# Supplementary material for: Correction: A Comprehensive Sequence and Disease Correlation Analyses for the C-Terminal Region of CagA Protein of Helicobacter pylori
Source: PLoS One. 2010 Jul 12;5(7):10.1371/annotation/a15728ad-c776-49e4-b39d-bb134c16345c. doi: 10.1371/annotation/a15728ad-c776-49e4-b39d-bb134c16345c (PMC2909091; doi:10.1371/annotation/a15728ad-c776-49e4-b39d-bb134c16345c)
Supplement: Supplementary file 1 [file pone.a15728ad-c776-49e4-b39d-bb134c16345c.s001.xls]

## Sheet: Typing
	Table S3. Unique CagA sequences and their sequence types
SeqNum	NCBI protein accession numbers	GI	ProteinLink	Definition	Strain or Isolate	Disease	Full Disease	Country	Authors	Title	Journal	Length	DNALink	WholeSequence	StrainType	ShortSequence
1	BAB87467	19910432	http://www.ncbi.nlm.nih.gov/entrez/viewer.fcgi?db=protein&val=19910432	cytotoxin associated protein CagA [Helicobacter pylori].	USA2754	G	gastritis	USA	Yamaoka,Y., Orito,E., Mizokami,M., Gutierrez,O., Saitou,N.,Kodama,T., Osato,M.S., Kim,J.G., Kashima,K., Ramirez,F.C.,Mahachai,V. and Graham,D.Y.	Helicobacter pylori in North and South America before Columbus	FEBS Lett. 517 (1-3), 180-184 (2002)	174	http://www.ncbi.nlm.nih.gov/entrez/viewer.fcgi?val=AB057100.1	ALADLKNFSKEQLAQQAQKNESLNAGKKSEIYQSVKNGVNKTLVGNGLSGIEATALAKNFSDIKKALNEKFKNFNNNNNGLKNSTEPIYAKVNKKKTGQVASPEIYTQVAKKVNAKIDRLNQIASGLGNVGRAVGFPLKRHSKVDDLSKVGLSRNQELAQKIDNLNQAVSEAKA	A	IKKALNEKFKNFNNNNNGLKNSTEPIYAKVNKKKTGQVA
2	BAB87472	19910442	http://www.ncbi.nlm.nih.gov/entrez/viewer.fcgi?db=protein&val=19910442	cytotoxin associated protein CagA [Helicobacter pylori].	Colombia83	G	gastritis	Colombia	Yamaoka,Y., Orito,E., Mizokami,M., Gutierrez,O., Saitou,N.,Kodama,T., Osato,M.S., Kim,J.G., Kashima,K., Ramirez,F.C.,Mahachai,V. and Graham,D.Y.	Helicobacter pylori in North and South America before Columbus	FEBS Lett. 517 (1-3), 180-184 (2002)	196	http://www.ncbi.nlm.nih.gov/entrez/viewer.fcgi?val=AB057105.1	SDIKKELNAKLGNFNNNNNNGLKNSTEPIYAQVNKKKAGQAASPEEPIYAKVNKKKAGQAASPEEPIYAKVNKKKAGQAASPEEPIYTQVAKKVNAQIDRLNQIASGLGGVGQAAGFPLRRHDKVDDLSKVGRSVSPEPIYATIDDLGGPFPLKRHDTVDALSKVGLSREQQLKQNIDKFDQAVSEAKAVILGIXT	AB'B'BC	KKELNAKLGNFNNNNNNGLKNSTEPIYAQVNKKKAGQAASPEEPIYAKVNKKKAGQAASPEEPIYAKVNKKKAGQAASPEEPIYTQVAKKVNAQIDRLNQIASGLGGVGQAAGFPLRRHDKVDDLSKVGRSVSPEPIYATIDDLGGPFPL
3	AAC02083	2852367	http://www.ncbi.nlm.nih.gov/entrez/viewer.fcgi?db=protein&val=2852367	cytotoxicity associated antigen [Helicobacter pylori].	JK252	X		Japan	Yamaoka,Y., Kodama,T., Kashima,K., Graham,D.Y. and Sepulveda,A.R.	Variants of the 3' region of the cagA gene in Helicobacter pyloriisolates from patients with different H. pylori-associated diseases	J. Clin. Microbiol. 36 (8), 2258-2263 (1998)	253	http://www.ncbi.nlm.nih.gov/entrez/viewer.fcgi?val=AF043488.1	TLVGNGSSKTEATTLSKNFSDIRRELNEKLFGNSNNNNNGLKNEPIYAQVNKKKTGQVASPEEPIYAQVNKKKTGQVASPEEPIYAQVNKKKTGQVASPEEPIYAQVAKKVSAKIDQLNEATSAINRKIDRINKIASAGKGVGGFSGAGQSASPEPIYATIDFDETNQAGFPLRRYAPVDDLSKVGLSREQELTRRIGDLNQAASEAKTGHFDKLEQKIDELKDSTKKDALKLWVESAKQVPTGLQAKLDNYA	AB'B'BD	DIRRELNEKLFGNSNNNNNGLKNEPIYAQVNKKKTGQVASPEEPIYAQVNKKKTGQVASPEEPIYAQVNKKKTGQVASPEEPIYAQVAKKVSAKIDQLNEATSAINRKIDRINKIASAGKGVGGFSGAGQSASPEPIYATIDFDETNQAG
4	BAB87402	19910302	http://www.ncbi.nlm.nih.gov/entrez/viewer.fcgi?db=protein&val=19910302	cytotoxin associated protein CagA [Helicobacter pylori].	JapanK252	G	gastris	Japan	Yamaoka,Y., Orito,E., Mizokami,M., Gutierrez,O., Saitou,N.,Kodama,T., Osato,M.S., Kim,J.G., Kashima,K., Ramirez,F.C.,Mahachai,V. and Graham,D.Y.	Helicobacter pylori in North and South America before Columbus	FEBS Lett. 517 (1-3), 180-184 (2002)	281	http://www.ncbi.nlm.nih.gov/entrez/viewer.fcgi?val=AB057035.1	ALADLKNLSLDLGKNSDLQKSVKNAVNGTLVGNGSSKTEATTLSKNFSDIRRELNEKLFGNSNNNNNGLKNEPIYAQVNKKKTGQVASPEEPIYAQVNKKKTGQVASPEEPIYAQVNKKKTGQVASPEEPIYAQVAKKVSAKIDQLNEATSAINRKIDRINKIASAGKGVGGFSGAGQSASPEPIYATIDFDETNQAGFPLRRYAPVDDLSKVGLSREQELTRRIGDLNQAASEAKTGHFDKLEQKIDELKDSTKKDALKLWVESAKQVPTGLQAKLDNYA	AB'B'BD	DIRRELNEKLFGNSNNNNNGLKNEPIYAQVNKKKTGQVASPEEPIYAQVNKKKTGQVASPEEPIYAQVNKKKTGQVASPEEPIYAQVAKKVSAKIDQLNEATSAINRKIDRINKIASAGKGVGGFSGAGQSASPEPIYATIDFDETNQAG
5	BAF45300	122936651	http://www.ncbi.nlm.nih.gov/entrez/viewer.fcgi?db=protein&val=122936651	cytotoxin associated protein A [Helicobacter pylori].	Patient #02-148	GU	gastric ulcer	Japan	Uchida,T., Kanada,R., Tsukamoto,Y., Hijiya,N., Matsuura,K.,Yano,S., Yokoyama,S., Kishida,T., Kodama,M., Murakami,K.,Fujioka,T. and Moriyama,M.	Immunohistochemical diagnosis of the cagA-gene genotype ofHelicobacter pylori with anti-East Asian CagA-specific antibody	Cancer Sci. (2007) In press	179	http://www.ncbi.nlm.nih.gov/entrez/viewer.fcgi?val=AB267257.1	GVIGTLVRNGLSKTEATVLTNNFSDIRKELNEKLFGNSNNNNNGLKNNTEPIYAQVNKKKAGQATSPEEPIYAQVNKKKAGQATSPEEPIYAQVNKKKAGQATSPEEPIYATIDFDEANQAGFPLRRSAAVNDLSKVGLSREQELTRRIGDLNQAVSEAKTGHFGNLEQKIDELQDSTK	AB'B'D'	RKELNEKLFGNSNNNNNGLKNNTEPIYAQVNKKKAGQATSPEEPIYAQVNKKKAGQATSPEEPIYAQVNKKKAGQATSPEEPIYATIDFDEANQAG
6	AAG09904	9964265	http://www.ncbi.nlm.nih.gov/entrez/viewer.fcgi?db=protein&val=9964265	cytotoxin associated protein A; CagA [Helicobacter pylori].	CR51	G	chronic gastritis-associated dyspepsia	Costa Rica	Occhialini,A., Marais,A., Urdaci,M., Sierra,R., Munoz,N.,Covacci,A. and Megraud,F.	Composition and gene expression of the cag pathogenicity island inHelicobacter pylori strains isolated from gastric carcinoma andgastritis patients in Costa Rica	Infect. Immun. 69 (3), 1902-1908 (2001)	211	http://www.ncbi.nlm.nih.gov/entrez/viewer.fcgi?val=AF289455.1	NFSDIKKELNAKLFGNFNNNNNNGLKNSTEPIYAKVNKKKTGQVASPEEPIYAKVNKKKTGQVASPEEPIYAQVAKKVNAKIDRLNQIASGLGGVGQAAGFPLKRHDKVDDLSKVGRSVSPEPIYATIDDLGGPFPLKRHDKVDDFSKVGLSREQELAQKIDNLNQAVSEAKAGYFGNLEQTIDKLKDSTKHNPMNLWVESVKKVPAVLSA	AB'BC	KELNAKLFGNFNNNNNNGLKNSTEPIYAKVNKKKTGQVASPEEPIYAKVNKKKTGQVASPEEPIYAQVAKKVNAKIDRLNQIASGLGGVGQAAGFPLKRHDKVDDLSKVGRSVSPEPIYATIDDLGGPFPL
7	AAG09902	9964261	http://www.ncbi.nlm.nih.gov/entrez/viewer.fcgi?db=protein&val=9964261	cytotoxin associated protein A; CagA [Helicobacter pylori].	CR49	G	chronic gastritis-associated dyspepsia	Costa Rica	Occhialini,A., Marais,A., Urdaci,M., Sierra,R., Munoz,N.,Covacci,A. and Megraud,F.	Composition and gene expression of the cag pathogenicity island inHelicobacter pylori strains isolated from gastric carcinoma andgastritis patients in Costa Rica	Infect. Immun. 69 (3), 1902-1908 (2001)	211	http://www.ncbi.nlm.nih.gov/entrez/viewer.fcgi?val=AF289453.1	NFSDIKKELNAKLFGNFNNNNNNGLKNSTEPIYAKVNKKKTGQVASPEEPIYAKVNKKKTGQVASPEEPIYAQVAKKVNAKIDRLNQIASGLGGVGQAAGFPLKRHDKVDDLSKVGRSVSPEPIYATIDDLRWTFPFEKHDKVDDLSKVGLSREQELAQKIDNLNQAVSEAKAGYFGNLEQTIDKLKDSTKHNPMNLWVESVKKVPASLSA	AB'BC	KELNAKLFGNFNNNNNNGLKNSTEPIYAKVNKKKTGQVASPEEPIYAKVNKKKTGQVASPEEPIYAQVAKKVNAKIDRLNQIASGLGGVGQAAGFPLKRHDKVDDLSKVGRSVSPEPIYATIDDLRWTFPF
8	BAB87454	19910406	http://www.ncbi.nlm.nih.gov/entrez/viewer.fcgi?db=protein&val=19910406	cytotoxin associated protein CagA [Helicobacter pylori].	ColombiaNA1994	G	gastritis	Colombia	Yamaoka,Y., Orito,E., Mizokami,M., Gutierrez,O., Saitou,N.,Kodama,T., Osato,M.S., Kim,J.G., Kashima,K., Ramirez,F.C.,Mahachai,V. and Graham,D.Y.	Helicobacter pylori in North and South America before Columbus	FEBS Lett. 517 (1-3), 180-184 (2002)	234	http://www.ncbi.nlm.nih.gov/entrez/viewer.fcgi?val=AB057087.1	ALADLKNFSKEQLAQQAQKNESLNAGKKSEIYQSVKNGVNKTLVGNGLSQAEATTLSKNFSDIKKELNAKLFGNFNNNNNNGLKNSKDKGPEEPIYAKVNKKKTGQAAGFEEPIYAKVDDLSKVGRSVSPEPIYAQVAKKVNAKIDRLNQIASGLGGVGQAAGFPLKRHDKVDDLSKVGRSVSPEPIYATIDDLGGPFPLKRHDKVDDLSKVGRSRNQELAQKIDNLNQAVSES	AB'BC	KLFGNFNNNNNNGLKNSKDKGPEEPIYAKVNKKKTGQAAGFEEPIYAKVDDLSKVGRSVSPEPIYAQVAKKVNAKIDRLNQIASGLGGVGQAAGFPLKRHDKVDDLSKVGRSVSPEPIYATIDDLGGPFPL
9	BAB87456	19910410	http://www.ncbi.nlm.nih.gov/entrez/viewer.fcgi?db=protein&val=19910410	cytotoxin associated protein CagA [Helicobacter pylori].	Colombia26	GC	gastric cancer	Colombia	Yamaoka,Y., Orito,E., Mizokami,M., Gutierrez,O., Saitou,N.,Kodama,T., Osato,M.S., Kim,J.G., Kashima,K., Ramirez,F.C.,Mahachai,V. and Graham,D.Y.	Helicobacter pylori in North and South America before Columbus	FEBS Lett. 517 (1-3), 180-184 (2002)	275	http://www.ncbi.nlm.nih.gov/entrez/viewer.fcgi?val=AB057089.1	ALADLKNFSKEQLAQQAQKNESLNAGKKSEIYQSVKNGVNRTLVGNGLSQAEATTLSKNFSDIKKELNAKLFGNFNNNNNNGLKNSTEPIYAKVNKKKTGQVASPEEPIYAQVNKKKTGQVASPEEPIYAQVAKKVNAKIDRLNQIASGLGGVGQAAGFPLKRHDKVDDLSKVGLSASPEPIYATIDDLGGPFPLKRHDKVDDLSKVGLSREQQLKQKIDKFDQAVSEAKAGYFGNLERTIDKLKDSAKYNTMNLWVENAKKVPASLSAKLDNYA	AB'BC	KELNAKLFGNFNNNNNNGLKNSTEPIYAKVNKKKTGQVASPEEPIYAQVNKKKTGQVASPEEPIYAQVAKKVNAKIDRLNQIASGLGGVGQAAGFPLKRHDKVDDLSKVGLSASPEPIYATIDDLGGPFPL
10	BAB87370	19910238	http://www.ncbi.nlm.nih.gov/entrez/viewer.fcgi?db=protein&val=19910238	cytotoxin associated protein CagA [Helicobacter pylori].	ATCC51407	X		USA	Yamaoka,Y., Orito,E., Mizokami,M., Gutierrez,O., Saitou,N.,Kodama,T., Osato,M.S., Kim,J.G., Kashima,K., Ramirez,F.C.,Mahachai,V. and Graham,D.Y.	Helicobacter pylori in North and South America before Columbus	FEBS Lett. 517 (1-3), 180-184 (2002)	394	http://www.ncbi.nlm.nih.gov/entrez/viewer.fcgi?val=AB057003.1	ELSDKLENFNKNLKSFDKSLDEFKNGKNKDFSKAEETLKALKGLVKDLGISSEWISKVENLNAALNEFKNGKNKDFSKVTQAKSDLENSVKDVIINQKITDKVDNLNQEVLVAKATGDFSMVEQALADLNNFSKEQLAQQAQKNESLNAGKKSEIYQSVKNGVNGALVGNGLSQAEATTLSRNLSDIKKELNAKLGNFNNNNRLKNEPIYAKVNKKKAGQAASPEEPIYAKVNKKKAGQAASPEEPIYAQVAKKVNAKIDRLNQIASGLGVVGQASGFPLKRHDKVDNLSKVGLSARSEPIYATIDGLGGPFPLKRHDKVDELIKVGLSRTQKLAQKIDNLNQAVSEAKAGFFGNLEQTIGKLKDSTKHNAENLWIQSTKKVPASLSAKLDNYA	AB'BC	LSDIKKELNAKLGNFNNNNRLKNEPIYAKVNKKKAGQAASPEEPIYAKVNKKKAGQAASPEEPIYAQVAKKVNAKIDRLNQIASGLGVVGQASGFPLKRHDKVDNLSKVGLSARSEPIYATIDGLGGPFPL
11	ABF84591	107836722	http://www.ncbi.nlm.nih.gov/entrez/viewer.fcgi?db=protein&val=107836722	cytotoxin-associated protein A [Helicobacter pylori HPAG1].	HPAG1	GC	gastric cancer	Sweden	Oh,J.D., Kling-Backhed,H., Giannakis,M., Xu,J., Fulton,R.S.,Fulton,L.A., Cordum,H.S., Wang,C., Elliott,G., Edwards,J.,Mardis,E.R., Engstrand,L.G. and Gordon,J.I.	The complete genome sequence of a chronic atrophic gastritisHelicobacter pylori strain: Evolution during disease progression	Proc. Natl. Acad. Sci. U.S.A. 103 (26), 9999-10004 (2006)	1200	http://www.ncbi.nlm.nih.gov/entrez/viewer.fcgi?val=CP000241.1	MTNETINQQPQTEAAFNPQQFINNLQVAFLKVDNAVVSYDPDQKPIVDKNDRDNRQAFDGISQLREEYSNKAIKNPTKKNQYFSDFINKSNDLINKDNLIDVESSTKSFQKFGDQRYRIFTSWVSHQNDPSKINTRSIRNFMENIIQPPIPDDKEKAEFLKSAKQSFAGIIIGNQIRTDQKFMGVFDEFLKERQEAEKNGGPTGGDWLDIFLSFIFDKKQSSDVKEAINQEPVPHVQPDIATTTTDIQGLPPESRDLLDERGNFSKFTLGDMEMLDVEGVADIDPNYKFNQLLIHNNALSSVLMGSHDGIEPEKVSLLYGNNGGPEARHDWNATVGYKNQQGDNVATLINVHMKNGSGLVIAGGEKGVNNPSFYLYKEDQLTGLKQALSQEEIRNKVDF…	AB'BC	DIKKELNEKFKNFNNNNNNGLKNEPIYAKVNKKKTGQVASPEEPIYAKVNKKKTGQVASPEEPIYTQVAKKVNAKIDRLNQIASGLGGVGQAAGFPLKRHDKVDDLSKVGRSVSPEPIYATIDDLGGPFPL
12	BAB87471	19910440	http://www.ncbi.nlm.nih.gov/entrez/viewer.fcgi?db=protein&val=19910440	cytotoxin associated protein CagA [Helicobacter pylori].	Colombia82	G	gastritis	Colombia	Yamaoka,Y., Orito,E., Mizokami,M., Gutierrez,O., Saitou,N.,Kodama,T., Osato,M.S., Kim,J.G., Kashima,K., Ramirez,F.C.,Mahachai,V. and Graham,D.Y.	Helicobacter pylori in North and South America before Columbus	FEBS Lett. 517 (1-3), 180-184 (2002)	171	http://www.ncbi.nlm.nih.gov/entrez/viewer.fcgi?val=AB057104.1	SKNFSDITKELNAKLFGNFNNNNNNGLKNSTEPIYAKVNKKKTGQVASPEEPIYAKVSTKKAGQAASPEEPIYTQVAKKVNARIDRLNQIAGGLGVVGQGAGFPLTRHDKVDDLSKVGRSVSPEPIYATIADLGGPFPLKRHDTVDALSKVGRSVSPEPIYATIAELGGPF	AB'BCC	KELNAKLFGNFNNNNNNGLKNSTEPIYAKVNKKKTGQVASPEEPIYAKVSTKKAGQAASPEEPIYTQVAKKVNARIDRLNQIAGGLGVVGQGAGFPLTRHDKVDDLSKVGRSVSPEPIYATIADLGGPFPLKRHDTVDALSKVGRSVSPEPIYATIAELGGPF
13	BAC81817	34014701	http://www.ncbi.nlm.nih.gov/entrez/viewer.fcgi?db=protein&val=34014701	CagA [Helicobacter pylori].	THP522(DU1)	DU	duodenal ulcer	Japan	Hirata,Y., Yanai,A., Shibata,W., Mitsuno,Y., Maeda,S., Ogura,K.,Yoshida,H., Kawabe,T. and Omata,M.	Functional variability of cagA gene in Japanese isolates ofHelicobacter pylori	Gene 343 (1), 165-172 (2004)	324	http://www.ncbi.nlm.nih.gov/entrez/viewer.fcgi?val=AB116763.1	KLFGNSNNNNNGLKNNTEPIYAQVNKKKAGQATSPEEPIYAQVNKKKAGQATSPEESIYAQIAKKVSTKIDQLNEATSAINRKIDRINKIASAGKGVGGFSGAERSASPEPIYATIDFDEANQAGFPLRRSAGVGDLSKVGLSREQELTRRIGDLNQAVSEAKTGHFGNLEQKIDELKDSTKKNALKLWVESAKQVPTSLQAKLDNYATNSHTRINSNVQSGTINEKATGMLTQKNPEWLKLVNDKIVAHNVGSAHLSEYDKIGFNQKNMKDYSDSFKFSTKLNNAVKDIKSSFVQFLTNTFSTGSYSLMKANVEHGVKNTNTK	AB'BD	XXXXXXKLFGNSNNNNNGLKNNTEPIYAQVNKKKAGQATSPEEPIYAQVNKKKAGQATSPEESIYAQIAKKVSTKIDQLNEATSAINRKIDRINKIASAGKGVGGFSGAERSASPEPIYATIDFDEANQAG
14	BAC81812	34014691	http://www.ncbi.nlm.nih.gov/entrez/viewer.fcgi?db=protein&val=34014691	CagA [Helicobacter pylori].	THP342(GU2)	GU	gastric ulcer	Japan	Hirata,Y., Yanai,A., Shibata,W., Mitsuno,Y., Maeda,S., Ogura,K.,Yoshida,H., Kawabe,T. and Omata,M.	Functional variability of cagA gene in Japanese isolates ofHelicobacter pylori	Gene 343 (1), 165-172 (2004)	324	http://www.ncbi.nlm.nih.gov/entrez/viewer.fcgi?val=AB116758.1	KLFGNSNNNNNGLKNSAEPIYAQVNKKKAGQATSPEEPIYAQVNKKKAGQATSPEEPIYAQVAKKVSAKIDQLNEATSAINRKIDRINKIASAGKGVGGFSGAGRSASPEPIYATIDFDEANQAGFPLRRSAAVNDLSKVGLSREQELTRRIGDLNQAVSEAKTGHFGNLEQKIDELKDSTKKNALKLWVESAKQVPTGLQAKLDNYATNSHTRINSNVQSGAINEKATGMLTQKNPEWLKLVNDKIVAHNVGSAPLSEYDKIGFNQKNMKDYSDSFKFSTKLNNAVKDIKSSFVQFLTNTFSTGSYSLMKANAEHGVKNTNTK	AB'BD	XXXXXXKLFGNSNNNNNGLKNSAEPIYAQVNKKKAGQATSPEEPIYAQVNKKKAGQATSPEEPIYAQVAKKVSAKIDQLNEATSAINRKIDRINKIASAGKGVGGFSGAGRSASPEPIYATIDFDEANQAG
15	BAC10476	22335939	http://www.ncbi.nlm.nih.gov/entrez/viewer.fcgi?db=protein&val=22335939	CagA [Helicobacter pylori].	MK M-05	X		Japan	Higashi,H., Tsutsumi,R., Fujita,A., Yamazaki,S., Azuma,T. andHatakeyama,M.	Virulence of Helicobacter pylori CagA depends on its potential tobind SHP-2 phosphatase	Unpublished	416	http://www.ncbi.nlm.nih.gov/entrez/viewer.fcgi?val=AB090130.1	QDLKDFGKSFDELKNGKNNDFSKAEETLKALKDSVKDLGINPEWISKIENLNAALNDFKNGKNKDFSKVTQAKSDLENSIKDVIINQKITDKVDNLNQAVSETKLTGDFSRVEQALAELKNLSLDLGKNSDLQKSVKNGVNGTLVGNGLSKTEATTLTKNFSDIRKELNEKLFGNSNNNNNGLKNNTEPIYAQVNKKKNGVNGTLVGNGLSKTEATTLTKNFSDIRKELNEKLFGNSNNNNNGLKNNTEPIYAQVNKKKTGQATNPEESIYAQVAKKVSTKIDQLNEATSAINRKIDRINKIASAGKGVGGFSGAGRSASPEPIYATIDFDEANQAGFPLRRSAAVNDLSKVGLSREQELTRRIGDLNQAVSEAKTGHFDNLEQKIDELKDSTKKNALK…	A-ABD	RKELNEKLFGNSNNNNNGLKNNTEPIYAQVNKKKNGVNGTLVGNGLSKTEATTLTKNFSDIRKELNEKLFGNSNNNNNGLKNNTEPIYAQVNKKKTGQATNPEESIYAQVAKKVSTKIDQLNEATSAINRKIDRINKIASAGKGVGGFSGAGRSASPEPIYATIDFDEANQAG
16	BAC10474	22335932	http://www.ncbi.nlm.nih.gov/entrez/viewer.fcgi?db=protein&val=22335932	CagA [Helicobacter pylori].	MK M-03	X		Japan	Higashi,H., Tsutsumi,R., Fujita,A., Yamazaki,S., Azuma,T. andHatakeyama,M.	Virulence of Helicobacter pylori CagA depends on its potential tobind SHP-2 phosphatase	Unpublished	418	http://www.ncbi.nlm.nih.gov/entrez/viewer.fcgi?val=AB090128.1	NKNLKDFGKSFDELKNGKNNDFSRAEETLKALKDSVKDLGINPEWISKIENLNAALNDFKNGKNKDFSKVTQAKSDLENSIKDVIINQKITDKVDNLNQAVSETKLTGDFSKVEQALAELKNLSLDLGKNSDLQKSVKNGVNGTLVGNGLSKAEATTLTKNFSDIRKELNEKLFGNSNNNNNGLKNNTEPIYAQVNKKKKNGVNGTLVGNGLSKAEATTLTKNFSDIRKELNEKLFGNSNNNNNGLKNNTEPIYAQVNKKKIGQATSPEEPIYAQVAKKVSAKIDQLNEATSAINRKIDRINKIASAGKGVGGFSGAGRSASPEPIYATIDFDETNQAGFPLRRSAAVNDLSKVGLSREQELTRRIGDLNQAVSEAKTGRFDNLEQKIDELKDSTKKNA…	A-ABD	RKELNEKLFGNSNNNNNGLKNNTEPIYAQVNKKKKNGVNGTLVGNGLSKAEATTLTKNFSDIRKELNEKLFGNSNNNNNGLKNNTEPIYAQVNKKKIGQATSPEEPIYAQVAKKVSAKIDQLNEATSAINRKIDRINKIASAGKGVGGFSGAGRSASPEPIYATIDFDETNQAG
17	BAB20925	12225024	http://www.ncbi.nlm.nih.gov/entrez/viewer.fcgi?db=protein&val=12225024	CagA [Helicobacter pylori].	ATCC49503	X		USA	Hoshino,F.B., Katayama,K., Watanabe,K., Takahashi,S., Uchimura,H.and Ando,T.	Heterogeneity found in the cagA gene of Helicobacter pylori fromJapanese and non-Japanese isolates	J. Gastroenterol. 35 (12), 890-897 (2000)	1165	http://www.ncbi.nlm.nih.gov/entrez/viewer.fcgi?val=AB015415.1	MTNEAINQQPQTEAAFNPQQFINNLQVAFLKVDNAVASYDPDQKPIVDKNDRDNRQAFDGISQLREEYSNKAIKNPTKKNQYFSDFINKSNDLINKDALIDVESSTKSFQKFGDQRYRIFTSWVSHQNDPSKINTRSIRNFMENIIQPPIPDDKEKAEFLKSAKQSFAGIIIGNQIRTDQRFMGVFDESLKERQEAEKNGGSTGGDWLDIFLSFIFDKKQSSDVKEAINQEPVPHVQPDIATTTTHIQGLPPESRDLLDERGNFSKFTLGDMEMLDVEGVADIDPNYKFNQLLIHNNALSSVLMGSHNGIEPEKVSLLYAGNGGFGAKHDWNATVGYKDQQGNNVATIINVHMKNGSGLVIAGGEKGINNPSFYLYKKDQLTGSQRALSQEEIPNKIDF…	AB'-C	IKKELNEKFKNFNNNNNGFKNSTEPIYAKVNKKKTGQVASPEEPIYAQVNKKKAGQAAGFPLKRHDKVDDLSKVGLSASPEPIYATIDDLGGPFPL
18	CAH55613	56311008	http://www.ncbi.nlm.nih.gov/entrez/viewer.fcgi?db=protein&val=56311008	cytotoxin associated protein CagA [Helicobacter pylori].	Z11	PU	peptic ulcer	China	Zhang,Y., Argent,R.H., Letley,D.P., Thomas,R.J. and Atherton,J.C.	Tyrosine phosphorylation of CagA from Chinese Helicobacter pyloriisolates in AGS gastric epithelial cells	J. Clin. Microbiol. 43 (2), 786-790 (2005)	95	http://www.ncbi.nlm.nih.gov/entrez/viewer.fcgi?val=AJ832142.1	FSDIKKELNEKFKNFNNNNNNGLENEPIYAKVNKKKAGQAANPEEPIYTQVAKKVKEKIDRLDQIASGLGGVGQAGFSLKGHTKVGDLSKVGLSR	AB	DIKKELNEKFKNFNNNNNNGLENEPIYAKVNKKKAGQAANPEEPIYTQVAKKVKEKIDRLDQIASGLGGVGQAGF
19	CAH55617	56311016	http://www.ncbi.nlm.nih.gov/entrez/viewer.fcgi?db=protein&val=56311016	cytotoxin associated protein CagA [Helicobacter pylori].	Z33	X		China	Zhang,Y., Argent,R.H., Letley,D.P., Thomas,R.J. and Atherton,J.C.	Tyrosine phosphorylation of CagA from Chinese Helicobacter pyloriisolates in AGS gastric epithelial cells	J. Clin. Microbiol. 43 (2), 786-790 (2005)	96	http://www.ncbi.nlm.nih.gov/entrez/viewer.fcgi?val=AJ832146.1	FSDIKKELNEKFKNFNNNNNNGLKNEPIYAKVNKNKTGQVANLEEPIYTQVAKKVKAKIDQLNQATSGFGGVGQAAGFPLKRHDKVDDLSKVGLSR	AB	DIKKELNEKFKNFNNNNNNGLKNEPIYAKVNKNKTGQVANLEEPIYTQVAKKVKAKIDQLNQATSGFGGVGQAAG
20	CAL23518	124517119	http://www.ncbi.nlm.nih.gov/entrez/viewer.fcgi?db=protein&val=124517119	cytotoxin-associated protein [Helicobacter pylori].	Hp77-2	G	epigastrial pain	Greece	Panayotopoulou,E.G., Sgouras,D.N., Papadakos,K., Kalliaropoulos,A.,Papatheodoridis,G., Mentis,A.F. and Archimandritis,A.J.	Strategy To Characterize the Number and Type of Repeating EPIYAPhosphorylation Motifs in the Carboxyl Terminus of CagA Protein inHelicobacter pylori Clinical Isolates	J. Clin. Microbiol. 45 (2), 488-495 (2007)	123	http://www.ncbi.nlm.nih.gov/entrez/viewer.fcgi?val=AM292594.1	NGVNGTLVGNGLSQAEATTLSKNFSDIKKELNAKLGNFNNNNNNGLKNEPIYAKVNKKKAGQVASPEEPIYAQVAKKVNAKIDRLNQIASGLGGVEQAVGFPLKRHDKVDDLSKVGLSREQQL	AB	DIKKELNAKLGNFNNNNNNGLKNEPIYAKVNKKKAGQVASPEEPIYAQVAKKVNAKIDRLNQIASGLGGVEQAVG
21	CAL23520	124517123	http://www.ncbi.nlm.nih.gov/entrez/viewer.fcgi?db=protein&val=124517123	cytotoxin-associated protein [Helicobacter pylori].	eva9-1	G	Non-Ulcer Dyspepsia	Greece	Panayotopoulou,E.G., Sgouras,D.N., Papadakos,K., Kalliaropoulos,A.,Papatheodoridis,G., Mentis,A.F. and Archimandritis,A.J.	Strategy To Characterize the Number and Type of Repeating EPIYAPhosphorylation Motifs in the Carboxyl Terminus of CagA Protein inHelicobacter pylori Clinical Isolates	J. Clin. Microbiol. 45 (2), 488-495 (2007)	124	http://www.ncbi.nlm.nih.gov/entrez/viewer.fcgi?val=AM292596.1	NGVNGTLVGNGLSKAEATTLSKNFSDIKKELNAKLGNFNNNNNNGLKNSTEPIYAKVNKKKAGQVVSPEESIYAQVAKKVNAKIDQLNQAASGLGGVGQAGFPLKRHDKVDDLSKVGLSREQVL	AB	KKELNAKLGNFNNNNNNGLKNSTEPIYAKVNKKKAGQVVSPEESIYAQVAKKVNAKIDQLNQAASGLGGVGQAGF
22	ABO33869	132535902	http://www.ncbi.nlm.nih.gov/entrez/viewer.fcgi?db=protein&val=132535902	CagA [Helicobacter pylori].	PD3515K	GC	gastric cancer	Italy	Zambon,C.F., Basso,D., Marchet,A., Stranges,A., Navaglia,F.,Fogar,P., Greco,E., Guariso,G., D'Odorico,A., Basso,G., Nitti,D.and Plebani,M.	Helicobacter pylori cagA and vacA virulence genes and gastriccancer	Unpublished	172	http://www.ncbi.nlm.nih.gov/entrez/viewer.fcgi?val=EF450141.1	SRVEQALADLKNFSKEQLAQQTQKNESFNVGKKSEIYQSVKNGVNGTLVGNGLSGIEATALAKNFSDIKKELNEKFKNFNNNNNNGLKNSTEPIYAKVNKKKTGQVASPEEPIYAQVAKKVKAKIDQLNQAASGLGGVGQAGFPLKRHDKVDDLSKVGLSRNQELAQKIDNL	AB	KKELNEKFKNFNNNNNNGLKNSTEPIYAKVNKKKTGQVASPEEPIYAQVAKKVKAKIDQLNQAASGLGGVGQAGF
23	AAV66532	55826998	http://www.ncbi.nlm.nih.gov/entrez/viewer.fcgi?db=protein&val=55826998	CagA [Helicobacter pylori].	HP 280	X		Malaysia	Ramelah,M., Aminuddin,A., Alfizah,H., Isa,M.R., Jasmi,A.Y.,Tan,H.J., Rahman,A.J., Rizal,A.M. and Mazlam,M.Z.	cagA gene variants in Malaysian Helicobacter pylori strainsisolated from patients of different ethnic groups	FEMS Microbiol. Ecol. 44 (2), 239-242 (2005)	176	http://www.ncbi.nlm.nih.gov/entrez/viewer.fcgi?val=AY769772.1	TLVGNGLSGIEATALAKKFSDIKKELNEKFKNFNNNNNNGLKNEPIYAEVNKKKTGQVSSLEEPIYTQVAKKVKAKIDQLNQATSGLGGVGQAGFPLTRHTKVDDLSKVGFSREQELKQKIDNLNQAVSEAKACHFDNLDQMIDKLKDSIKKNVMNLYVESAKKVPTSLSAKLDNT	AB	DIKKELNEKFKNFNNNNNNGLKNEPIYAEVNKKKTGQVSSLEEPIYTQVAKKVKAKIDQLNQATSGLGGVGQAGF
24	ABO32258	130750242	http://www.ncbi.nlm.nih.gov/entrez/viewer.fcgi?db=protein&val=130750242	cytotoxin associated protein A [Helicobacter pylori].	C30/L/D	X		Iran	Talebkhan,Y., Mohammadi,M., Esmaily,M., Mohajerani,N., Oghalaie,A.,Douraghi,M. and Zamaninia,L.	Direct Submission	Submitted (20-FEB-2007) Biotechnology Research Center, PasteurInstitute of Iran, Pasteur Blvd., Tehran 13164, Iran	245	http://www.ncbi.nlm.nih.gov/entrez/viewer.fcgi?val=EF444937.1	SQNLKDFSKSFDEFKNGKNKDFSKAEETLKALKGSVKDLGINPEWISKVENLNAALNEFKNGKNKDFSKVTQAKSDLENSVKDVIINQKVTDKVDNLNQAVSVAKTTGDFSKVEQALADLKNFSKEQLAQQAQKNEDFNTGKNSALYQSVKNGVNGTLVGNGLSKAEATTLSKSFSDIKKELNAKLGNFNNNNNNGLKNEPIYAKVNKKKAGQAASPEEPIYAQVAKKVNAKIDQLNQAAMVWVV	AB	DIKKELNAKLGNFNNNNNNGLKNEPIYAKVNKKKAGQAASPEEPIYAQVAKKVNAKIDQLNQAAMVWVVXXXXXX
25	ABO32259	130750266	http://www.ncbi.nlm.nih.gov/entrez/viewer.fcgi?db=protein&val=130750266	cytotoxin associated protein A [Helicobacter pylori].	C104/L/U	X		Iran	Talebkhan,Y., Mohammadi,M., Esmaily,M., Oghalaie,A., Mohajerani,N.,Douraghi,M. and Bababeik,M.	Direct Submission	Submitted (20-FEB-2007) Biotechnology Research Center, PasteurInstitute of Iran, Pasteur Blvd., Tehran 13164, Iran	279	http://www.ncbi.nlm.nih.gov/entrez/viewer.fcgi?val=EF444938.1	KFERLCKSFDEFKNGKNKDFSKAEETLKALKGSVKDLGINPEWISKVENLNAALNEFKNGKNKDFSKVTQAKSDLENSVKDVIINQKITDKVDNLSSAVSVAKATGDFSGVEQALADLKNFSKEQLAQQAQKNESFNVGKKSEIYQSVKHSVNGTLVGNGLSGIEATALAKNFSDIKKELNAKLGNFNNNNNNGLKNEPIYAKVNKKKAGQAASPEEPIYAQVAKKVNAKIDRLNQIARGLGGVGQAAGFPLKRHDKVDDLSKVGLSASPEPIYATIDD	AB	DIKKELNAKLGNFNNNNNNGLKNEPIYAKVNKKKAGQAASPEEPIYAQVAKKVNAKIDRLNQIARGLGGVGQAAG
26	ABO32257	130750218	http://www.ncbi.nlm.nih.gov/entrez/viewer.fcgi?db=protein&val=130750218	cytotoxin associated protein A [Helicobacter pylori].	C16/L/U	X		Iran	Talebkhan,Y., Mohammadi,M., Esmaily,M., Mohajerani,N., Oghalaie,A.,Douraghi,M. and Bababeik,M.	Direct Submission	Submitted (19-FEB-2007) Biotechnology Research Center, PasteurInstitute of Iran, Pasteur Blvd., Tehran 13164, Iran	283	http://www.ncbi.nlm.nih.gov/entrez/viewer.fcgi?val=EF444936.1	QSTEFEDFSKSFDEFKNGKNKDFSKAEETLKALKGSVKDLGINPEWISKVENLNAALNEFKNGKNKDFSKVTQAKSDLENSVKDVIINQKVTDKVDNLNQAVSVAKATGDFSRVEQALADLKNFSKEQLAQQAQKNESFNAGKKSEIYQSVKNGVNGTLVGNGLSQAEATTLSKNFSDIKKELNAKLGNFNNNNNNGLKNEPIYAKVNKKKAGQAASPEEPIYAQVAKKVNAKIDRLNQIASGLGGVGQAAGFPLKRHDKVDDLSKVGRSVSPEPIYATIDDL	AB	DIKKELNAKLGNFNNNNNNGLKNEPIYAKVNKKKAGQAASPEEPIYAQVAKKVNAKIDRLNQIASGLGGVGQAAG
27	BAC77006	31339272	http://www.ncbi.nlm.nih.gov/entrez/viewer.fcgi?db=protein&val=31339272	CagA [Helicobacter pylori].	China:079a	DU	duodenal ulcer	China	Zhou,W., Yamazaki,S., Yamakawa,A., Ohtani,M., Ito,Y., Keida,Y.,Higashi,H., Hatakeyama,M., Si,J. and Azuma,T.	The diversity of vacA and cagA genes of Helicobacter pylori in EastAsia	FEMS Immunol. Med. Microbiol. 40 (1), 81-87 (2004)	326	http://www.ncbi.nlm.nih.gov/entrez/viewer.fcgi?val=AB110963.1	LKDFDKSFDEFKNGKNKDFSKTEETLKALKDSVKDLGINPEWISKVENLNTALNEFKNGKNKDFSKVTQAKSDLENSIKDVIINQKITDKVDNLNQAVSIAKATGDFSGVEQVLADLKNFSKGQLAQQAQKNEDFNTGKNSELYQSVKNGVNGTLVGNGLSQAEATTLSKNFSDIKKELNEKFKNFNNNNNNGLKNEPIYAKVNKKKTGEVASLEEPIYTQVAKNVKAKIDRLNQIASGFGGVGQATGFPLKRHDKVGDLSKVGLSREQELKQKIDNLNQAVSEAKACHFDNLVQMIDELKDSTKKNAVNLWVESAKKVPASLSAK	AB	DIKKELNEKFKNFNNNNNNGLKNEPIYAKVNKKKTGEVASLEEPIYTQVAKNVKAKIDRLNQIASGFGGVGQATG
28	AAY18597	62871423	http://www.ncbi.nlm.nih.gov/entrez/viewer.fcgi?db=protein&val=62871423	CagA [Helicobacter pylori].	2808	X		Germany	Brandt,S., Kwok,T., Hartig,R., Konig,W. and Backert,S.	NF-{kappa}B activation and potentiation of proinflammatoryresponses by the Helicobacter pylori CagA protein	Proc. Natl. Acad. Sci. U.S.A. 102 (26), 9300-9305 (2005)	1142	http://www.ncbi.nlm.nih.gov/entrez/viewer.fcgi?val=DQ011619.1	MTNETIDQQPQTEAAFNPQQFINNLQVAFLKVDNAVASYDPDQKPIVDKNDRDNRQAFEKISQLREEFANKAIKNPTKKNQYFSDFIDKSNDLINKDNLIDVESSTKSFQKFGDQRYRIFTGWVSHQNDPSKINTRSIRNFMENIIQPPIPDDKEKAEFLKSAKQSFAGIIIGNQIRTDQKFMGVFDESLKERQEAEKNGGPTGGDWLDIFLSFIFDKKQSSDVKEAINQEPLPHVQPDIATTTTDIQSLPPEARDLLDERGNFSKFTLGDMEMLDVEGVADIDPNYKFNQLLIHNNALSSVLMGSHNGIEPEKVSLLYGGNGGPEARHDWNAPLVIKTTRQQCGSLINVHMKNGSGLVIPGGEKGVNNPSFILYKEDQLTGWETALSQKEIQQVDFME…	AB	DIKKELNGKLKNFNNNNNNGLKNEPIYAKVNKKKTGQVSSLEEPIYTQVAKKVNAKIDRLNQIASGLGNVGQAVG
29	AAC44706	1752700	http://www.ncbi.nlm.nih.gov/entrez/viewer.fcgi?db=protein&val=1752700	CagA [Helicobacter pylori].	CCUG 17874	X		X	Censini,S., Lange,C., Xiang,Z., Crabtree,J.E., Ghiara,P.,Borodovsky,M., Rappuoli,R. and Covacci,A.	cag, a pathogenicity island of Helicobacter pylori, encodes typeI-specific and disease-associated virulence factors	Proc. Natl. Acad. Sci. U.S.A. 93 (25), 14648-14653 (1996)	1147	http://www.ncbi.nlm.nih.gov/entrez/viewer.fcgi?val=AF282853.1	MTNETIDQQPQTEAAFNPQQFINNLQVAFLKVDNAVASYDPDQKPIVDKNDRDNRQAFEGISQLREEYSNKAIKNPTKKNQYFSDFINKSNDLINKDNLIDVESSTKSFQKFGDQRYRIFTSWVSHQNDPSKINTRSIRNFMENIIQPPILDDKEKAEFLKSAKQSFAGIIIGNQIRTDQKFMGVFDESLKERQEAEKNGEPTGGDWLDIFLSFIFDKKQSSDVKEAINQEPVPHVQPDIATTTTDIQGLPPEARDLLDERGNFSKFTLGDMEMLDVEGVADIDPNYKFNQLLIHNNALSSVLMGSHNGIEPEKVSLLYGGNGGPGARHDWNATVGYKDQQGNNVATIINVHMKNGSGLVIAGGEKGINNPSFYLYKEDQLTGSQRALSQEEIQNKIDF…	AB	DIKKELNAKLGNFNNNNNNGLKNEPIYAKVNKKKAGQAASLEEPIYAQVAKKVNAKIDRLNQIASGLGVVGQAAG
30	P80200	1705562	http://www.ncbi.nlm.nih.gov/entrez/viewer.fcgi?db=protein&val=1705562	Cytotoxicity-associated immunodominant antigen (120 kDa protein).		X		X	Covacci,A., Censini,S., Bugnoli,M., Petracca,R., Burroni,D.,Macchia,G., Massone,A., Papini,E., Xiang,Z., Figura,N. andRappuoli,R.	Molecular characterization of the 128-kDa immunodominant antigen ofHelicobacter pylori associated with cytotoxicity and duodenal ulcer	Proc. Natl. Acad. Sci. U.S.A. 90 (12), 5791-5795 (1993)	1147	http://www.ncbi.nlm.nih.gov/entrez/viewer.fcgi?val=P80200	MTNETIDQQPQTEAAFNPQQFINNLQVAFLKVDNAVASYDPDQKPIVDKNDRDNRQAFEGISQLREEYSNKAIKNPTKKNQYFSDFINKSNDLINKDNLIDVESSTKSFQKFGDQRYRIFTSWVSHQNDPSKINTRSIRNFMENIIQPPILDDKEKAEFLKSAKQSFAGIIIGNQIRTDQKFMGVFDESLKERQEAEKNGEPTGGDWLDIFLSFIFDKKQSSDVKEAINQEPVPHVQPDIATTTTDIQGLPPEARDLLDERGNFSKFTLGDMEMLDVEGVADIDPNYKFNQLLIHNNALSSVLMGSHNGIEPEKVSLLYGGNGGPGARHDWNATVGYKDQQGNNVATIINVHMKNGSGLVIAGGEKGINNPSFYLYKEDQLTGSQRALSQEEIQNKIDF…	AB	DIKKELNAKLGNFNNNNNNGLKNEPIYAKVNKKKAGQAASLEEPIYAQVAKKVNAKIDRLNQIASGLGVVGQAAG
31	BAD51759	52693812	http://www.ncbi.nlm.nih.gov/entrez/viewer.fcgi?db=protein&val=52693812	cytotoxin associated protein A [Helicobacter pylori].	OK181	G	atrophic gastritis	Japan	Yamazaki,S., Yamakawa,A., Okuda,T., Ohtani,M., Suto,H., Ito,Y.,Yamazaki,Y., Keida,Y., Higashi,H., Hatakeyama,M. and Azuma,T.	Distinct diversity of vacA, cagA, and cagE genes of Helicobacterpylori associated with peptic ulcer in Japan	J. Clin. Microbiol. 43 (8), 3906-3916 (2005)	1148	http://www.ncbi.nlm.nih.gov/entrez/viewer.fcgi?val=AB190949.1	MTNETIDQTPSQTAFNPQQFINNLQVAFLKVDNAVASFDPDQKPIVDKNDRDNRQAFEKISQLREEFANKAIKNPAKKNQYFSNFISKSNDLINKDSLIDTGSSIKSFQKFGTQRYQIFMNWVSHQKDPSKINTQRIRSFMENIIQPPISDDKEKAEFLRSAKQAFAGIIIGNQIQSDQKFMGVFEESLKERQEAEKNGEPTGEPTGGDWLDIFLSFVFNKKQSSDLKETLNQEPVPHVQPDIATTTTDIQSLPPEARDLLDERGNFSKFTLGDMEMLDVEGVADIDPNYKFNQLLIHNNALSSVLMGSHNGIEPEKVSLLYGGNGGPEARHDWNATVGYKNQQGDNVATLINVHMKNGSGLVIAGGEKGVNNPSFYLYKEDQLTGLKQALSQEEIQNK…	AB	DIKKELNAKLGNFNNNNNNGLKNEPIYAKVNKEKTGQVANLEEPIYTQVAKKVKAKIDRLDQIASGLGGVGQAGF
32	AAX16012	60265767	http://www.ncbi.nlm.nih.gov/entrez/viewer.fcgi?db=protein&val=60265767	cytotoxin-associated protein A [Helicobacter pylori].	147A	X		X	Kim,S.-Y., Lee,Y.-C., Kim,H.K. and Blaser,M.J.	Helicobacter pylori CagA transfection of gastric epithelial cellsinduces interleukin-8	Cell. Microbiol. 8 (1), 97-106 (2006)	1156	http://www.ncbi.nlm.nih.gov/entrez/viewer.fcgi?val=AY884088.1	MTNETIDQTRTPDQTQSQTAFDPQQFINNLQVAFIKVDNVVASFDPNQKPIVDKNDRDNRQAFEKISQLREEFANKAVKNPAKKNQYFSSFISKSSDLINKDSLIDTGSSIKSFQKFGTQRYQIFMNWVSHQNDPSQINTQKIRGFMENIIQPPISDDKEKAEFLRSAKQAFAGIIIGNQIRSDQKFMGVFDESLKERQEAEKNGEPNGDPTGGDWLDIFLSFVFNKKQSSDLKETLNQEPVSHVQPDVATTTTDIQSLPPEARDLLDERGNFSKFTLGDMEMLDVEGVADIDPNYKFNQLLIHNNALSSVLMGSHDGIEPEKVSLLYGNNGGPEARHDWNAAVGYKNQQGDNVATLINVHMKNGSGLVIAGGEKGVNNPSFYLYKEDQLTGLKQALSQ…	AB	IKKELNEKFKNFNNNNNGLKNSGEPIYAKVNKKKTGQVASLEEPIYTQVAKKVKAKIDRLDQIASGLGDVGQAAN
33	CAK49200	124516995	http://www.ncbi.nlm.nih.gov/entrez/viewer.fcgi?db=protein&val=124516995	cytotoxin-associated protein [Helicobacter pylori].	alnsa110	DU	duodenal ulcer	Greece	Panayotopoulou,E.G., Sgouras,D.N., Papadakos,K., Kalliaropoulos,A.,Papatheodoridis,G., Mentis,A.F. and Archimandritis,A.J.	Strategy To Characterize the Number and Type of Repeating EPIYAPhosphorylation Motifs in the Carboxyl Terminus of CagA Protein inHelicobacter pylori Clinical Isolates	J. Clin. Microbiol. 45 (2), 488-495 (2007)	231	http://www.ncbi.nlm.nih.gov/entrez/viewer.fcgi?val=AM279299.1	NGVNGTLVGNGLSKAEATTLAKNFSDIKKELNEKLFGNSNNNNNNGLKNEPIYAKVNKKKAGQVASPEEPIYTQVAKKVNAKIDRLNQIASGLGGVGQAAGFPLKRHTKVDDLSKVGLSASPEPIYAKVNKKKAGQVASPEEPIYTQVAKKVNAKIDRLNQIASGLGGVGQAAGFPLKRHTKVDDLSKVGLSASPEPIYATIDDLGGPFPLKRHDKVDALSKVGLSRNQEC	ABB''BC	IKKELNEKLFGNSNNNNNNGLKNEPIYAKVNKKKAGQVASPEEPIYTQVAKKVNAKIDRLNQIASGLGGVGQAAGFPLKRHTKVDDLSKVGLSASPEPIYAKVNKKKAGQVASPEEPIYTQVAKKVNAKIDRLNQIASGLGGVGQAAGFPLKRHTKVDDLSKVGLSASPEPIYATIDDLGGPFPL
34	BAC81802	34014671	http://www.ncbi.nlm.nih.gov/entrez/viewer.fcgi?db=protein&val=34014671	CagA [Helicobacter pylori].	THP378(CG3)	G	chronic atrophic gastritis	Japan	Hirata,Y., Yanai,A., Shibata,W., Mitsuno,Y., Maeda,S., Ogura,K.,Yoshida,H., Kawabe,T. and Omata,M.	Functional variability of cagA gene in Japanese isolates ofHelicobacter pylori	Gene 343 (1), 165-172 (2004)	377	http://www.ncbi.nlm.nih.gov/entrez/viewer.fcgi?val=AB116748.1	KLFGNSNNNNNGLKNNTEPIYAQVNKKKAGQVASPEEPIYAQVARKVSAKIDQLNEATSAINRKVDRINKIASAGKGVGGFSGARQSASPEPIYAQVNKKKAGQVASPEEPIYAQVARKVSAKIDQLNEATSAINRKIDRINKIASAGKGVGGFSGARQSASPEPIYATIDFDQANQAGFPLRRSAAVNDLSKVGLSREQELTRRIGDLSQAVSEAKIGRFDNLEQKIDELKDSTKKNALKLWVESAKQVPTGLQAKLDNYATNSHTRINSNVQTGTINEKATGMLTQKNPEWLKLVNDKIVAHNVGSTPLSEYDKIGFNQKNMKDYSDSFKFSTKLNNAVKDIKSSFGEFLTNTFSTGSYSLMKANVEHGVKNTTK	ABB''BD	XXXXXXKLFGNSNNNNNGLKNNTEPIYAQVNKKKAGQVASPEEPIYAQVARKVSAKIDQLNEATSAINRKVDRINKIASAGKGVGGFSGARQSASPEPIYAQVNKKKAGQVASPEEPIYAQVARKVSAKIDQLNEATSAINRKIDRINKIASAGKGVGGFSGARQSASPEPIYATIDFDQANQAG
35	BAC10460	22335883	http://www.ncbi.nlm.nih.gov/entrez/viewer.fcgi?db=protein&val=22335883	CagA [Helicobacter pylori].	FGC146-1	X		Japan	Higashi,H., Tsutsumi,R., Fujita,A., Yamazaki,S., Azuma,T. andHatakeyama,M.	Virulence of Helicobacter pylori CagA depends on its potential tobind SHP-2 phosphatase	Unpublished	404	http://www.ncbi.nlm.nih.gov/entrez/viewer.fcgi?val=AB090114.1	NLKDFGKSFDELKNGKNNDFSKAEETLKALKDSVKDLGINPEWISKIENLNAALNDFKNGKNKDFSKVTQAKSDLENSIKDVIINQKITDKVDNLNQAVSETKLTGDFSKVEQALAELKNLSLDLGKNSDLQKSVKNGVNGTLVGNGLSKTEATTLTKNFSDIRKELNEKLFGNSNNNNNGLKNNTEPIYAQVNKKKTGQAASPEEPIYAQVAKKNFSDIRKELNEKLFGNSNNNNNGLKNNTEPIYAQVNKKKTGQAASPEEPIYAQVAKKVSAKIDQLNEATSAINRKIDRINKIASAGKGVGGFSGAGRSASPEPIYATIDFDEANQAGFPLRRSAAVNDLSKVGLSREQELTRRIGDLNQAVSEAKTGHFGNLEQKIDELKDSTKKNALKLWVES…	AB'-ABD	RKELNEKLFGNSNNNNNGLKNNTEPIYAQVNKKKTGQAASPEEPIYAQVAKKNFSDIRKELNEKLFGNSNNNNNGLKNNTEPIYAQVNKKKTGQAASPEEPIYAQVAKKVSAKIDQLNEATSAINRKIDRINKIASAGKGVGGFSGAGRSASPEPIYATIDFDEANQAG
36	BAC10477	22335942	http://www.ncbi.nlm.nih.gov/entrez/viewer.fcgi?db=protein&val=22335942	CagA [Helicobacter pylori].	MK M-06	X		Japan	Higashi,H., Tsutsumi,R., Fujita,A., Yamazaki,S., Azuma,T. andHatakeyama,M.	Virulence of Helicobacter pylori CagA depends on its potential tobind SHP-2 phosphatase	Unpublished	411	http://www.ncbi.nlm.nih.gov/entrez/viewer.fcgi?val=AB090131.1	LKDFGKSFDELKNGKNNDFSKAEETLKALKDSVKDLGINPEWISKIENLNAALNDFKNGKNKDFSKVTQAKSDLENSIKDVIINQKITDKVDNLNQAVSETKLTGDFSKVEQALAELKNLSLDLGKNSDLQKSVKNGVNGTLVGNGLSKTEATTLTKNFSDIRKELNEKLFGNSNNNNNGLKNNTEPIYAQVNKKKTGQAASPEEPIYAQVAKKNFSDIRKELNEKLFGNSNNNNNGLKNNTEPIYAQVNKKKTGQAASPEEPIYAQVAKKVSAKIDQLNEATSAINRKIDRINKIASAGKGVGGFSGAGRSASPEPIYATIDFDEANQAGFPLRRSAAVNDLSKVGLSREQELTRRIGDLNQAVSEAKTGHFGNLEQKIDELKDSTKKNALKLWVESA…	AB'-ABD	RKELNEKLFGNSNNNNNGLKNNTEPIYAQVNKKKTGQAASPEEPIYAQVAKKNFSDIRKELNEKLFGNSNNNNNGLKNNTEPIYAQVNKKKTGQAASPEEPIYAQVAKKVSAKIDQLNEATSAINRKIDRINKIASAGKGVGGFSGAGRSASPEPIYATIDFDEANQAG
37	BAC10445	22335826	http://www.ncbi.nlm.nih.gov/entrez/viewer.fcgi?db=protein&val=22335826	CagA [Helicobacter pylori].	F46	X		Japan	Higashi,H., Tsutsumi,R., Fujita,A., Yamazaki,S., Azuma,T. andHatakeyama,M.	Virulence of Helicobacter pylori CagA depends on its potential tobind SHP-2 phosphatase	Unpublished	415	http://www.ncbi.nlm.nih.gov/entrez/viewer.fcgi?val=AB090099.1	FGKSFDELKNGKNNDFSKAEETLKALKDSVKDLGINPEWISKIENLNAALNDFKNGKNKDFSKVTQAKSDLENSIKDVIINQKITDKVDNLNQAVSETKLTGDFSKVEQALAELKSLSLDQKNESFNVGKNSDLQSVRDSVRGTLVGNGLSKTEATKLSKNFSDIRKELSEKLFGNSNNNNNGLKNNTEPIYAQVNKKKTGQATSPEEPIYAQVAKTEATKLSKNFSDIRKELSEKLFGNSNNNNNGLKNNTEPIYAQVNKKKTGQATSPEEPIYAQVAKKVSAKIDQLNEATSAINRKIDRINKIASASKGVGGFSGAGRSASPEEPIYATIDFDEANQAGFPLRRSAAVNDLSKVGLSREQELTRRIGDLNQAVSEAKTGHFDKLEQKIDELKDSTK…	AB'-ABD	RKELSEKLFGNSNNNNNGLKNNTEPIYAQVNKKKTGQATSPEEPIYAQVAKTEATKLSKNFSDIRKELSEKLFGNSNNNNNGLKNNTEPIYAQVNKKKTGQATSPEEPIYAQVAKKVSAKIDQLNEATSAINRKIDRINKIASASKGVGGFSGAGRSASPEEPIYATIDFDEANQAG
38	BAC10423	22335410	http://www.ncbi.nlm.nih.gov/entrez/viewer.fcgi?db=protein&val=22335410	CagA [Helicobacter pylori].	F18	G	atrophic gastritis	Japan	Higashi,H., Tsutsumi,R., Fujita,A., Yamazaki,S., Azuma,T. andHatakeyama,M.	Virulence of Helicobacter pylori CagA depends on its potential tobind SHP-2 phosphatase	Unpublished	1239	http://www.ncbi.nlm.nih.gov/entrez/viewer.fcgi?val=AB090077.1	MTNETIDQTTTPDQTPNQTDFVPQRFINNLQVAFIKVDNAVASFDPDQKPIVDKNDRDNRQAFEKISQLREEYANKAIKNPTKKNQYFSDFINKSNDLINKDNLIAVDSSVESFRKFGDQRYQIFTSWVSLQKDPSKINTQQIRNFMENIIQPPISDDKEKAEFLRSAKQSFAGIIIGNQIRSDEKFMGVFDESLKARQEAEKNAEPAGGDWLDIFLSFVFNKKQSSDLKETLNQEPRPDFEQNLATTTTDIQGLPPEARDLLDERGNFFKFTLGDVEMLDVEGVADKNPNYKFNQLLIHNNALSSVLMGGHSNIEPEKVSLLYGDNGGPEARHDWNATVGYKNQQGNNVATLINAHLHNGSGLVIAGNEDGIKNPSFYLYKADQLTGLKQAMSQEEIQ…	AB'-ABD	RKELNEKLFGNSNNNNNGLKNNTEPIYAQVNKKKTGQVANPEEPIYAQVAKEATTLTKNFSDIRKELNEKLFGNSNNNNNGLKNNTEPIYAQVNKKKTGQVANPEEPIYAQVAKKVSAKIDQLNEATSAINRKIDRINKIASAGKGVGGFSGAGRSASPEPIYATIDFDEANQAG
39	BAC10424	22335413	http://www.ncbi.nlm.nih.gov/entrez/viewer.fcgi?db=protein&val=22335413	CagA [Helicobacter pylori].	F26	G	atrophic gastritis	Japan	Higashi,H., Tsutsumi,R., Fujita,A., Yamazaki,S., Azuma,T. andHatakeyama,M.	Virulence of Helicobacter pylori CagA depends on its potential tobind SHP-2 phosphatase	Unpublished	1269	http://www.ncbi.nlm.nih.gov/entrez/viewer.fcgi?val=AB090078.1	MTNETIDQTTTPDQTPNQTDFVPQRFINNLQVAFIKVDNAVASFDPDQKPIVDKNDRDNRQAFEKISQLREEYANKAIKNPTKKNQYFSDFINKSNDLINKDNLIAVDSSVESFRKFGDQRYQIFTSWVSLQKDPSKINTQQIRNFMENIIQPPISDDKEKAEFLRSAKQSFAGIIIGNQIRSDEKFMGVFDESLKARQEAEKNAEPAGGDWLDIFLSFVFNKKQSSDLKETLNQEPRPDFEQNIATTTTSIQGLPPEARDLLDERGNFFKFTLGDVEMLDVEGVADKDPNYKFNQLLIHNNALSSVLMGSHSSIEPEKVSLLYGDNGGPEARHDWNATVGYKNQQGSNVATLINAHLNNGSGLVIAGNENGIKNPSFYLYKEDQLTGLKQALSQEEIQ…	AB-ABD	RKELNEKLFGNSNNNNNGLKNNTEPIYAQVNKKKTGQATSPEEPIYAQVAKKVSAKIDQLNEATSAINRKIDRIGNGLSKTEATTLTKNFSDIRKELNEKLFGNSNNNNNGLKNNTEPIYAQVNKKKTGQATSPEESIYAQVAKKVSAKIDQLNEATSAINRKIDRINKIASAGKGVGGFSGAGRSASPEPIYATIDFDEANQAG
40	BAC10430	22335438	http://www.ncbi.nlm.nih.gov/entrez/viewer.fcgi?db=protein&val=22335438	CagA [Helicobacter pylori].	F92	G	atrophic gastritis	Japan	Higashi,H., Tsutsumi,R., Fujita,A., Yamazaki,S., Azuma,T. andHatakeyama,M.	Virulence of Helicobacter pylori CagA depends on its potential tobind SHP-2 phosphatase	Unpublished	1270	http://www.ncbi.nlm.nih.gov/entrez/viewer.fcgi?val=AB090084.1	MTNETIDQTTTPDQTPNQTDFVPQRFINNLQVAFIKVDNAVASFDPDQKPIVDKNDRDNRQAFEKISQLREEYANKAIKNPAKKNQYFSDFINKSNDLINKDNLIAVDSSVESFRKFGDQRYQIFTSWVSLQKDPSKINTQQIRNFMENIIQPPISDDKEKAEFLRSAKQSFAGIIIGNQIRSDQKFMGVFDESLKARQEAEKNEEPTGGDWLDIFLSFVFNKKQSSDLKETLNQEPRPDFEQNLATTTTDIQGLPPEARDLLDERGNFFKFTLGDVEMLDVEGVADKDPNYKFNQLLIHNNALSSVLMGSHSNIEPEKVSLLYGDNGGPEARHDWNATVGYKDQQGNNVATLINAHLNNGSGLIIAGNEDGIKNPSFYLYKTDQLTGLKQALSQEEIQ…	AB-ABD	RKELNEKLFGNSNNNNNGLKNNTEPIYAQVNKKKTGQVASPEEPIYAQVAKKVSAKIDQLNEAASAKNGVNGTLVGNGLSKTEATTLTKNFSDIRKELNEKLFGNSNNNNNGLKNNTEPIYAQVNKKKTGQVASPEEPIYAQVAKKVSAKIDQLNEAASAINRKIDRINEIASAGKGVGGFSGARQSASPEPIYATIDFDDANQAG
41	BAC10450	22335845	http://www.ncbi.nlm.nih.gov/entrez/viewer.fcgi?db=protein&val=22335845	CagA [Helicobacter pylori].	F65	G	gastritis	Japan	Higashi,H., Tsutsumi,R., Fujita,A., Yamazaki,S., Asaka,M., Azuma,T.and Hatakeyama,M.	Biological activity of the Helicobacter pylori virulence factorCagA is determined by variation in the tyrosine phosphorylationsites	Proc. Natl. Acad. Sci. U.S.A. 99 (22), 14428-14433 (2002)	382	http://www.ncbi.nlm.nih.gov/entrez/viewer.fcgi?val=AB090104.1	KNLKDFGKSFDELKNGKNNDFSKAEETLKALKDSVKDLGINPEWISKIENLNAALNDFKNGKNKDFSKVTQAKSDLENSIKDVIINQKITDKVDNLNQAVSETKLTGDFSKVEQALAELKNLSLDLGKNSDLQKSVKNSVNGTLVGNGLSKTEATNLTKNFSDIRKELNEKLFGNSNNNNNGLKNNTEPIYAQVNKKKTGQATSPEEPIYAQVAKKVSVKIDQLNEATSAINRKIDRINKIASAGKGVGGFSGAGRSASPEPIYAQVAKKVSVKIDQLNEATSAINRKIDRINKIASAGKQADFPLRRSAAVNDLSKVGLSREQELTRRIGDLNQAVSEAKTGHFGNLEQKIDELKDSTKKNALKLWVESAKQVPTSLQAKL	ABB''	RKELNEKLFGNSNNNNNGLKNNTEPIYAQVNKKKTGQATSPEEPIYAQVAKKVSVKIDQLNEATSAINRKIDRINKIASAGKGVGGFSGAGRSASPEPIYAQVAKKVSVKIDQLNEATSAINRKIDRIN
42	AAY68033	67483341	http://www.ncbi.nlm.nih.gov/entrez/viewer.fcgi?db=protein&val=67483341	cytotoxin-associated protein A [Helicobacter pylori].	7bqs	X		Korea	Kim,S.Y., Blaser,M.J., Lee,Y.C. and Pillinger,M.H.	Helicobacter pylori stimulates matrix metalloproteinase-1 secretionfrom gastric epithelial cells via CagA-dependent and independentmechanisms: requirement for Erk activation	Unpublished	1230	http://www.ncbi.nlm.nih.gov/entrez/viewer.fcgi?val=DQ067454.1	MTNETINQQPQTEAAFNPQQFINNLRAAFLKVDNAVASYDPDQKPIVDKNDRDNRQAFDGISQLREEYSNKAIKNPAKKNQYFSSFISKSNDLINKDNLIDVDSSTKSFQKFGDQRYQIFMDWVSHQNDPSKINTRSIRNFMENIIQPPIPDDKEKAEFLRSAKQSFAGIIIGNQIRTDQKFMGVFDESLKERQEAEKTGGDWLDIFLSFIFDKKQSSDIKETLNQEPVPHVQPDIATTTTDIQGLPPEARDLLDERGNFSKFTLGDMEMLDVEGVADIDPNYKFNQLLIHNNALSSVLMGSHNGVEPEKVSLLYGGNGGPEARHDWNATVGYKDQQGNNVATIINVHMKNGSGLVIAGGEKGINNPSFYLYKEDQLTGSQRALSQEEIRNKVDFMEFL…	ABB''C	DIKKELNAKLGNFNNNNNNGLKNEPIYAKVNKKKAGQAASLEEPIYAQVAKKVNAKIDRLNQIASGLGGVGQAAGFPLKRHDKVDDLSKVGRSVSPEPIYAQVAKKVNAKIDRLNQIASGLGGVGQAAGFPLKRHDKVDDLSKVGRSVSPEPIYATIDDLGGPFPL
43	BAF45283	122936617	http://www.ncbi.nlm.nih.gov/entrez/viewer.fcgi?db=protein&val=122936617	cytotoxin associated protein A [Helicobacter pylori].	Patient #03-276a	DU	duodenal ulcer	Japan	Uchida,T., Kanada,R., Tsukamoto,Y., Hijiya,N., Matsuura,K.,Yano,S., Yokoyama,S., Kishida,T., Kodama,M., Murakami,K.,Fujioka,T. and Moriyama,M.	Immunohistochemical diagnosis of the cagA-gene genotype ofHelicobacter pylori with anti-East Asian CagA-specific antibody	Cancer Sci. (2007) In press	177	http://www.ncbi.nlm.nih.gov/entrez/viewer.fcgi?val=AB267240.1	NSNNNNNGLKNNTEPIYAQVNKKKTGQVASPEEPIYAQVAKKVSAKIDQLNEATSAINRKIDRINKIASAGKGVGGFSGAGRSASPEPIYAQVAKKVSAKIDQLNEATSAINRKIDRINKIASAGKGVGGFSGAGRSASPEPIYATIDFDETNQADFSLRRSAKVNDLSKVGLSREQ	ABB''D	XXXXXXXXXXNSNNNNNGLKNNTEPIYAQVNKKKTGQVASPEEPIYAQVAKKVSAKIDQLNEATSAINRKIDRINKIASAGKGVGGFSGAGRSASPEPIYAQVAKKVSAKIDQLNEATSAINRKIDRINKIASAGKGVGGFSGAGRSASPEPIYATIDFDETNQAD
44	AAC02084	2852369	http://www.ncbi.nlm.nih.gov/entrez/viewer.fcgi?db=protein&val=2852369	cytotoxicity associated antigen [Helicobacter pylori].	JK269	X		Japan	Yamaoka,Y., Kodama,T., Kashima,K., Graham,D.Y. and Sepulveda,A.R.	Variants of the 3' region of the cagA gene in Helicobacter pyloriisolates from patients with different H. pylori-associated diseases	J. Clin. Microbiol. 36 (8), 2258-2263 (1998)	271	http://www.ncbi.nlm.nih.gov/entrez/viewer.fcgi?val=AF043489.1	TLVGNGLSKTEATTLTKNFSDIRKELNEKLFGNSNNNNNGLKNNTEPIYAQVNKKKTGQATSPEEPIYAQVARKVSAKIDQLNEATSAINRKIDRINKIASAGKGVGGFSGAGRSANPEPIYAQVARKVSAKIDQLNEATSAINRKIGQINKIASAGKGVGGFSGAGRSANPEPIYATIDFGEANQAGFPLRISAAVNDLSKVGLSREQELTRRIGDLNQAVSEAKTGHFGNLEQEIDELKDSTKKNALKLWVESAKQVPTDLQAKLDNYA	ABB''D	RKELNEKLFGNSNNNNNGLKNNTEPIYAQVNKKKTGQATSPEEPIYAQVARKVSAKIDQLNEATSAINRKIDRINKIASAGKGVGGFSGAGRSANPEPIYAQVARKVSAKIDQLNEATSAINRKIGQINKIASAGKGVGGFSGAGRSANPEPIYATIDFGEANQAG
45	BAB87404	19910306	http://www.ncbi.nlm.nih.gov/entrez/viewer.fcgi?db=protein&val=19910306	cytotoxin associated protein CagA [Helicobacter pylori].	JapanK269	GC	gastric cancer	Japan	Yamaoka,Y., Orito,E., Mizokami,M., Gutierrez,O., Saitou,N.,Kodama,T., Osato,M.S., Kim,J.G., Kashima,K., Ramirez,F.C.,Mahachai,V. and Graham,D.Y.	Helicobacter pylori in North and South America before Columbus	FEBS Lett. 517 (1-3), 180-184 (2002)	299	http://www.ncbi.nlm.nih.gov/entrez/viewer.fcgi?val=AB057037.1	ALADLKSLSLDLGKNSDLQKSVKNNINGTLVGNGLSKTEATTLTKNFSDIRKELNEKLFGNSNNNNNGLKNNTEPIYAQVNKKKTGQATSPEEPIYAQVARKVSAKIDQLNEATSAINRKIDRINKIASAGKGVGGFSGAGRSANPEPIYAQVARKVSAKIDQLNEATSAINRKIGQINKIASAGKGVGGFSGAGRSANPEPIYATIDFGEANQAGFPLRISAAVNDLSKVGLSREQELTRRIGDLNQAVSEAKTGHFGNLEQEIDELKDSTKKNALKLWVESAKQVPTDLQAKLDNYA	ABB''D	RKELNEKLFGNSNNNNNGLKNNTEPIYAQVNKKKTGQATSPEEPIYAQVARKVSAKIDQLNEATSAINRKIDRINKIASAGKGVGGFSGAGRSANPEPIYAQVARKVSAKIDQLNEATSAINRKIGQINKIASAGKGVGGFSGAGRSANPEPIYATIDFGEANQAG
46	BAB87394	19910286	http://www.ncbi.nlm.nih.gov/entrez/viewer.fcgi?db=protein&val=19910286	cytotoxin associated protein CagA [Helicobacter pylori].	JapanK74	GC	gastric cancer	Japan	Yamaoka,Y., Orito,E., Mizokami,M., Gutierrez,O., Saitou,N.,Kodama,T., Osato,M.S., Kim,J.G., Kashima,K., Ramirez,F.C.,Mahachai,V. and Graham,D.Y.	Helicobacter pylori in North and South America before Columbus	FEBS Lett. 517 (1-3), 180-184 (2002)	299	http://www.ncbi.nlm.nih.gov/entrez/viewer.fcgi?val=AB057027.1	ALADLKSLSFDLGKISDLQKSVKNVVIGTLVGNGLSKPEATTLTKNFSDIRKELNGKFFGNSNNNNNGLKNNTEPIYAQVNKKKTGQATSPEEPIYAQVARKVSAKIAQLNEDTSAIIGKIDRFNKIASAVKGVGVFSGAGRSANLEPIYAQVARKVSAKIDQLNEATSAINRKIGQINKIASAGKGVGGFSGAGRSANPEPIYATIDFGEANQAGFPLRISAAVNDLSKVGLSREQELTRRIGDLNQAVSEAKTGHFGNLEQKIDELKDFTKKNALKLLAESAKQVPTSLQAKLDNYA	ABB''D	RKELNGKFFGNSNNNNNGLKNNTEPIYAQVNKKKTGQATSPEEPIYAQVARKVSAKIAQLNEDTSAIIGKIDRFNKIASAVKGVGVFSGAGRSANLEPIYAQVARKVSAKIDQLNEATSAINRKIGQINKIASAGKGVGGFSGAGRSANPEPIYATIDFGEANQAG
47	BAB87392	19910282	http://www.ncbi.nlm.nih.gov/entrez/viewer.fcgi?db=protein&val=19910282	cytotoxin associated protein CagA [Helicobacter pylori].	JapanK68	GC	gastric cancer	Japan	Yamaoka,Y., Orito,E., Mizokami,M., Gutierrez,O., Saitou,N.,Kodama,T., Osato,M.S., Kim,J.G., Kashima,K., Ramirez,F.C.,Mahachai,V. and Graham,D.Y.	Helicobacter pylori in North and South America before Columbus	FEBS Lett. 517 (1-3), 180-184 (2002)	299	http://www.ncbi.nlm.nih.gov/entrez/viewer.fcgi?val=AB057025.1	ALADLKSLSLDLGKNSDLQKSVKNNINGTLVGNGLSKPEATTLTKNFSDIRKELNEKLFGNSNNNNNGLKNNTEPIYAQVNKKKTGQATSPEEPIYAQVARKVSAKIDQLNEATSAINRKIDRINKIASAGKGVGGFSGAGRSANPEPIYAQVARKVSAKIDQLNEATSAINRKIGQINKIASAGKGVGGFSGAGRSANPEPIYATIDFGEANQAGFPLRISAAVNDLSKVGLSREQELTRRIGDLNQAVSEAKTGHFGNLEQEIDELKDSTKKNALKLWTESAKQVPTSLQAKLDNYA	ABB''D	RKELNEKLFGNSNNNNNGLKNNTEPIYAQVNKKKTGQATSPEEPIYAQVARKVSAKIDQLNEATSAINRKIDRINKIASAGKGVGGFSGAGRSANPEPIYAQVARKVSAKIDQLNEATSAINRKIGQINKIASAGKGVGGFSGAGRSANPEPIYATIDFGEANQAG
48	BAB87374	19910246	http://www.ncbi.nlm.nih.gov/entrez/viewer.fcgi?db=protein&val=19910246	cytotoxin associated protein CagA [Helicobacter pylori].	JapanK14	GU	gastric ulcer	Japan	Yamaoka,Y., Orito,E., Mizokami,M., Gutierrez,O., Saitou,N.,Kodama,T., Osato,M.S., Kim,J.G., Kashima,K., Ramirez,F.C.,Mahachai,V. and Graham,D.Y.	Helicobacter pylori in North and South America before Columbus	FEBS Lett. 517 (1-3), 180-184 (2002)	300	http://www.ncbi.nlm.nih.gov/entrez/viewer.fcgi?val=AB057007.1	ALADLKSLSFDLGKIFNLQKPVKIGLIGTLVGNGLSKTEATTLTKNFSDIRKELNEKLFGNSNNNNNGLKNNTEPIYAQVNKKKAGQAASPEEPIYAQVAKKGSVKIDQLNEATSAINRKIDRINKIASAGKGVGGFSGAGRSASPEEPIYAQVAKKVSVKIDQLNEATSAINRKIDRINKIASAGKGVGGFSGAGRSASPEPIYATIDFDKVNQAGFPLRRYAGFDDLSKVGLSREQELTRRIGDLNQAVSEAKTGHFDNLEQKIDELKDSTKKNALKLWVESARQVPTGLQAKLDNYA	ABB''D	RKELNEKLFGNSNNNNNGLKNNTEPIYAQVNKKKAGQAASPEEPIYAQVAKKGSVKIDQLNEATSAINRKIDRINKIASAGKGVGGFSGAGRSASPEEPIYAQVAKKVSVKIDQLNEATSAINRKIDRINKIASAGKGVGGFSGAGRSASPEPIYATIDFDKVNQAG
49	BAC81818	34014703	http://www.ncbi.nlm.nih.gov/entrez/viewer.fcgi?db=protein&val=34014703	CagA [Helicobacter pylori].	THP419(DU2)	DU	duodenal ulcer	Japan	Hirata,Y., Yanai,A., Shibata,W., Mitsuno,Y., Maeda,S., Ogura,K.,Yoshida,H., Kawabe,T. and Omata,M.	Functional variability of cagA gene in Japanese isolates ofHelicobacter pylori	Gene 343 (1), 165-172 (2004)	358	http://www.ncbi.nlm.nih.gov/entrez/viewer.fcgi?val=AB116764.1	KLFGNSNNNNNGLKNEPIYAQVNKKKAGQVASPEEPIYAQVAKKVSAKIDQLNEATSAINRKIDRINKIASAGKGVGGFSGAERSASPEEPIYAQVAKKVSAKIDQLNEATSAINRKIDRINKIASAGKGVGGFSGAGRSASPEPIYATIDFDEANQAGFPLRRSAAVNDLSKVGLSREQELTRRIGDLNQAVSEAKTGHFDNLEQKIDELKDSTKKNALKLWVESAKQVPTGLQAKLDNYATNSHTRINSNVQSGAINEKATGMLTQKNPEWLKLVNDKIVAHNVGSAHLSEYDKIGFNQKNIKDYSDSFKFSTKLNNAVKDTKSSFVQFLTNTFSTGSYSLMKANAEHGVKNTNTK	ABB''D	XXXXXXXXKLFGNSNNNNNGLKNEPIYAQVNKKKAGQVASPEEPIYAQVAKKVSAKIDQLNEATSAINRKIDRINKIASAGKGVGGFSGAERSASPEEPIYAQVAKKVSAKIDQLNEATSAINRKIDRINKIASAGKGVGGFSGAGRSASPEPIYATIDFDEANQAG
50	BAC81803	34014673	http://www.ncbi.nlm.nih.gov/entrez/viewer.fcgi?db=protein&val=34014673	CagA [Helicobacter pylori].	THP454(CG4)	G	chronic atrophic gastritis	Japan	Hirata,Y., Yanai,A., Shibata,W., Mitsuno,Y., Maeda,S., Ogura,K.,Yoshida,H., Kawabe,T. and Omata,M.	Functional variability of cagA gene in Japanese isolates ofHelicobacter pylori	Gene 343 (1), 165-172 (2004)	358	http://www.ncbi.nlm.nih.gov/entrez/viewer.fcgi?val=AB116749.1	KLFGNSNNNNNGLKNNTEPIYAQVNKKKTGQATSPEEPIYAQVAKKVSAKIDQLNEATSAINRKIDRINKIASAGKGVGGFSGAGRSASPEPIYAQVAKKVSAKIDQLNEATSAINRKIDRINKIASAGKGVGGFSGAGRSASPEPIYATIDFDEANQAGFPLRRSAAVNDLSKVGLSREQELTRRIGDLNQAVSEAKTGHFGNLEQKIDELKDSTKKNALKLWVESAKQVPTGLQAKLDNYATNSHTRINSNVQSGTLNEKATGMLTQKNPEWLKLVNDKIVAHNVGSAHLSEYDKIGFNQKNMKDYSDSFKFSTKLNNAVKDIKSSFVQFLTNTFSTGSYSLMKANAEHGVKNTTK	ABB''D	XXXXXXKLFGNSNNNNNGLKNNTEPIYAQVNKKKTGQATSPEEPIYAQVAKKVSAKIDQLNEATSAINRKIDRINKIASAGKGVGGFSGAGRSASPEPIYAQVAKKVSAKIDQLNEATSAINRKIDRINKIASAGKGVGGFSGAGRSASPEPIYATIDFDEANQAG
51	BAC10453	22335856	http://www.ncbi.nlm.nih.gov/entrez/viewer.fcgi?db=protein&val=22335856	CagA [Helicobacter pylori].	F84	X		Japan	Higashi,H., Tsutsumi,R., Fujita,A., Yamazaki,S., Asaka,M., Azuma,T.and Hatakeyama,M.	Biological activity of the Helicobacter pylori virulence factorCagA is determined by variation in the tyrosine phosphorylationsites	Proc. Natl. Acad. Sci. U.S.A. 99 (22), 14428-14433 (2002)	403	http://www.ncbi.nlm.nih.gov/entrez/viewer.fcgi?val=AB090107.1	SFDELKNGKNNDFSKAEETLKALKDSVKDLGINPEWISKIENLNAALNDFKNGKNKDFSKVTQAKSDLENSIKDVIINQKITDKVDNLNQAVSETKLTGDFSKVEQALAELKSLSLNLGKNSDLQKSVKNGVNGTLVGNGLSKTEATTLTKNFSDIRKELNEKLFGNSNNNNNGLKNNTEPIYAQVNKKKAGQATSPEEPIYAQVAKKVSVKIDQLNEATSAINRKIDRINKIASAGKGVSGFSGAGRSTSPEEPIYAQVAKKVSVKIDQLNEATSAINRKIDRINKIASAGKGVSGFSGAGRSTSPEEPIYATIDFDEANQAGFPLSKYAGFDDLSKVGLSREQELTRRIGDLNQAVSEAKIGHFGNLEQKIDELKDSTKKNALKLWVESAKQVPTGL…	ABB''D	RKELNEKLFGNSNNNNNGLKNNTEPIYAQVNKKKAGQATSPEEPIYAQVAKKVSVKIDQLNEATSAINRKIDRINKIASAGKGVSGFSGAGRSTSPEEPIYAQVAKKVSVKIDQLNEATSAINRKIDRINKIASAGKGVSGFSGAGRSTSPEEPIYATIDFDEANQAG
52	BAC10455	22335863	http://www.ncbi.nlm.nih.gov/entrez/viewer.fcgi?db=protein&val=22335863	CagA [Helicobacter pylori].	F94	X		Japan	Higashi,H., Tsutsumi,R., Fujita,A., Yamazaki,S., Asaka,M., Azuma,T.and Hatakeyama,M.	Biological activity of the Helicobacter pylori virulence factorCagA is determined by variation in the tyrosine phosphorylationsites	Proc. Natl. Acad. Sci. U.S.A. 99 (22), 14428-14433 (2002)	405	http://www.ncbi.nlm.nih.gov/entrez/viewer.fcgi?val=AB090109.1	KDFGKSFDELKSGKNNDFSKAEETLKALKDSVKDLGINPEWISKIENLNAALNDFKNGKNKDFSKVTQAKSDLENSIKDVIINQKITDKVNNLNQAVSESKLTGDFSKVEQALAELKNLSLDLGKNSDLQKSVKNGVNGTLVGNGLSKTEATTLTKNFSDIRKELNEKLFGNSNNNNNGLKNEPIYAQVNKKKAGQVASPEEPIYAQVARKVSTKIDQLNEATSAINRKIDRINKIASAGKGVGGFSGAGRSASPEEPIYAQVARKVSTKIDQLNEATSAINRKIDRINKIASAGKGVGGFSGAGRSASPEPIYATIDFDEANQAGFPLRTYAGVNDLSKVGLSREQELTRRIGDLNQAVSEAKIGRFGNLEQKIDELKDSTKKNALKLWVESAKQVPT…	ABB''D	DIRKELNEKLFGNSNNNNNGLKNEPIYAQVNKKKAGQVASPEEPIYAQVARKVSTKIDQLNEATSAINRKIDRINKIASAGKGVGGFSGAGRSASPEEPIYAQVARKVSTKIDQLNEATSAINRKIDRINKIASAGKGVGGFSGAGRSASPEPIYATIDFDEANQAG
53	BAC10464	22335896	http://www.ncbi.nlm.nih.gov/entrez/viewer.fcgi?db=protein&val=22335896	CagA [Helicobacter pylori].	MK F-04	X		Japan	Higashi,H., Tsutsumi,R., Fujita,A., Yamazaki,S., Asaka,M., Azuma,T.and Hatakeyama,M.	Biological activity of the Helicobacter pylori virulence factorCagA is determined by variation in the tyrosine phosphorylationsites	Proc. Natl. Acad. Sci. U.S.A. 99 (22), 14428-14433 (2002)	411	http://www.ncbi.nlm.nih.gov/entrez/viewer.fcgi?val=AB090118.1	KNLKDFGKSFDELKNGKNNDFSKAEETLKALKDSVKDLGINPEWISKIENLNAALNDFKNGKNKDFSKVTQAKSDLENSIKDVIINQKITDKVDNLNQAVSETKLTGDFSKVEQALAELKNLSLDLGKNSDLQKSVKTSVNGTLVGNGLSETEATTLTKNFSDIRKELNEKLFGNSNNNNNGLKNNTEPIYAQVNKKKTGQATSPEEPIYAQVARKVSVKIDQLNEATSAINRKIDRINKIASAGKGVGGFSGAGRSTSPEEPIYAQVARKVSVKIDQLNEATSAINRKIDRINKIASAGKGVGGFSGAGRSTSPEPIYATIDFDETNQAGFPLRRSAAVNDLSKVGLSREQELTRRIGDLNQAVSEAKTGHFGNLEQKIDELKDSTKKNALKLWVESA…	ABB''D	RKELNEKLFGNSNNNNNGLKNNTEPIYAQVNKKKTGQATSPEEPIYAQVARKVSVKIDQLNEATSAINRKIDRINKIASAGKGVGGFSGAGRSTSPEEPIYAQVARKVSVKIDQLNEATSAINRKIDRINKIASAGKGVGGFSGAGRSTSPEPIYATIDFDETNQAG
54	BAC10495	22336008	http://www.ncbi.nlm.nih.gov/entrez/viewer.fcgi?db=protein&val=22336008	CagA [Helicobacter pylori].	OK154	X		Japan	Higashi,H., Tsutsumi,R., Fujita,A., Yamazaki,S., Asaka,M., Azuma,T.and Hatakeyama,M.	Biological activity of the Helicobacter pylori virulence factorCagA is determined by variation in the tyrosine phosphorylationsites	Proc. Natl. Acad. Sci. U.S.A. 99 (22), 14428-14433 (2002)	450	http://www.ncbi.nlm.nih.gov/entrez/viewer.fcgi?val=AB090149.1	FDKSFDEFKNGKNKDFSKTEETLKALKDSVKDLGINPEWISKVENLNTALNEFKNGKNKDFSKVTQAKSDLENSIKDVIINQKITDKVDNLNQAVSIAKATGDFSGVEQVLADLKNFSKGQLAQQAQKNEDFNTGKNSELYQSVKNGVNKTLVGNGLSQAEATTLSKNFSDIKKELNEKLFGNSNNNNNGLKNNTELTKNFSDIRKELNEKLFGNSNNNNNGLKNNTEPIYAQVNKKKAGQATSPEEPIYAQVAKKVSAKIDQLNEATSARNRKIDRINKIASAGKGVGGFSGVGQATSPEEPIYAQVAKKVSAKIDQLNEATSARNRKIDRINKIASAGKGVGGFSGVGQATSPEPIYATIDSDEANQAGFPLRRSAAVNDLSKVGLSREQELTRRIG…	ABB''D	RKELNEKLFGNSNNNNNGLKNNTEPIYAQVNKKKAGQATSPEEPIYAQVAKKVSAKIDQLNEATSARNRKIDRINKIASAGKGVGGFSGVGQATSPEEPIYAQVAKKVSAKIDQLNEATSARNRKIDRINKIASAGKGVGGFSGVGQATSPEPIYATIDSDEANQAG
55	BAB20927	12225028	http://www.ncbi.nlm.nih.gov/entrez/viewer.fcgi?db=protein&val=12225028	CagA [Helicobacter pylori].	J-194	PU	peptic ulcer	Japan	Hoshino,F.B., Katayama,K., Watanabe,K., Takahashi,S., Uchimura,H.and Ando,T.	Heterogeneity found in the cagA gene of Helicobacter pylori fromJapanese and non-Japanese isolates	J. Gastroenterol. 35 (12), 890-897 (2000)	1227	http://www.ncbi.nlm.nih.gov/entrez/viewer.fcgi?val=AB017921.1	MTNETIEQATTPDQTDFVPQRFINNLQVAFIEVDNAVASFDPDQKPIVDKNDRDNRQAFEKISQLREEYANKAIKNPAKKNQYFSDFINKSNDLINKDNLIAVDSSVESFGKFGDQRYQIFTSWVSLQKDPSEINTQQIRNFMENIIQPPISDDKEKAEFLRSAKQSFAGIIIGNQIRSDEKFMGVFDESLKERQEAEKNAEPAGGDWLDIFLSFVFNKKQSSDLKETLNQEPRPDFEQNIATTTTSIQGLPPEARDLLDERGNFFKFTLGDVEMLDVEGVADKDPNYKFNQLLIHNNALSSVLMGSHSSIEPEKVSLLYGDNGGPEARHDWNATVGYKNQQGNNVATLISAHLNNGSGLVIAGNENGIKNPSFYLYKEDQLTGLKQAMSQEEIQNKVD…	ABB''D	RKELNEKLFGNSNNNNNGLKNNTEPIYAQVNKKKTGQATSPEEPIYAQVARKVSAKIDQLNEATSAINRKIDRINKIASAGKGVGGFSGAGRSTSPEEPIYAQVARKVSAKIDQLNEATSAINRKIDRINKIASAGKGVGGFSGAGRSASPEPIYATIDFDEANQAG
56	BAB20914	12225002	http://www.ncbi.nlm.nih.gov/entrez/viewer.fcgi?db=protein&val=12225002	CagA [Helicobacter pylori].	J-16	GC	gastric carcinoma	Japan	Hoshino,F.B., Katayama,K., Watanabe,K., Takahashi,S., Uchimura,H.and Ando,T.	Heterogeneity found in the cagA gene of Helicobacter pylori fromJapanese and non-Japanese isolates	J. Gastroenterol. 35 (12), 890-897 (2000)	1230	http://www.ncbi.nlm.nih.gov/entrez/viewer.fcgi?val=AB015404.1	MTNETIDQTTTPDQTPNQTDFVPQRFINNLQAAFIKVDSAVASFDPDQKPIVDKNDRDNRQAFEKISQLREEYANKAIKNPTKKNQYFSDFINKSNDLINKDNLIAVDSSVESFRKFGDQRYQIFTSWVSLQKDPSKINTQQIRNFMENIIQPPISDDKEKAEFLRSAKQSFAGIIIGNQIRSDEKFMGVFDESLKERQEAEKNAEPAGGDWLDIFLSFVFNKKQSSDLKETLNQEPRPDFEQNLATTTTDIQGLPPEARDLLDERGNFFKFTLGDVEMLDVEGVADKDPNYKFNQLLIHNNALSSVLMGSHSSIEPEKVSLLYGDNGGPEARHDWNATVGYKNQQGSNVATLINAHLNNGSGLVIAGNENGIKNPSFYLYKEDQLTGLKQALSQEEIQ…	ABB''D	RKELNEKLFGNSNNNNNGLKNNTEPIYAQVNKKKAGQATSPEEPIYAQVAKKMSAKIDQLNEATSAINRKIDRINKIASAGKGVGAFSGAERSASPEPIYAQVARKVSAKIDQLNEATSAINRKIDRINKIASAGKGVGAFSGAERSASPEPIYATIDFDEANQAG
57	BAC10427	22335425	http://www.ncbi.nlm.nih.gov/entrez/viewer.fcgi?db=protein&val=22335425	CagA [Helicobacter pylori].	F55	G	atrophic gastritis	Japan	Higashi,H., Tsutsumi,R., Fujita,A., Yamazaki,S., Asaka,M., Azuma,T.and Hatakeyama,M.	Biological activity of the Helicobacter pylori virulence factorCagA is determined by variation in the tyrosine phosphorylationsites	Proc. Natl. Acad. Sci. U.S.A. 99 (22), 14428-14433 (2002)	1232	http://www.ncbi.nlm.nih.gov/entrez/viewer.fcgi?val=AB090081.1	MTNETIDQTTTPDQTPNQTDFVPQRFINNLQVAFIKVDNAVASFDPDQKPIVDKNDRDNRQAFEKISQLMEEYANKAIKNPTKKNQYFLDFINKSNDLINKDNLIAVDSSVESFRKFGDQRYQIFTSWVSLQKDPSKINTQQIRNFMENIIQPPISDDKEKAEFLRSAKQSFAGIIIGNQIRSDEKFMGVFDESLKERQEAEKNAEPAGGDWLDIFLSFVFNKKQSSDLKETLNQEPRPDFEQNIATTTTSIQGLPPEARDLLDERGNFFKFTLGDAEMLDVEGVADKDPNYKFNQLLIHNNALSSVLMGGHSNIEPEKVSLLYGDNGGPEARHDWNATVGYKNQQGSNVATLINAHLNNGSGLVIAGNEDGIKNPSFYLYKEDQLTGLKQALSQEEIQ…	ABB''D	RKELNEKLSGNSNNNNNGLKNNTEPIYAQVNKKKTGQATSPEESIYAQVAKKVSVKIDQLNEATSAINRKIDRINKIASAGKGVGGFSGAGRSTSPEESIYAQVAKKVSVKIDQLSEATSAINRKIDRINKIASAGKGVGGFSGAGRSASPEPIYATIDFDEANQAG
58	BAC10425	22335417	http://www.ncbi.nlm.nih.gov/entrez/viewer.fcgi?db=protein&val=22335417	CagA [Helicobacter pylori].	F28	G	gastritis	Japan	Higashi,H., Tsutsumi,R., Fujita,A., Yamazaki,S., Asaka,M., Azuma,T.and Hatakeyama,M.	Biological activity of the Helicobacter pylori virulence factorCagA is determined by variation in the tyrosine phosphorylationsites	Proc. Natl. Acad. Sci. U.S.A. 99 (22), 14428-14433 (2002)	1238	http://www.ncbi.nlm.nih.gov/entrez/viewer.fcgi?val=AB090079.1	MTNETIDQTTTPDQTPNQTDFVPQRFINNLQAAFIKVDNAVASFDPDQKPIVDKNDRDNRQAFEKISQLREEYANKAIKNPTKKNQYFSDFINKSNDLINKDNLIAVDSSVDSFKKFGDQRYQIFTSWVSLQKDPSKINTQQIQNFMENIIQPPISDDKEKAEFLRSAKQSFAGIIIGNQIRSDEKFMGVFDESLKARQEAEKNAEPAGGDWLDIFLSFVFNKKQSSDLKETLNQEPRPDFEQNLATTTTDIQGLPPEARDLLDERGNFFKFTLGDMEMLDVEGVADKDPNYKFNQLLIHNNALSSVLMGGHSNIEPEKVSLLYGDNGGPEARHDWNATVGYKDQQGNNVATLINAHLNNGSGLIIAGNEDGIKNPSFYLYKEDQLTGLKQALSQEEIQ…	ABB''D	RKELNEKLFGNSNNNNNGLKNSIEPIYAQVNKKKTGQAASPEEPIYAQVARKVSAKIDQLNEATSAINRKIDRINKIASAGKGVGGFSGARQSASPEEPIYAQVARKVSAKIGQLNEATSAINRKIDRINKIASAGKGVGGFSGARQSASPEPIYATIDFDDANQAG
59	BAF45268	122936587	http://www.ncbi.nlm.nih.gov/entrez/viewer.fcgi?db=protein&val=122936587	cytotoxin associated protein A [Helicobacter pylori].	Patient #03-376	G	atrophic gastritis	Japan	Uchida,T., Kanada,R., Tsukamoto,Y., Hijiya,N., Matsuura,K.,Yano,S., Yokoyama,S., Kishida,T., Kodama,M., Murakami,K.,Fujioka,T. and Moriyama,M.	Immunohistochemical diagnosis of the cagA-gene genotype ofHelicobacter pylori with anti-East Asian CagA-specific antibody	Cancer Sci. (2007) In press	121	http://www.ncbi.nlm.nih.gov/entrez/viewer.fcgi?val=AB267225.1	FKNFNNNNNNGLKNEPIYAKVNKEKTGQAASPEESIYTQVAKKVKAKIDRLDQIASGLGGVGQAGFPLKRHTKVDDLSKVGLSANHEPIYATIDDLGGPFPLKRHTKVDDLSKVGLSREQE	ABC	XXXXXXXXXFKNFNNNNNNGLKNEPIYAKVNKEKTGQAASPEESIYTQVAKKVKAKIDRLDQIASGLGGVGQAGFPLKRHTKVDDLSKVGLSANHEPIYATIDDLGGPFPL
60	CAL23515	124517113	http://www.ncbi.nlm.nih.gov/entrez/viewer.fcgi?db=protein&val=124517113	cytotoxin-associated protein [Helicobacter pylori].	Hp72	G	epigastrial pain	Greece	Panayotopoulou,E.G., Sgouras,D.N., Papadakos,K., Kalliaropoulos,A.,Papatheodoridis,G., Mentis,A.F. and Archimandritis,A.J.	Strategy To Characterize the Number and Type of Repeating EPIYAPhosphorylation Motifs in the Carboxyl Terminus of CagA Protein inHelicobacter pylori Clinical Isolates	J. Clin. Microbiol. 45 (2), 488-495 (2007)	141	http://www.ncbi.nlm.nih.gov/entrez/viewer.fcgi?val=AM292591.1	NGVNGTLVGNGLSKAEATTLSKNFSDIKKELNEKSKNNNNNNNNGLKNEPIYAKVNKKKTGQVASPEEPIYTKVAKKVNAKIDRLNQIASGLGDVGQATGWHLKRHTKVDDLSKVGRSASPEPIYATIDDLSKVGPLREQE	ABC	DIKKELNEKSKNNNNNNNNGLKNEPIYAKVNKKKTGQVASPEEPIYTKVAKKVNAKIDRLNQIASGLGDVGQATGWHLKRHTKVDDLSKVGRSASPEPIYATIDDLSKVGPL
61	CAL29804	124517131	http://www.ncbi.nlm.nih.gov/entrez/viewer.fcgi?db=protein&val=124517131	cytotoxin-associated protein [Helicobacter pylori].	Hp93	E	esophagitis 2	Greece	Panayotopoulou,E.G., Sgouras,D.N., Papadakos,K., Kalliaropoulos,A.,Papatheodoridis,G., Mentis,A.F. and Archimandritis,A.J.	Strategy To Characterize the Number and Type of Repeating EPIYAPhosphorylation Motifs in the Carboxyl Terminus of CagA Protein inHelicobacter pylori Clinical Isolates	J. Clin. Microbiol. 45 (2), 488-495 (2007)	144	http://www.ncbi.nlm.nih.gov/entrez/viewer.fcgi?val=AM295786.1	NGVNGTLVGNGLSKAEATTLSKNFSDIKKELSAKLGNFNNNNNNGLKNSTEPIYAKVNKKKAGQAASLEEPIYAQVAKKVNAKIDRLNQAASGLGGVGQAGFPLKRHDKVDDLSKVGRSVSPEPIYATIDDLSKVGLSRNQELA	ABC	KKELSAKLGNFNNNNNNGLKNSTEPIYAKVNKKKAGQAASLEEPIYAQVAKKVNAKIDRLNQAASGLGGVGQAGFPLKRHDKVDDLSKVGRSVSPEPIYATIDDLSKVGLS
62	ABO33886	132535936	http://www.ncbi.nlm.nih.gov/entrez/viewer.fcgi?db=protein&val=132535936	CagA [Helicobacter pylori].	PD351	X		Italy	Zambon,C.F., Basso,D., Marchet,A., Stranges,A., Navaglia,F.,Fogar,P., Greco,E., Guariso,G., D'Odorico,A., Basso,G., Nitti,D.and Plebani,M.	Helicobacter pylori cagA and vacA virulence genes and gastriccancer	Unpublished	145	http://www.ncbi.nlm.nih.gov/entrez/viewer.fcgi?val=EF450158.1	ATTLSKNFSDIKKELNAKLGNFNNNNNNGLKNEPIYAKVNKKKAGQVASPEEPIYTQVAKKVTQKIDQLNQAASGFGGVGQAVFPLKRHDKVDDLSKVGRSVSPEPIYATIDDLGGPFPLKRHDKVDDLSKVGLSRDQQLKQKID	ABC	DIKKELNAKLGNFNNNNNNGLKNEPIYAKVNKKKAGQVASPEEPIYTQVAKKVTQKIDQLNQAASGFGGVGQAVFPLKRHDKVDDLSKVGRSVSPEPIYATIDDLGGPFPL
63	ABO33882	132535928	http://www.ncbi.nlm.nih.gov/entrez/viewer.fcgi?db=protein&val=132535928	CagA [Helicobacter pylori].	PD94	X		Italy	Zambon,C.F., Basso,D., Marchet,A., Stranges,A., Navaglia,F.,Fogar,P., Greco,E., Guariso,G., D'Odorico,A., Basso,G., Nitti,D.and Plebani,M.	Helicobacter pylori cagA and vacA virulence genes and gastriccancer	Unpublished	145	http://www.ncbi.nlm.nih.gov/entrez/viewer.fcgi?val=EF450154.1	ATALAKKFSDIKKELNEKFKNFNNNNNNGLKNEPIYAKVNKKKTGQVASPEEPIYTQVAKKVNAKIDRLNQIASGLGDVGQAAGFLLKRHDKVDDLSKVGLSASPEPIYATIDDLGGPFPLTRHTKVDDLSKVGLSRNQELAQKI	ABC	DIKKELNEKFKNFNNNNNNGLKNEPIYAKVNKKKTGQVASPEEPIYTQVAKKVNAKIDRLNQIASGLGDVGQAAGFLLKRHDKVDDLSKVGLSASPEPIYATIDDLGGPFPL
64	ABO33881	132535926	http://www.ncbi.nlm.nih.gov/entrez/viewer.fcgi?db=protein&val=132535926	CagA [Helicobacter pylori].	PD6481K	GC	gastric cancer	Italy	Zambon,C.F., Basso,D., Marchet,A., Stranges,A., Navaglia,F.,Fogar,P., Greco,E., Guariso,G., D'Odorico,A., Basso,G., Nitti,D.and Plebani,M.	Helicobacter pylori cagA and vacA virulence genes and gastriccancer	Unpublished	146	http://www.ncbi.nlm.nih.gov/entrez/viewer.fcgi?val=EF450153.1	RATTLSKNFSDIKKELNEKFKNFNNNNNNGLKNEPIYAQVNKKKTGQVASPEESIYAQVAKKVNAKIDRLNQIASGLGGVGQAAGFPLKRHDKVDDLSKVGRSVSPEEPIYATIDDLGGPFPLKRHDKVDDLSKVGLSRNQELAQK	ABC	DIKKELNEKFKNFNNNNNNGLKNEPIYAQVNKKKTGQVASPEESIYAQVAKKVNAKIDRLNQIASGLGGVGQAAGFPLKRHDKVDDLSKVGRSVSPEEPIYATIDDLGGPFPL
65	ABO33876	132535916	http://www.ncbi.nlm.nih.gov/entrez/viewer.fcgi?db=protein&val=132535916	CagA [Helicobacter pylori].	PD2968K_1	GC	gastric cancer	Italy	Zambon,C.F., Basso,D., Marchet,A., Stranges,A., Navaglia,F.,Fogar,P., Greco,E., Guariso,G., D'Odorico,A., Basso,G., Nitti,D.and Plebani,M.	Helicobacter pylori cagA and vacA virulence genes and gastriccancer	Unpublished	146	http://www.ncbi.nlm.nih.gov/entrez/viewer.fcgi?val=EF450148.1	ATTLSKNFSDIKKELNAKLGNFNNNNNNGLKNSTEPIYAKVNKKKAGQAASPEEPIYAQVAKKVSAKIDQLNQAASGLGGVGQAGFPLKRHDKVDDLSKVGRSVSPEPIYATIDDLGGPFPLKRHDKVDDLSKVGLSRNQELAQKI	ABC	KKELNAKLGNFNNNNNNGLKNSTEPIYAKVNKKKAGQAASPEEPIYAQVAKKVSAKIDQLNQAASGLGGVGQAGFPLKRHDKVDDLSKVGRSVSPEPIYATIDDLGGPFPL
66	ABO33873	132535910	http://www.ncbi.nlm.nih.gov/entrez/viewer.fcgi?db=protein&val=132535910	CagA [Helicobacter pylori].	PD3497K_1	GC	gastric cancer	Italy	Zambon,C.F., Basso,D., Marchet,A., Stranges,A., Navaglia,F.,Fogar,P., Greco,E., Guariso,G., D'Odorico,A., Basso,G., Nitti,D.and Plebani,M.	Helicobacter pylori cagA and vacA virulence genes and gastriccancer	Unpublished	146	http://www.ncbi.nlm.nih.gov/entrez/viewer.fcgi?val=EF450145.1	RATTLSKNFSDIKKELNAKLGNFNNNNNNGLKNEPIYAKVNKKKAGQAANPEESIYAQVAKKVNAKIDRLNQIASGLGGVGQAAGYPLKRHDKVDDLSKVGRSVSPEPIYATIDDLGGPFPLKRHDKVEDLSKVGLSRNQELAQKI	ABC	DIKKELNAKLGNFNNNNNNGLKNEPIYAKVNKKKAGQAANPEESIYAQVAKKVNAKIDRLNQIASGLGGVGQAAGYPLKRHDKVDDLSKVGRSVSPEPIYATIDDLGGPFPL
67	ABO33884	132535932	http://www.ncbi.nlm.nih.gov/entrez/viewer.fcgi?db=protein&val=132535932	CagA [Helicobacter pylori].	PD492	X		Italy	Zambon,C.F., Basso,D., Marchet,A., Stranges,A., Navaglia,F.,Fogar,P., Greco,E., Guariso,G., D'Odorico,A., Basso,G., Nitti,D.and Plebani,M.	Helicobacter pylori cagA and vacA virulence genes and gastriccancer	Unpublished	147	http://www.ncbi.nlm.nih.gov/entrez/viewer.fcgi?val=EF450156.1	ATTLAKNFSDIKKELNAKLGNFNNYNNNGLENEPIYAKVNKKKTGQAASLEEPIYAQVAKKVNAKIDRLNQIASGLGGVGQAAGFPLKKHGKVDDLSKVGLSASPEPIYATIDDLGGPFPLKKHDKVDDLSKVGLSREKELTQKIVN	ABC	DIKKELNAKLGNFNNYNNNGLENEPIYAKVNKKKTGQAASLEEPIYAQVAKKVNAKIDRLNQIASGLGGVGQAAGFPLKKHGKVDDLSKVGLSASPEPIYATIDDLGGPFPL
68	ABO33895	132535954	http://www.ncbi.nlm.nih.gov/entrez/viewer.fcgi?db=protein&val=132535954	CagA [Helicobacter pylori].	PD682	DU	duodenal ulcer	Italy	Zambon,C.F., Basso,D., Marchet,A., Stranges,A., Navaglia,F.,Fogar,P., Greco,E., Guariso,G., D'Odorico,A., Basso,G., Nitti,D.and Plebani,M.	Helicobacter pylori cagA and vacA virulence genes and gastriccancer	Unpublished	148	http://www.ncbi.nlm.nih.gov/entrez/viewer.fcgi?val=EF450167.1	ATTLSKNFSDIKKELNAKLGNFNNNNNNGLKNEPIYAKVNKKKTGQVASPEEPIYTQVAKKVNAKIDRLNQIASGLGGVGQAVGFPLKRHDKVDDLSKVGLSASPEPIYATIDDLGGPFPLKRHDKVDDLSKVGLSREQQLKQKIDSL	ABC	DIKKELNAKLGNFNNNNNNGLKNEPIYAKVNKKKTGQVASPEEPIYTQVAKKVNAKIDRLNQIASGLGGVGQAVGFPLKRHDKVDDLSKVGLSASPEPIYATIDDLGGPFPL
69	ABO33894	132535952	http://www.ncbi.nlm.nih.gov/entrez/viewer.fcgi?db=protein&val=132535952	CagA [Helicobacter pylori].	PD638	DU	duodenal ulcer	Italy	Zambon,C.F., Basso,D., Marchet,A., Stranges,A., Navaglia,F.,Fogar,P., Greco,E., Guariso,G., D'Odorico,A., Basso,G., Nitti,D.and Plebani,M.	Helicobacter pylori cagA and vacA virulence genes and gastriccancer	Unpublished	148	http://www.ncbi.nlm.nih.gov/entrez/viewer.fcgi?val=EF450166.1	ATTLSKNFSDIKKELNAKFGNFNNNNNNGLKNEPIYAKVNKKKAGQVASPEEPIYAQVAKKVNAKIDRLNQIASGLGGVGQAAGFPLKKHDKVDDLSKVGLSASPEPIYATIDDLGGPFPLKRHDKVDDLSKVGLSRNQELAQKIDNL	ABC	DIKKELNAKFGNFNNNNNNGLKNEPIYAKVNKKKAGQVASPEEPIYAQVAKKVNAKIDRLNQIASGLGGVGQAAGFPLKKHDKVDDLSKVGLSASPEPIYATIDDLGGPFPL
70	ABO33893	132535950	http://www.ncbi.nlm.nih.gov/entrez/viewer.fcgi?db=protein&val=132535950	CagA [Helicobacter pylori].	PD636	DU	duodenal ulcer	Italy	Zambon,C.F., Basso,D., Marchet,A., Stranges,A., Navaglia,F.,Fogar,P., Greco,E., Guariso,G., D'Odorico,A., Basso,G., Nitti,D.and Plebani,M.	Helicobacter pylori cagA and vacA virulence genes and gastriccancer	Unpublished	148	http://www.ncbi.nlm.nih.gov/entrez/viewer.fcgi?val=EF450165.1	EATALAKNFSDIKKELNEKFKNFNNNNNGLKNEPIYAKVNKKKAGQAASLEEPIYAQVAKKVNAKIDRLNQIASGLGGVGQAAGFPLKRHDKVDDLSKVGRSVSPEPIYATIDDLGGPFPLKRHDKVDDLSKVGLSRNQELAQKIDQL	ABC	SDIKKELNEKFKNFNNNNNGLKNEPIYAKVNKKKAGQAASLEEPIYAQVAKKVNAKIDRLNQIASGLGGVGQAAGFPLKRHDKVDDLSKVGRSVSPEPIYATIDDLGGPFPL
71	ABO33892	132535948	http://www.ncbi.nlm.nih.gov/entrez/viewer.fcgi?db=protein&val=132535948	CagA [Helicobacter pylori].	PD634	DU	duodenal ulcer	Italy	Zambon,C.F., Basso,D., Marchet,A., Stranges,A., Navaglia,F.,Fogar,P., Greco,E., Guariso,G., D'Odorico,A., Basso,G., Nitti,D.and Plebani,M.	Helicobacter pylori cagA and vacA virulence genes and gastriccancer	Unpublished	148	http://www.ncbi.nlm.nih.gov/entrez/viewer.fcgi?val=EF450164.1	ATTLSKNFSDIKKELNAKLGNFNNNNNNGLKNEPIYAKVNKKKAGQAASPEEPIYAQVAKKVNAKIDRLNQIASGLGVVGQAVGFPLKKHDKVDDLSKVGLSASPEPIYATIDDLGGPFPLRRHDKVDDLSKVGLSRNQELAQKIDNL	ABC	DIKKELNAKLGNFNNNNNNGLKNEPIYAKVNKKKAGQAASPEEPIYAQVAKKVNAKIDRLNQIASGLGVVGQAVGFPLKKHDKVDDLSKVGLSASPEPIYATIDDLGGPFPL
72	ABO33891	132535946	http://www.ncbi.nlm.nih.gov/entrez/viewer.fcgi?db=protein&val=132535946	CagA [Helicobacter pylori].	PD521	DU	duodenal ulcer	Italy	Zambon,C.F., Basso,D., Marchet,A., Stranges,A., Navaglia,F.,Fogar,P., Greco,E., Guariso,G., D'Odorico,A., Basso,G., Nitti,D.and Plebani,M.	Helicobacter pylori cagA and vacA virulence genes and gastriccancer	Unpublished	148	http://www.ncbi.nlm.nih.gov/entrez/viewer.fcgi?val=EF450163.1	ATTLSKNFSDIKKELNAKLGNFNNNNNNGLKNEPIYAKVNKKKAGQVASPEEPIYAQVAKKVNAKIDRLNRIASGLGGVGQAAGFPLKKHGKVDDLSKVGLSASPEPIYATIDDLGGPFPLKKHGKVDDLSKVGLSRNQELAQKIDNL	ABC	DIKKELNAKLGNFNNNNNNGLKNEPIYAKVNKKKAGQVASPEEPIYAQVAKKVNAKIDRLNRIASGLGGVGQAAGFPLKKHGKVDDLSKVGLSASPEPIYATIDDLGGPFPL
73	ABO33890	132535944	http://www.ncbi.nlm.nih.gov/entrez/viewer.fcgi?db=protein&val=132535944	CagA [Helicobacter pylori].	PD308	DU	duodenal ulcer	Italy	Zambon,C.F., Basso,D., Marchet,A., Stranges,A., Navaglia,F.,Fogar,P., Greco,E., Guariso,G., D'Odorico,A., Basso,G., Nitti,D.and Plebani,M.	Helicobacter pylori cagA and vacA virulence genes and gastriccancer	Unpublished	148	http://www.ncbi.nlm.nih.gov/entrez/viewer.fcgi?val=EF450162.1	RATTLSKNFSDIKKELNAKLGNFNNNNNNGLKNSTEPIYAKVNKKKTGQVASPEEPIYAQVAKKVNAKIDQLNQAASGLGGVGQAGFPLKRHDKVDDLSKVGLSASPEPIYATIDDLGGPFPLKRHDKVDDLSKVGLSRNQELAQKID	ABC	KKELNAKLGNFNNNNNNGLKNSTEPIYAKVNKKKTGQVASPEEPIYAQVAKKVNAKIDQLNQAASGLGGVGQAGFPLKRHDKVDDLSKVGLSASPEPIYATIDDLGGPFPL
74	ABO33887	132535938	http://www.ncbi.nlm.nih.gov/entrez/viewer.fcgi?db=protein&val=132535938	CagA [Helicobacter pylori].	PD501	X		Italy	Zambon,C.F., Basso,D., Marchet,A., Stranges,A., Navaglia,F.,Fogar,P., Greco,E., Guariso,G., D'Odorico,A., Basso,G., Nitti,D.and Plebani,M.	Helicobacter pylori cagA and vacA virulence genes and gastriccancer	Unpublished	148	http://www.ncbi.nlm.nih.gov/entrez/viewer.fcgi?val=EF450159.1	EATALAKNFSDIKKELNEKFKNFNNNNNNGLKNEPIYAKVNKKKAGQVASPEEPIYAQVAKKVNAKIDRLNQIASGLGGVGQAGFPLKRHDKVDDLSKVGLSASPEPIYATIDDLGGPFPLKRHDKVDDLSKVGLSRNQELAQKIDNL	ABC	DIKKELNEKFKNFNNNNNNGLKNEPIYAKVNKKKAGQVASPEEPIYAQVAKKVNAKIDRLNQIASGLGGVGQAGFPLKRHDKVDDLSKVGLSASPEPIYATIDDLGGPFPL
75	ABO33878	132535920	http://www.ncbi.nlm.nih.gov/entrez/viewer.fcgi?db=protein&val=132535920	CagA [Helicobacter pylori].	PD3085K	GC	gastric cancer	Italy	Zambon,C.F., Basso,D., Marchet,A., Stranges,A., Navaglia,F.,Fogar,P., Greco,E., Guariso,G., D'Odorico,A., Basso,G., Nitti,D.and Plebani,M.	Helicobacter pylori cagA and vacA virulence genes and gastriccancer	Unpublished	148	http://www.ncbi.nlm.nih.gov/entrez/viewer.fcgi?val=EF450150.1	ATTLSKNFSDIKKELNAKLGNFNNNNNNGLKNSTEPIYAKVNKKKAGQAASLEEPIYAQVAKKVNAKIDQLNQAASGLGGVGQAGFPLKRHDKVDDLSKVGRSVSPEPIYATIDDLGGPFPLKRHDKVDDLSKVGLSRNQKLAQKIDN	ABC	KKELNAKLGNFNNNNNNGLKNSTEPIYAKVNKKKAGQAASLEEPIYAQVAKKVNAKIDQLNQAASGLGGVGQAGFPLKRHDKVDDLSKVGRSVSPEPIYATIDDLGGPFPL
76	ABO33889	132535942	http://www.ncbi.nlm.nih.gov/entrez/viewer.fcgi?db=protein&val=132535942	CagA [Helicobacter pylori].	PD488	X		Italy	Zambon,C.F., Basso,D., Marchet,A., Stranges,A., Navaglia,F.,Fogar,P., Greco,E., Guariso,G., D'Odorico,A., Basso,G., Nitti,D.and Plebani,M.	Helicobacter pylori cagA and vacA virulence genes and gastriccancer	Unpublished	149	http://www.ncbi.nlm.nih.gov/entrez/viewer.fcgi?val=EF450161.1	EATALAKNFSDIKKELNEKFKNFNNNNNGLKNSTEPIYAQVNKKKTGQVASPEEPIYTQVAKKVNAKIDRLNQIASGLGGVGQAAGFPLKRHDKVDDLSKVGRSVSPEPIYATIDDLGGPFPLKRHDKVDDLSKVGLSRNQELAQKIDN	ABC	IKKELNEKFKNFNNNNNGLKNSTEPIYAQVNKKKTGQVASPEEPIYTQVAKKVNAKIDRLNQIASGLGGVGQAAGFPLKRHDKVDDLSKVGRSVSPEPIYATIDDLGGPFPL
77	ABO33888	132535940	http://www.ncbi.nlm.nih.gov/entrez/viewer.fcgi?db=protein&val=132535940	CagA [Helicobacter pylori].	PD537	X		Italy	Zambon,C.F., Basso,D., Marchet,A., Stranges,A., Navaglia,F.,Fogar,P., Greco,E., Guariso,G., D'Odorico,A., Basso,G., Nitti,D.and Plebani,M.	Helicobacter pylori cagA and vacA virulence genes and gastriccancer	Unpublished	149	http://www.ncbi.nlm.nih.gov/entrez/viewer.fcgi?val=EF450160.1	RATTLSKNFSDIKKELNAKLGNFNNNNNNGLKNEPIYAKVNKKKAGQAASHEEPIYAQVAKKVNAKIDRLNQIANGLGGVGKAAGFPLKRHDKVDDLSKVGLSASPEPIYATIDDLGGPFPLKRHDKVDDLSKVGLSRNQELAQKIDNL	ABC	DIKKELNAKLGNFNNNNNNGLKNEPIYAKVNKKKAGQAASHEEPIYAQVAKKVNAKIDRLNQIANGLGGVGKAAGFPLKRHDKVDDLSKVGLSASPEPIYATIDDLGGPFPL
78	CAK49203	124517001	http://www.ncbi.nlm.nih.gov/entrez/viewer.fcgi?db=protein&val=124517001	cytotoxin-associated protein [Helicobacter pylori].	alcag224	DU	duodenal ulcer	Greece	Panayotopoulou,E.G., Sgouras,D.N., Papadakos,K., Kalliaropoulos,A.,Papatheodoridis,G., Mentis,A.F. and Archimandritis,A.J.	Strategy To Characterize the Number and Type of Repeating EPIYAPhosphorylation Motifs in the Carboxyl Terminus of CagA Protein inHelicobacter pylori Clinical Isolates	J. Clin. Microbiol. 45 (2), 488-495 (2007)	154	http://www.ncbi.nlm.nih.gov/entrez/viewer.fcgi?val=AM279302.1	GTLVGNGLSKAEATTLSKNFSDIKKELNAKLFGNFNNNNNNGLKNEPIYAKVNKKKTGQAASPEEHIYAQVAKKVNAKIDRLNQIASGLGGVGQAVGFPLKRHDKVDDLSKVGLSASPEPIYATIDDLGGPFPLKRHDKVDDLSKVGLSRNQEL	ABC	IKKELNAKLFGNFNNNNNNGLKNEPIYAKVNKKKTGQAASPEEHIYAQVAKKVNAKIDRLNQIASGLGGVGQAVGFPLKRHDKVDDLSKVGLSASPEPIYATIDDLGGPFPL
79	ABO33885	132535934	http://www.ncbi.nlm.nih.gov/entrez/viewer.fcgi?db=protein&val=132535934	CagA [Helicobacter pylori].	PD348	X		Italy	Zambon,C.F., Basso,D., Marchet,A., Stranges,A., Navaglia,F.,Fogar,P., Greco,E., Guariso,G., D'Odorico,A., Basso,G., Nitti,D.and Plebani,M.	Helicobacter pylori cagA and vacA virulence genes and gastriccancer	Unpublished	156	http://www.ncbi.nlm.nih.gov/entrez/viewer.fcgi?val=EF450157.1	RATTLSKNFSDIKKELNAKLGNFNNNNNNGLKNGKDKGPEEPIYAQVNKKKAGQAASPEEPIYAQVAKKVNAKIDRLNQIASGLGGVGRAAGFPLKRHDKVDDLSKVGRSVSPEPIYATIDDLGGPFPLKRHDKVDDLSKVGLSRNQELAQKIDNL	ABC	AKLGNFNNNNNNGLKNGKDKGPEEPIYAQVNKKKAGQAASPEEPIYAQVAKKVNAKIDRLNQIASGLGGVGRAAGFPLKRHDKVDDLSKVGRSVSPEPIYATIDDLGGPFPL
80	CAL23521	124517125	http://www.ncbi.nlm.nih.gov/entrez/viewer.fcgi?db=protein&val=124517125	cytotoxin-associated protein [Helicobacter pylori].	eva9-2-1	G	Non-Ulcer Dyspepsia	Greece	Panayotopoulou,E.G., Sgouras,D.N., Papadakos,K., Kalliaropoulos,A.,Papatheodoridis,G., Mentis,A.F. and Archimandritis,A.J.	Strategy To Characterize the Number and Type of Repeating EPIYAPhosphorylation Motifs in the Carboxyl Terminus of CagA Protein inHelicobacter pylori Clinical Isolates	J. Clin. Microbiol. 45 (2), 488-495 (2007)	156	http://www.ncbi.nlm.nih.gov/entrez/viewer.fcgi?val=AM292597.1	NGVNGTLVGNGLSKAEATTLSKNFSDIKKELNAKLGNFNNNNNNGLKNEPIYAKVNKKKAGQAASLEEPIYAQVAKKVNAKIDRLNQIASGLGGVGQAGFPLKRHDKVDDLSKVGRSVSPEPIYATIDDLGGPFPLKRHDKVDDLSKVGLSRNQIL	ABC	DIKKELNAKLGNFNNNNNNGLKNEPIYAKVNKKKAGQAASLEEPIYAQVAKKVNAKIDRLNQIASGLGGVGQAGFPLKRHDKVDDLSKVGRSVSPEPIYATIDDLGGPFPL
81	CAL23514	124517111	http://www.ncbi.nlm.nih.gov/entrez/viewer.fcgi?db=protein&val=124517111	cytotoxin-associated protein [Helicobacter pylori].	Hp35	G	epigastrial pain	Greece	Panayotopoulou,E.G., Sgouras,D.N., Papadakos,K., Kalliaropoulos,A.,Papatheodoridis,G., Mentis,A.F. and Archimandritis,A.J.	Strategy To Characterize the Number and Type of Repeating EPIYAPhosphorylation Motifs in the Carboxyl Terminus of CagA Protein inHelicobacter pylori Clinical Isolates	J. Clin. Microbiol. 45 (2), 488-495 (2007)	156	http://www.ncbi.nlm.nih.gov/entrez/viewer.fcgi?val=AM292590.1	NGVNGTLVGNGLSKAEATTLSKNFSDIKKELNAKLGNFNNNNNNGLKNEPIYAKVNKKKTGQAASPEEPIYAQVAKKVNAKIDRLNQIASGLGGVGQAAGFPLKRHDKVDDLSKVGRSVSPEPIYATIDDLGGPFPLKRHDKVDDLSKVGLSRNQE	ABC	DIKKELNAKLGNFNNNNNNGLKNEPIYAKVNKKKTGQAASPEEPIYAQVAKKVNAKIDRLNQIASGLGGVGQAAGFPLKRHDKVDDLSKVGRSVSPEPIYATIDDLGGPFPL
82	CAL23523	124517129	http://www.ncbi.nlm.nih.gov/entrez/viewer.fcgi?db=protein&val=124517129	cytotoxin-associated protein [Helicobacter pylori].	alcag115	G	Non-Ulcer Dyspepsia	Greece	Panayotopoulou,E.G., Sgouras,D.N., Papadakos,K., Kalliaropoulos,A.,Papatheodoridis,G., Mentis,A.F. and Archimandritis,A.J.	Strategy To Characterize the Number and Type of Repeating EPIYAPhosphorylation Motifs in the Carboxyl Terminus of CagA Protein inHelicobacter pylori Clinical Isolates	J. Clin. Microbiol. 45 (2), 488-495 (2007)	157	http://www.ncbi.nlm.nih.gov/entrez/viewer.fcgi?val=AM292599.1	NGVNGTLVGNGLSKAEATTLSKNFSDIKKELNAKLGNFNNNNNNGLKNEPIYAQVNKKKAGQAASHEEPVYAQVAKKVNAKIDRLNQIASGLGGVGQAEGFPLKRHDKVDDLSKVGLSASPEPIYATIDDLGGPFPLKRHDKVDDLSKVGLSRNQEL	ABC	DIKKELNAKLGNFNNNNNNGLKNEPIYAQVNKKKAGQAASHEEPVYAQVAKKVNAKIDRLNQIASGLGGVGQAEGFPLKRHDKVDDLSKVGLSASPEPIYATIDDLGGPFPL
83	CAL23519	124517121	http://www.ncbi.nlm.nih.gov/entrez/viewer.fcgi?db=protein&val=124517121	cytotoxin-associated protein [Helicobacter pylori].	Hp92	E	esophagitis 1	Greece	Panayotopoulou,E.G., Sgouras,D.N., Papadakos,K., Kalliaropoulos,A.,Papatheodoridis,G., Mentis,A.F. and Archimandritis,A.J.	Strategy To Characterize the Number and Type of Repeating EPIYAPhosphorylation Motifs in the Carboxyl Terminus of CagA Protein inHelicobacter pylori Clinical Isolates	J. Clin. Microbiol. 45 (2), 488-495 (2007)	157	http://www.ncbi.nlm.nih.gov/entrez/viewer.fcgi?val=AM292595.1	NGVNGTLVGNGLSKAEATTLPKNLTDIKKELNAKLGNFNNNNNNGLKNEPIYAKVNKKKSGQAASPEEPIYAQVAKKVNAKIDRLNQIASGLGGVGQAAGFPLKKHDKVGDLSKVGRSASPEPIYATIDDLGGPYPLKRHDKVDDLSKVGLSREQEL	ABC	DIKKELNAKLGNFNNNNNNGLKNEPIYAKVNKKKSGQAASPEEPIYAQVAKKVNAKIDRLNQIASGLGGVGQAAGFPLKKHDKVGDLSKVGRSASPEPIYATIDDLGGPYPL
84	CAL23517	124517117	http://www.ncbi.nlm.nih.gov/entrez/viewer.fcgi?db=protein&val=124517117	cytotoxin-associated protein [Helicobacter pylori].	Hp77-5	G	epigastrial pain	Greece	Panayotopoulou,E.G., Sgouras,D.N., Papadakos,K., Kalliaropoulos,A.,Papatheodoridis,G., Mentis,A.F. and Archimandritis,A.J.	Strategy To Characterize the Number and Type of Repeating EPIYAPhosphorylation Motifs in the Carboxyl Terminus of CagA Protein inHelicobacter pylori Clinical Isolates	J. Clin. Microbiol. 45 (2), 488-495 (2007)	157	http://www.ncbi.nlm.nih.gov/entrez/viewer.fcgi?val=AM292593.1	NGVNGTLVGNGLSQAEATTLSKNFSDIKKELNAKLGNFNNNNNNGLKNEPIYAKVNKKKAGQVASPEEPIYAQVAKKVNAKIDRLNQIASGLGGVEQAVGFPLKRHDKVDDLSKVGLSASPEPIYATIDDLGGPFPLKRHDKVDDLSKVGLXREQLL	ABC	DIKKELNAKLGNFNNNNNNGLKNEPIYAKVNKKKAGQVASPEEPIYAQVAKKVNAKIDRLNQIASGLGGVEQAVGFPLKRHDKVDDLSKVGLSASPEPIYATIDDLGGPFPL
85	CAL23512	124517107	http://www.ncbi.nlm.nih.gov/entrez/viewer.fcgi?db=protein&val=124517107	cytotoxin-associated protein [Helicobacter pylori].	Hp95	E	esophagitis 1	Greece	Panayotopoulou,E.G., Sgouras,D.N., Papadakos,K., Kalliaropoulos,A.,Papatheodoridis,G., Mentis,A.F. and Archimandritis,A.J.	Strategy To Characterize the Number and Type of Repeating EPIYAPhosphorylation Motifs in the Carboxyl Terminus of CagA Protein inHelicobacter pylori Clinical Isolates	J. Clin. Microbiol. 45 (2), 488-495 (2007)	157	http://www.ncbi.nlm.nih.gov/entrez/viewer.fcgi?val=AM292588.1	NGVNGTLVGNGLSGIEATALTKNFSNIKKELNAKFGNFNNNNNNGLKNEPIYAKVNKKKTEQVASPEEPIYTQVAKKVKAKIDQLNQIASGLGGVGQAAGFPLERHDKVDDLSKVGRSVSPEPIYATIDDLGGPFPLKRHDKVDDLSKVGLSREQEF	ABC	NIKKELNAKFGNFNNNNNNGLKNEPIYAKVNKKKTEQVASPEEPIYTQVAKKVKAKIDQLNQIASGLGGVGQAAGFPLERHDKVDDLSKVGRSVSPEPIYATIDDLGGPFPL
86	CAL23509	124517101	http://www.ncbi.nlm.nih.gov/entrez/viewer.fcgi?db=protein&val=124517101	cytotoxin-associated protein [Helicobacter pylori].	Hp30	E	esophagitis 1	Greece	Panayotopoulou,E.G., Sgouras,D.N., Papadakos,K., Kalliaropoulos,A.,Papatheodoridis,G., Mentis,A.F. and Archimandritis,A.J.	Strategy To Characterize the Number and Type of Repeating EPIYAPhosphorylation Motifs in the Carboxyl Terminus of CagA Protein inHelicobacter pylori Clinical Isolates	J. Clin. Microbiol. 45 (2), 488-495 (2007)	157	http://www.ncbi.nlm.nih.gov/entrez/viewer.fcgi?val=AM292585.1	NGVNGTLVGNGLSKAEATTLSKNFSDIKKELNAKLGNLNNNNNNGLKNEPIYAKVNKKKAGQAASPEEPIYTQVAKKVNAKIDRLNQIASGLGGVGQAAGFPLKKHDKVDDLSKVGRSVSPEPIYATIDDLGGPFPLKRHDKVDDLSKVGLSRNQEL	ABC	DIKKELNAKLGNLNNNNNNGLKNEPIYAKVNKKKAGQAASPEEPIYTQVAKKVNAKIDRLNQIASGLGGVGQAAGFPLKKHDKVDDLSKVGRSVSPEPIYATIDDLGGPFPL
87	CAL23508	124517099	http://www.ncbi.nlm.nih.gov/entrez/viewer.fcgi?db=protein&val=124517099	cytotoxin-associated protein [Helicobacter pylori].	Hp6	E	esophagitis 1	Greece	Panayotopoulou,E.G., Sgouras,D.N., Papadakos,K., Kalliaropoulos,A.,Papatheodoridis,G., Mentis,A.F. and Archimandritis,A.J.	Strategy To Characterize the Number and Type of Repeating EPIYAPhosphorylation Motifs in the Carboxyl Terminus of CagA Protein inHelicobacter pylori Clinical Isolates	J. Clin. Microbiol. 45 (2), 488-495 (2007)	157	http://www.ncbi.nlm.nih.gov/entrez/viewer.fcgi?val=AM292584.1	NGVNGTLVGNGLSGIEATALAKNFSDIKKELNEKFKNFNNNNNNGLKNEPIYAKVNKKKAGQAASPEEPIYAQVAKKVNAKIDRLNQIASGLGVVGQAAGFPLKRHDKVDDLSKVGRSVSPEPIYATIDDLGGPFPLKRHDKVDDLSKVGLSRNQEL	ABC	DIKKELNEKFKNFNNNNNNGLKNEPIYAKVNKKKAGQAASPEEPIYAQVAKKVNAKIDRLNQIASGLGVVGQAAGFPLKRHDKVDDLSKVGRSVSPEPIYATIDDLGGPFPL
88	CAL23506	124517095	http://www.ncbi.nlm.nih.gov/entrez/viewer.fcgi?db=protein&val=124517095	cytotoxin-associated protein [Helicobacter pylori].	Hp89	G	epigastrial pain	Greece	Panayotopoulou,E.G., Sgouras,D.N., Papadakos,K., Kalliaropoulos,A.,Papatheodoridis,G., Mentis,A.F. and Archimandritis,A.J.	Strategy To Characterize the Number and Type of Repeating EPIYAPhosphorylation Motifs in the Carboxyl Terminus of CagA Protein inHelicobacter pylori Clinical Isolates	J. Clin. Microbiol. 45 (2), 488-495 (2007)	157	http://www.ncbi.nlm.nih.gov/entrez/viewer.fcgi?val=AM292582.1	NGVNGTLVGNGLSKAEATTLSKNFSDIKKELNAKLGNFNNNNNNGLKNEPIYAKVNKKKAGQAASPEEPIYAQVAKKVNAKIDRLNQIASGLGGVGQAAGFPLKRHDKVDDLSKVGLSASPEPIYATIDDLGGPFPLKRHDKVDDLSKVGLSRNQKL	ABC	DIKKELNAKLGNFNNNNNNGLKNEPIYAKVNKKKAGQAASPEEPIYAQVAKKVNAKIDRLNQIASGLGGVGQAAGFPLKRHDKVDDLSKVGLSASPEPIYATIDDLGGPFPL
89	CAL23505	124517093	http://www.ncbi.nlm.nih.gov/entrez/viewer.fcgi?db=protein&val=124517093	cytotoxin-associated protein [Helicobacter pylori].	Hp5	E	esophagitis 2	Greece	Panayotopoulou,E.G., Sgouras,D.N., Papadakos,K., Kalliaropoulos,A.,Papatheodoridis,G., Mentis,A.F. and Archimandritis,A.J.	Strategy To Characterize the Number and Type of Repeating EPIYAPhosphorylation Motifs in the Carboxyl Terminus of CagA Protein inHelicobacter pylori Clinical Isolates	J. Clin. Microbiol. 45 (2), 488-495 (2007)	157	http://www.ncbi.nlm.nih.gov/entrez/viewer.fcgi?val=AM292581.1	NGVNGTLVGNGLSKAEATTLSKNFSDIKKELNAKLGNFNNNNNNGLKNEPIYAKVNKKKAGQAASHEEPIYAQVAKKVNAKIDRLNQIASGLGGVGQAAGFPLKRHDKVDDLSKVGRSVSPEPIYATIDDLGGPFPLKRHDKVDDLSKVGLSRNQEL	ABC	DIKKELNAKLGNFNNNNNNGLKNEPIYAKVNKKKAGQAASHEEPIYAQVAKKVNAKIDRLNQIASGLGGVGQAAGFPLKRHDKVDDLSKVGRSVSPEPIYATIDDLGGPFPL
90	CAL23504	124517091	http://www.ncbi.nlm.nih.gov/entrez/viewer.fcgi?db=protein&val=124517091	cytotoxin-associated protein [Helicobacter pylori].	Hp75	G	epigastrial pain	Greece	Panayotopoulou,E.G., Sgouras,D.N., Papadakos,K., Kalliaropoulos,A.,Papatheodoridis,G., Mentis,A.F. and Archimandritis,A.J.	Strategy To Characterize the Number and Type of Repeating EPIYAPhosphorylation Motifs in the Carboxyl Terminus of CagA Protein inHelicobacter pylori Clinical Isolates	J. Clin. Microbiol. 45 (2), 488-495 (2007)	157	http://www.ncbi.nlm.nih.gov/entrez/viewer.fcgi?val=AM292580.1	NGVNGTLVGNGLSKAEATTLSKNFSDIKKELNAKLGNFNNNNNNGLKNEPIYAKVNKKKAGQAASPEEPIYTQVAKKVNAKIDRLNQIANGLGGVGQAAGFPLKRHDKVDDLSKVGRSVSPEPIYATIDDLGGPFPLKRHDKVDDLSKVGLSREQQL	ABC	DIKKELNAKLGNFNNNNNNGLKNEPIYAKVNKKKAGQAASPEEPIYTQVAKKVNAKIDRLNQIANGLGGVGQAAGFPLKRHDKVDDLSKVGRSVSPEPIYATIDDLGGPFPL
91	CAL23495	124517073	http://www.ncbi.nlm.nih.gov/entrez/viewer.fcgi?db=protein&val=124517073	cytotoxin-associated protein [Helicobacter pylori].	Hp80	G	epigastrial pain	Greece	Panayotopoulou,E.G., Sgouras,D.N., Papadakos,K., Kalliaropoulos,A.,Papatheodoridis,G., Mentis,A.F. and Archimandritis,A.J.	Strategy To Characterize the Number and Type of Repeating EPIYAPhosphorylation Motifs in the Carboxyl Terminus of CagA Protein inHelicobacter pylori Clinical Isolates	J. Clin. Microbiol. 45 (2), 488-495 (2007)	157	http://www.ncbi.nlm.nih.gov/entrez/viewer.fcgi?val=AM292571.1	SVNGTLVGNGLSEAEATTLSKNFSDIKKELNAKLLGNFNNNNNNGLKNEPIYAKVNKKKAGQAASPEEPIYTQVAKKVNAKIDRLNQIASGLGGVGQAAGFPLKKHDKVDDLSKVGLSASPEPIYATIDDLGGPFPLKRHDKVDDLSKVGLSRNQEL	ABC	IKKELNAKLLGNFNNNNNNGLKNEPIYAKVNKKKAGQAASPEEPIYTQVAKKVNAKIDRLNQIASGLGGVGQAAGFPLKKHDKVDDLSKVGLSASPEPIYATIDDLGGPFPL
92	CAL23492	124517067	http://www.ncbi.nlm.nih.gov/entrez/viewer.fcgi?db=protein&val=124517067	cytotoxin-associated protein [Helicobacter pylori].	Hp24	E	esophagitis 1	Greece	Panayotopoulou,E.G., Sgouras,D.N., Papadakos,K., Kalliaropoulos,A.,Papatheodoridis,G., Mentis,A.F. and Archimandritis,A.J.	Strategy To Characterize the Number and Type of Repeating EPIYAPhosphorylation Motifs in the Carboxyl Terminus of CagA Protein inHelicobacter pylori Clinical Isolates	J. Clin. Microbiol. 45 (2), 488-495 (2007)	157	http://www.ncbi.nlm.nih.gov/entrez/viewer.fcgi?val=AM292568.1	NVNGTLVGNGLSKAEATTLSKNFSDIKKELFAKLLGNFNNNNNNGLKNEPIYAKVNKKKTGQVASPEEPIYAQVAKKVNAKIDRLNQIASGLGGVGQAAGFPLKRHDKVDDLSKVGLSASPEPIYATIDDLDGPFPLKRHTKVDDLSRVGLSRNQEL	ABC	IKKELFAKLLGNFNNNNNNGLKNEPIYAKVNKKKTGQVASPEEPIYAQVAKKVNAKIDRLNQIASGLGGVGQAAGFPLKRHDKVDDLSKVGLSASPEPIYATIDDLDGPFPL
93	CAL23491	124517065	http://www.ncbi.nlm.nih.gov/entrez/viewer.fcgi?db=protein&val=124517065	cytotoxin-associated protein [Helicobacter pylori].	Hp19	E	esophagitis 1	Greece	Panayotopoulou,E.G., Sgouras,D.N., Papadakos,K., Kalliaropoulos,A.,Papatheodoridis,G., Mentis,A.F. and Archimandritis,A.J.	Strategy To Characterize the Number and Type of Repeating EPIYAPhosphorylation Motifs in the Carboxyl Terminus of CagA Protein inHelicobacter pylori Clinical Isolates	J. Clin. Microbiol. 45 (2), 488-495 (2007)	157	http://www.ncbi.nlm.nih.gov/entrez/viewer.fcgi?val=AM292567.1	NVNGTLVGNGLSQAEATTLSKNFSDIKKELNAKLLGNFNNNNNNGLKNEPIYAKVNKKKAGQAASPEEPIYTQVAKKVNAKIDRLNQIASGLGGVGQAAGFSLKRHSKVDDLSKVGLSASPEPIYATIDELDGPFPLKRHDKVDDLSKVGLSRNQKL	ABC	IKKELNAKLLGNFNNNNNNGLKNEPIYAKVNKKKAGQAASPEEPIYTQVAKKVNAKIDRLNQIASGLGGVGQAAGFSLKRHSKVDDLSKVGLSASPEPIYATIDELDGPFPL
94	CAL23489	124517061	http://www.ncbi.nlm.nih.gov/entrez/viewer.fcgi?db=protein&val=124517061	cytotoxin-associated protein [Helicobacter pylori].	Hp91	E	esophagitis 1	Greece	Panayotopoulou,E.G., Sgouras,D.N., Papadakos,K., Kalliaropoulos,A.,Papatheodoridis,G., Mentis,A.F. and Archimandritis,A.J.	Strategy To Characterize the Number and Type of Repeating EPIYAPhosphorylation Motifs in the Carboxyl Terminus of CagA Protein inHelicobacter pylori Clinical Isolates	J. Clin. Microbiol. 45 (2), 488-495 (2007)	157	http://www.ncbi.nlm.nih.gov/entrez/viewer.fcgi?val=AM292565.1	NGVNGTLVGNGLSQAEATTLSKNFSDIKKELNEKLFGNSNNNNNGLKNEPIYAKVNKKKAGQAASPEEPIYAQVAKKVNAKIDRLNQIASGLGGVGQAAGFPLKRHDKVDDLSKVGLSASPEPIYATIDELDGPFPLKRHDKVDDLSKVGLSRKQEL	ABC	DIKKELNEKLFGNSNNNNNGLKNEPIYAKVNKKKAGQAASPEEPIYAQVAKKVNAKIDRLNQIASGLGGVGQAAGFPLKRHDKVDDLSKVGLSASPEPIYATIDELDGPFPL
95	CAL23478	124517039	http://www.ncbi.nlm.nih.gov/entrez/viewer.fcgi?db=protein&val=124517039	cytotoxin-associated protein [Helicobacter pylori].	alcag4-1	DU	duodenal ulcer	Greece	Panayotopoulou,E.G., Sgouras,D.N., Papadakos,K., Kalliaropoulos,A.,Papatheodoridis,G., Mentis,A.F. and Archimandritis,A.J.	Strategy To Characterize the Number and Type of Repeating EPIYAPhosphorylation Motifs in the Carboxyl Terminus of CagA Protein inHelicobacter pylori Clinical Isolates	J. Clin. Microbiol. 45 (2), 488-495 (2007)	157	http://www.ncbi.nlm.nih.gov/entrez/viewer.fcgi?val=AM292554.1	NGVNGTLVGNGLSKAEATTLSKNFSDIKKELNAKLGNFNNNNNNGLKNEPIYAKVNKKKTEQVASLEEPIYTQVAKKVNAKIDRLNQIASGLGNVGQAAGFPLKKHDKVDDLSKVGRSVSPEPIYATIDDLGGPFPLKRHDKVDDLSKVGLSRNQEL	ABC	DIKKELNAKLGNFNNNNNNGLKNEPIYAKVNKKKTEQVASLEEPIYTQVAKKVNAKIDRLNQIASGLGNVGQAAGFPLKKHDKVDDLSKVGRSVSPEPIYATIDDLGGPFPL
96	CAK49223	124517234	http://www.ncbi.nlm.nih.gov/entrez/viewer.fcgi?db=protein&val=124517234	cytotoxin-associated protein [Helicobacter pylori].	alcag49	GU	gastric ulcer	Greece	Panayotopoulou,E.G., Sgouras,D.N., Papadakos,K., Kalliaropoulos,A.,Papatheodoridis,G., Mentis,A.F. and Archimandritis,A.J.	Strategy To Characterize the Number and Type of Repeating EPIYAPhosphorylation Motifs in the Carboxyl Terminus of CagA Protein inHelicobacter pylori Clinical Isolates	J. Clin. Microbiol. 45 (2), 488-495 (2007)	157	http://www.ncbi.nlm.nih.gov/entrez/viewer.fcgi?val=AM279322.2	NGVNGTLVGNGLSGIEATALAKKFSDIKKELNEKFKNFNNNNNNGLKNEPIYAKVNKKKTGQVVSPEEPIYTQVAKKVNAKIDRLNQIASGLGDVGQATGFPLKRHTKVDDLSKVGLSASPEPIYATIDDLDGPFPLKRHTKVDDLSKVGLSRNQEL	ABC	DIKKELNEKFKNFNNNNNNGLKNEPIYAKVNKKKTGQVVSPEEPIYTQVAKKVNAKIDRLNQIASGLGDVGQATGFPLKRHTKVDDLSKVGLSASPEPIYATIDDLDGPFPL
97	CAK49229	124517230	http://www.ncbi.nlm.nih.gov/entrez/viewer.fcgi?db=protein&val=124517230	cytotoxin-associated protein [Helicobacter pylori].	eva25	DU	duodenal ulcer	Greece	Panayotopoulou,E.G., Sgouras,D.N., Papadakos,K., Kalliaropoulos,A.,Papatheodoridis,G., Mentis,A.F. and Archimandritis,A.J.	Strategy To Characterize the Number and Type of Repeating EPIYAPhosphorylation Motifs in the Carboxyl Terminus of CagA Protein inHelicobacter pylori Clinical Isolates	J. Clin. Microbiol. 45 (2), 488-495 (2007)	157	http://www.ncbi.nlm.nih.gov/entrez/viewer.fcgi?val=AM279328.2	NGVNGTLVGNGLSGIEATALAKKFSDIKKELNEKFKNFNNNNNNGLKNEPIYAEVNKKKTGQVASPEEPIYAQVAKKVNAKIDQLNQAASGLGGVGQAAGFPLKRHDKVDDLSKVGLSASPEPIYATIDDLGGPFPLKKHAKVEYLSKVGLSRNQEL	ABC	DIKKELNEKFKNFNNNNNNGLKNEPIYAEVNKKKTGQVASPEEPIYAQVAKKVNAKIDQLNQAASGLGGVGQAAGFPLKRHDKVDDLSKVGLSASPEPIYATIDDLGGPFPL
98	CAK49228	124517228	http://www.ncbi.nlm.nih.gov/entrez/viewer.fcgi?db=protein&val=124517228	cytotoxin-associated protein [Helicobacter pylori].	eva15	G	Non-Ulcer Dyspepsia	Greece	Panayotopoulou,E.G., Sgouras,D.N., Papadakos,K., Kalliaropoulos,A.,Papatheodoridis,G., Mentis,A.F. and Archimandritis,A.J.	Strategy To Characterize the Number and Type of Repeating EPIYAPhosphorylation Motifs in the Carboxyl Terminus of CagA Protein inHelicobacter pylori Clinical Isolates	J. Clin. Microbiol. 45 (2), 488-495 (2007)	157	http://www.ncbi.nlm.nih.gov/entrez/viewer.fcgi?val=AM279327.2	NGVNGTLVGNGLSKAEATTLSKNFSDIKKELNAKLGNFNNNNNNGLKNEPIYAQVNKKKAGQVASPEEPIYTQVAKKVNAKIDRLNQIASGLGGVGQAAGFPLKRHDKVDDLSKVGLSASPEPIYATIDDLGGPFPLKRHDKVDDLSKVGLSRNQEL	ABC	DIKKELNAKLGNFNNNNNNGLKNEPIYAQVNKKKAGQVASPEEPIYTQVAKKVNAKIDRLNQIASGLGGVGQAAGFPLKRHDKVDDLSKVGLSASPEPIYATIDDLGGPFPL
99	CAK49227	124517226	http://www.ncbi.nlm.nih.gov/entrez/viewer.fcgi?db=protein&val=124517226	cytotoxin-associated protein [Helicobacter pylori].	eva8	G	Non-Ulcer Dyspepsia	Greece	Panayotopoulou,E.G., Sgouras,D.N., Papadakos,K., Kalliaropoulos,A.,Papatheodoridis,G., Mentis,A.F. and Archimandritis,A.J.	Strategy To Characterize the Number and Type of Repeating EPIYAPhosphorylation Motifs in the Carboxyl Terminus of CagA Protein inHelicobacter pylori Clinical Isolates	J. Clin. Microbiol. 45 (2), 488-495 (2007)	157	http://www.ncbi.nlm.nih.gov/entrez/viewer.fcgi?val=AM279326.2	NGVNGTLVGNGLSQAEATTLSKNFSDIKKELNAKLGNFNNNNNNGLKNEPIYAKVNKKKAGQAASPEEPIYAQVAKKVNAKIDRLNQIASGLGGVGQAAGFPLKRHDKVDDLSKVGLSASPEPIYATIDDLGGPFPLKRHDKVDDLSKVGLSREQQL	ABC	DIKKELNAKLGNFNNNNNNGLKNEPIYAKVNKKKAGQAASPEEPIYAQVAKKVNAKIDRLNQIASGLGGVGQAAGFPLKRHDKVDDLSKVGLSASPEPIYATIDDLGGPFPL
100	CAK49234	124517222	http://www.ncbi.nlm.nih.gov/entrez/viewer.fcgi?db=protein&val=124517222	cytotoxin-associated protein [Helicobacter pylori].	alcag184	DU	duodenal ulcer	Greece	Panayotopoulou,E.G., Sgouras,D.N., Papadakos,K., Kalliaropoulos,A.,Papatheodoridis,G., Mentis,A.F. and Archimandritis,A.J.	Strategy To Characterize the Number and Type of Repeating EPIYAPhosphorylation Motifs in the Carboxyl Terminus of CagA Protein inHelicobacter pylori Clinical Isolates	J. Clin. Microbiol. 45 (2), 488-495 (2007)	157	http://www.ncbi.nlm.nih.gov/entrez/viewer.fcgi?val=AM279333.2	NGVNGTLVGNGLSKAEATTLSKNFSDIKKELNAKLGNFNNNNNNGLKNEPIYAKVNKKKSGQAASPEEPIYAQVAKKVNAKIDRLNQIASGLGGVGQAAGFPLKRHDKVDDLSKVGLSASPEPIYATIDDLGGPFPLKRHDKVDDLSKVGLSRNQEL	ABC	DIKKELNAKLGNFNNNNNNGLKNEPIYAKVNKKKSGQAASPEEPIYAQVAKKVNAKIDRLNQIASGLGGVGQAAGFPLKRHDKVDDLSKVGLSASPEPIYATIDDLGGPFPL
101	CAK49231	124517210	http://www.ncbi.nlm.nih.gov/entrez/viewer.fcgi?db=protein&val=124517210	cytotoxin-associated protein [Helicobacter pylori].	alcag159	GU	gastric ulcer	Greece	Panayotopoulou,E.G., Sgouras,D.N., Papadakos,K., Kalliaropoulos,A.,Papatheodoridis,G., Mentis,A.F. and Archimandritis,A.J.	Strategy To Characterize the Number and Type of Repeating EPIYAPhosphorylation Motifs in the Carboxyl Terminus of CagA Protein inHelicobacter pylori Clinical Isolates	J. Clin. Microbiol. 45 (2), 488-495 (2007)	157	http://www.ncbi.nlm.nih.gov/entrez/viewer.fcgi?val=AM279330.1	NSVNGTLVGNGLSKAEATTLPKNFTDIKKELNAKLGKLNNNNNNGLKNEPIYAKVNKKKAGQVASPEEPIYTQVAKKVNAKIDRLNQIASGLGVVGQAAGFPLKRHDKVDDLSKVGRSVSPEPIYATIDDLGGPFPLKRHDKVDNLSKVGLSRNQEL	ABC	DIKKELNAKLGKLNNNNNNGLKNEPIYAKVNKKKAGQVASPEEPIYTQVAKKVNAKIDRLNQIASGLGVVGQAAGFPLKRHDKVDDLSKVGRSVSPEPIYATIDDLGGPFPL
102	CAK49230	124517208	http://www.ncbi.nlm.nih.gov/entrez/viewer.fcgi?db=protein&val=124517208	cytotoxin-associated protein [Helicobacter pylori].	alcag118	DU	duodenal ulcer	Greece	Panayotopoulou,E.G., Sgouras,D.N., Papadakos,K., Kalliaropoulos,A.,Papatheodoridis,G., Mentis,A.F. and Archimandritis,A.J.	Strategy To Characterize the Number and Type of Repeating EPIYAPhosphorylation Motifs in the Carboxyl Terminus of CagA Protein inHelicobacter pylori Clinical Isolates	J. Clin. Microbiol. 45 (2), 488-495 (2007)	157	http://www.ncbi.nlm.nih.gov/entrez/viewer.fcgi?val=AM279329.1	NGVNGTLVGNGLSGIEATALTKNYSNIKKELTAKLGNFNNNNNNGLKNEPIYAKVNKKKTEQVASPEEPIYTQVAKKVKAKIDQLNQIASGLGGVGQAAGFPLKRHDKVDDLSKVGRSVSPEPIYATIDDLGGPFPLKRHDKVDDLSKVGLKREQEL	ABC	NIKKELTAKLGNFNNNNNNGLKNEPIYAKVNKKKTEQVASPEEPIYTQVAKKVKAKIDQLNQIASGLGGVGQAAGFPLKRHDKVDDLSKVGRSVSPEPIYATIDDLGGPFPL
103	CAK49236	124517035	http://www.ncbi.nlm.nih.gov/entrez/viewer.fcgi?db=protein&val=124517035	cytotoxin-associated protein [Helicobacter pylori].	eva19	G	Non-Ulcer Dyspepsia	Greece	Panayotopoulou,E.G., Sgouras,D.N., Papadakos,K., Kalliaropoulos,A.,Papatheodoridis,G., Mentis,A.F. and Archimandritis,A.J.	Strategy To Characterize the Number and Type of Repeating EPIYAPhosphorylation Motifs in the Carboxyl Terminus of CagA Protein inHelicobacter pylori Clinical Isolates	J. Clin. Microbiol. 45 (2), 488-495 (2007)	157	http://www.ncbi.nlm.nih.gov/entrez/viewer.fcgi?val=AM279335.1	HGVNGTLVGNGLSKAEATTLPKNISDIKKELPAKLANTNNNNNNGLKNEPIYAKVNKKKAGQAASPEEPIYAQVAKKVNAKIDQINQAASGLGGVNQAAGFPFKRHDKVDDLSKVGRSVSPEPIYATIDDLGGPYPLKRHDKVDDLSKVGLSRNQEL	ABC	DIKKELPAKLANTNNNNNNGLKNEPIYAKVNKKKAGQAASPEEPIYAQVAKKVNAKIDQINQAASGLGGVNQAAGFPFKRHDKVDDLSKVGRSVSPEPIYATIDDLGGPYPL
104	CAL29807	124517137	http://www.ncbi.nlm.nih.gov/entrez/viewer.fcgi?db=protein&val=124517137	cytotoxin-associated protein [Helicobacter pylori].	Hp18	E	esophagitis 1	Greece	Panayotopoulou,E.G., Sgouras,D.N., Papadakos,K., Kalliaropoulos,A.,Papatheodoridis,G., Mentis,A.F. and Archimandritis,A.J.	Strategy To Characterize the Number and Type of Repeating EPIYAPhosphorylation Motifs in the Carboxyl Terminus of CagA Protein inHelicobacter pylori Clinical Isolates	J. Clin. Microbiol. 45 (2), 488-495 (2007)	158	http://www.ncbi.nlm.nih.gov/entrez/viewer.fcgi?val=AM295789.1	NGVNGTLVGNGLSGIEATALTKNFSNIKKELNAKFGNFNNNNNNGLKNEPIYAKVNKKKTEQVASPEEPIYTQVAKKVKAKIDQLNQIASGLGGVGQAAGFPFERHDKVDDLSKVGRSVSPEPIYATIDDLGGPFPLKRHDKVDDLSKVGLSREQELT	ABC	NIKKELNAKFGNFNNNNNNGLKNEPIYAKVNKKKTEQVASPEEPIYTQVAKKVKAKIDQLNQIASGLGGVGQAAGFPFERHDKVDDLSKVGRSVSPEPIYATIDDLGGPFPL
105	CAL29805	124517133	http://www.ncbi.nlm.nih.gov/entrez/viewer.fcgi?db=protein&val=124517133	cytotoxin-associated protein [Helicobacter pylori].	eva12-2-4	E	esophagitis	Greece	Panayotopoulou,E.G., Sgouras,D.N., Papadakos,K., Kalliaropoulos,A.,Papatheodoridis,G., Mentis,A.F. and Archimandritis,A.J.	Strategy To Characterize the Number and Type of Repeating EPIYAPhosphorylation Motifs in the Carboxyl Terminus of CagA Protein inHelicobacter pylori Clinical Isolates	J. Clin. Microbiol. 45 (2), 488-495 (2007)	158	http://www.ncbi.nlm.nih.gov/entrez/viewer.fcgi?val=AM295787.1	NGVNGTLVGNGLSKAEATTLSKNFSEIKKELNAKLGNFNNNNNNGLKNEPIYAKVNKKKAGQAASPEEPIYTQVAKKVNAKIDRLNQIASGLGGVGQTAGFPLKKHDKVDDLSKVGRSVSPEPIYATIDDLGGPFPLKRHDKVDDLSKVGLSRNQELA	ABC	EIKKELNAKLGNFNNNNNNGLKNEPIYAKVNKKKAGQAASPEEPIYTQVAKKVNAKIDRLNQIASGLGGVGQTAGFPLKKHDKVDDLSKVGRSVSPEPIYATIDDLGGPFPL
106	CAL23522	124517127	http://www.ncbi.nlm.nih.gov/entrez/viewer.fcgi?db=protein&val=124517127	cytotoxin-associated protein [Helicobacter pylori].	alcag76	DU	duodenal ulcer	Greece	Panayotopoulou,E.G., Sgouras,D.N., Papadakos,K., Kalliaropoulos,A.,Papatheodoridis,G., Mentis,A.F. and Archimandritis,A.J.	Strategy To Characterize the Number and Type of Repeating EPIYAPhosphorylation Motifs in the Carboxyl Terminus of CagA Protein inHelicobacter pylori Clinical Isolates	J. Clin. Microbiol. 45 (2), 488-495 (2007)	158	http://www.ncbi.nlm.nih.gov/entrez/viewer.fcgi?val=AM292598.1	NGLNGTLVGNGLSKAEATTLSKNFSDIKKELSAKLGNFNNNNNNGLKNSTEPIYAKVNKKKAGQVASPEEPIYTQVAKKVNAKIDQLNQAASGFGGVGQAGFPLKRHSKVDDLSKVGLSASPEPIYATIDDLGGPFPLKRHDKVDDLSKVGLSRNQEL	ABC	KKELSAKLGNFNNNNNNGLKNSTEPIYAKVNKKKAGQVASPEEPIYTQVAKKVNAKIDQLNQAASGFGGVGQAGFPLKRHSKVDDLSKVGLSASPEPIYATIDDLGGPFPL
107	CAL23513	124517109	http://www.ncbi.nlm.nih.gov/entrez/viewer.fcgi?db=protein&val=124517109	cytotoxin-associated protein [Helicobacter pylori].	Hp45	G	epigastrial pain	Greece	Panayotopoulou,E.G., Sgouras,D.N., Papadakos,K., Kalliaropoulos,A.,Papatheodoridis,G., Mentis,A.F. and Archimandritis,A.J.	Strategy To Characterize the Number and Type of Repeating EPIYAPhosphorylation Motifs in the Carboxyl Terminus of CagA Protein inHelicobacter pylori Clinical Isolates	J. Clin. Microbiol. 45 (2), 488-495 (2007)	158	http://www.ncbi.nlm.nih.gov/entrez/viewer.fcgi?val=AM292589.1	NGVNGTLVGNGLSQAEATTLSKNFSDIKKELNEKLFGNSNNNNNNGLKNEPIYAKVNKKKAGQAASPEEPIYAQVAKKVNAKIDRLNQIASGLGGVGQAAGFPLKRHDKVDDLSKVGLSASPEPIYATIDDLGGPFPLKRHDKVDDLSKVGLSRNQVL	ABC	IKKELNEKLFGNSNNNNNNGLKNEPIYAKVNKKKAGQAASPEEPIYAQVAKKVNAKIDRLNQIASGLGGVGQAAGFPLKRHDKVDDLSKVGLSASPEPIYATIDDLGGPFPL
108	CAL23503	124517089	http://www.ncbi.nlm.nih.gov/entrez/viewer.fcgi?db=protein&val=124517089	cytotoxin-associated protein [Helicobacter pylori].	Hp94	E	esophagitis 2	Greece	Panayotopoulou,E.G., Sgouras,D.N., Papadakos,K., Kalliaropoulos,A.,Papatheodoridis,G., Mentis,A.F. and Archimandritis,A.J.	Strategy To Characterize the Number and Type of Repeating EPIYAPhosphorylation Motifs in the Carboxyl Terminus of CagA Protein inHelicobacter pylori Clinical Isolates	J. Clin. Microbiol. 45 (2), 488-495 (2007)	158	http://www.ncbi.nlm.nih.gov/entrez/viewer.fcgi?val=AM292579.1	NGVNGTLVGNGLSKAEATTLSKNFSDIKKELNAKLGNFNNNNNNGLKNSTEPIYAKVNKKKTGQAASPEEPIYAQVAKKVNAKIDRLNQIASGLGGANQAGFPLKRHDKVDNLSKVGLSASPEPIYATIDDLGGPFPLKRHDKVDDLSKVGLSRNQEL	ABC	KKELNAKLGNFNNNNNNGLKNSTEPIYAKVNKKKTGQAASPEEPIYAQVAKKVNAKIDRLNQIASGLGGANQAGFPLKRHDKVDNLSKVGLSASPEPIYATIDDLGGPFPL
109	CAL23500	124517083	http://www.ncbi.nlm.nih.gov/entrez/viewer.fcgi?db=protein&val=124517083	cytotoxin-associated protein [Helicobacter pylori].	Hp97	E	esophagitis 2	Greece	Panayotopoulou,E.G., Sgouras,D.N., Papadakos,K., Kalliaropoulos,A.,Papatheodoridis,G., Mentis,A.F. and Archimandritis,A.J.	Strategy To Characterize the Number and Type of Repeating EPIYAPhosphorylation Motifs in the Carboxyl Terminus of CagA Protein inHelicobacter pylori Clinical Isolates	J. Clin. Microbiol. 45 (2), 488-495 (2007)	158	http://www.ncbi.nlm.nih.gov/entrez/viewer.fcgi?val=AM292576.1	NGVNGTLVGNGLSKAEATTLSKNFSDIKKELNAKLLGNFNNNNNNGLKNEPIYAKVNKKKAGQVASPEEPIYAQVAKKVNAKIDRLNQIASGLGGVGQAAGFPLKKHDKVDDLSKVGRSVSPEPIYATIDDLGGPFPLKKHDKVDDLSKVGLSRNQEL	ABC	IKKELNAKLLGNFNNNNNNGLKNEPIYAKVNKKKAGQVASPEEPIYAQVAKKVNAKIDRLNQIASGLGGVGQAAGFPLKKHDKVDDLSKVGRSVSPEPIYATIDDLGGPFPL
110	CAL23499	124517081	http://www.ncbi.nlm.nih.gov/entrez/viewer.fcgi?db=protein&val=124517081	cytotoxin-associated protein [Helicobacter pylori].	Hp90	G	epigastrial pain	Greece	Panayotopoulou,E.G., Sgouras,D.N., Papadakos,K., Kalliaropoulos,A.,Papatheodoridis,G., Mentis,A.F. and Archimandritis,A.J.	Strategy To Characterize the Number and Type of Repeating EPIYAPhosphorylation Motifs in the Carboxyl Terminus of CagA Protein inHelicobacter pylori Clinical Isolates	J. Clin. Microbiol. 45 (2), 488-495 (2007)	158	http://www.ncbi.nlm.nih.gov/entrez/viewer.fcgi?val=AM292575.1	NGVNGTLVGNGLSKAEATTLSKNFSDIKKELNAKLLGNFNNNNNNGLKNEPIYAKVNKKKAGQAASPEEPIYTQVAKKVNAKIDRLNQIANGLGGVGQAAGFPLKRHDKVDDLSKVGRSVSPEPIYATIDDLGGPFPLKRHDKVDDLSKVGLSREQQL	ABC	IKKELNAKLLGNFNNNNNNGLKNEPIYAKVNKKKAGQAASPEEPIYTQVAKKVNAKIDRLNQIANGLGGVGQAAGFPLKRHDKVDDLSKVGRSVSPEPIYATIDDLGGPFPL
111	CAL23498	124517079	http://www.ncbi.nlm.nih.gov/entrez/viewer.fcgi?db=protein&val=124517079	cytotoxin-associated protein [Helicobacter pylori].	Hp88	G	epigastrial pain	Greece	Panayotopoulou,E.G., Sgouras,D.N., Papadakos,K., Kalliaropoulos,A.,Papatheodoridis,G., Mentis,A.F. and Archimandritis,A.J.	Strategy To Characterize the Number and Type of Repeating EPIYAPhosphorylation Motifs in the Carboxyl Terminus of CagA Protein inHelicobacter pylori Clinical Isolates	J. Clin. Microbiol. 45 (2), 488-495 (2007)	158	http://www.ncbi.nlm.nih.gov/entrez/viewer.fcgi?val=AM292574.1	NGVNGTLVGNGLSGIEATALAKNFSDIKKELNEKLFKNFNNNNNNGLKNEPIYAKVNKKKAGQAASPEEPIYAQVAKKVNAKIDQLNQAASGLGGVGQAAGFPLKRHDKVDDLSKVGRSVSPEPIYATIDDLGGPFPLKRHDKVDGLSKVGLSRNQEL	ABC	IKKELNEKLFKNFNNNNNNGLKNEPIYAKVNKKKAGQAASPEEPIYAQVAKKVNAKIDQLNQAASGLGGVGQAAGFPLKRHDKVDDLSKVGRSVSPEPIYATIDDLGGPFPL
112	CAL23497	124517077	http://www.ncbi.nlm.nih.gov/entrez/viewer.fcgi?db=protein&val=124517077	cytotoxin-associated protein [Helicobacter pylori].	Hp83	G	epigastrial pain	Greece	Panayotopoulou,E.G., Sgouras,D.N., Papadakos,K., Kalliaropoulos,A.,Papatheodoridis,G., Mentis,A.F. and Archimandritis,A.J.	Strategy To Characterize the Number and Type of Repeating EPIYAPhosphorylation Motifs in the Carboxyl Terminus of CagA Protein inHelicobacter pylori Clinical Isolates	J. Clin. Microbiol. 45 (2), 488-495 (2007)	158	http://www.ncbi.nlm.nih.gov/entrez/viewer.fcgi?val=AM292573.1	NGVNGTLVGNGLSQAEATTLSKNFSDIKKELNAKLLGNFNNNNNNGLKNEPIYAKVNKKKTGQVASPEEPIYAQVAKKVNAKIDRLNQIASGLGGVGQAAGFPLKRHDKVDDLSKVGLSASPEPIYATIDDLGGPFPLKRHDKVDDLSKVGLSRSQKL	ABC	IKKELNAKLLGNFNNNNNNGLKNEPIYAKVNKKKTGQVASPEEPIYAQVAKKVNAKIDRLNQIASGLGGVGQAAGFPLKRHDKVDDLSKVGLSASPEPIYATIDDLGGPFPL
113	CAL23496	124517075	http://www.ncbi.nlm.nih.gov/entrez/viewer.fcgi?db=protein&val=124517075	cytotoxin-associated protein [Helicobacter pylori].	Hp81	G	epigastrial pain	Greece	Panayotopoulou,E.G., Sgouras,D.N., Papadakos,K., Kalliaropoulos,A.,Papatheodoridis,G., Mentis,A.F. and Archimandritis,A.J.	Strategy To Characterize the Number and Type of Repeating EPIYAPhosphorylation Motifs in the Carboxyl Terminus of CagA Protein inHelicobacter pylori Clinical Isolates	J. Clin. Microbiol. 45 (2), 488-495 (2007)	158	http://www.ncbi.nlm.nih.gov/entrez/viewer.fcgi?val=AM292572.1	TGVNGTLVGNGLSKAEATTLSKNFSDIKKELNAKLLGNFNNNNNNGLKNEPIYAKVNKKKVGQVASPEEPIYAQVAKKVNAKIDRLNQIASGLGGVGQAAGFPLKRHDKVDDLSKVGLSASPEPIYATIDDLGGPFPLKRHDKVDDLSKVGLSRNQEL	ABC	IKKELNAKLLGNFNNNNNNGLKNEPIYAKVNKKKVGQVASPEEPIYAQVAKKVNAKIDRLNQIASGLGGVGQAAGFPLKRHDKVDDLSKVGLSASPEPIYATIDDLGGPFPL
114	CAL23494	124517071	http://www.ncbi.nlm.nih.gov/entrez/viewer.fcgi?db=protein&val=124517071	cytotoxin-associated protein [Helicobacter pylori].	Hp78	G	epigastrial pain	Greece	Panayotopoulou,E.G., Sgouras,D.N., Papadakos,K., Kalliaropoulos,A.,Papatheodoridis,G., Mentis,A.F. and Archimandritis,A.J.	Strategy To Characterize the Number and Type of Repeating EPIYAPhosphorylation Motifs in the Carboxyl Terminus of CagA Protein inHelicobacter pylori Clinical Isolates	J. Clin. Microbiol. 45 (2), 488-495 (2007)	158	http://www.ncbi.nlm.nih.gov/entrez/viewer.fcgi?val=AM292570.1	NGVNGTLVGNGLSKAEATTLSKNFSDIKKELNAKLLGNFNNNNNNGLKNEPIYAQVNKKKAGQAASPEEPIYAQVAKKVNAKIDRLNQIASGLGGVGQAVGFPLKRHDKVDDLSKVGRSVSPEPIYATIDDLGGPFPLKRHDKVDDLSKVGLSRNQQL	ABC	IKKELNAKLLGNFNNNNNNGLKNEPIYAQVNKKKAGQAASPEEPIYAQVAKKVNAKIDRLNQIASGLGGVGQAVGFPLKRHDKVDDLSKVGRSVSPEPIYATIDDLGGPFPL
115	CAL23493	124517069	http://www.ncbi.nlm.nih.gov/entrez/viewer.fcgi?db=protein&val=124517069	cytotoxin-associated protein [Helicobacter pylori].	Hp29	G	epigastrial pain	Greece	Panayotopoulou,E.G., Sgouras,D.N., Papadakos,K., Kalliaropoulos,A.,Papatheodoridis,G., Mentis,A.F. and Archimandritis,A.J.	Strategy To Characterize the Number and Type of Repeating EPIYAPhosphorylation Motifs in the Carboxyl Terminus of CagA Protein inHelicobacter pylori Clinical Isolates	J. Clin. Microbiol. 45 (2), 488-495 (2007)	158	http://www.ncbi.nlm.nih.gov/entrez/viewer.fcgi?val=AM292569.1	NVNGTLVGNGLSKAEATTLSKNFSDIKKELNAKLGNFNNNNNNGLKNSTEPIYAKVNKKKSGQATSPEEPIYAQVAKKVNAKIDRLNQIASGLGGVGQAAGFPLKKHDKVDDLSKVGRSVSPEPIYATIDDLGGPFPLKRHDKVDDLSKVGLSRNQEL	ABC	KKELNAKLGNFNNNNNNGLKNSTEPIYAKVNKKKSGQATSPEEPIYAQVAKKVNAKIDRLNQIASGLGGVGQAAGFPLKKHDKVDDLSKVGRSVSPEPIYATIDDLGGPFPL
116	CAL23490	124517063	http://www.ncbi.nlm.nih.gov/entrez/viewer.fcgi?db=protein&val=124517063	cytotoxin-associated protein [Helicobacter pylori].	Hp12	G	gastritis	Greece	Panayotopoulou,E.G., Sgouras,D.N., Papadakos,K., Kalliaropoulos,A.,Papatheodoridis,G., Mentis,A.F. and Archimandritis,A.J.	Strategy To Characterize the Number and Type of Repeating EPIYAPhosphorylation Motifs in the Carboxyl Terminus of CagA Protein inHelicobacter pylori Clinical Isolates	J. Clin. Microbiol. 45 (2), 488-495 (2007)	158	http://www.ncbi.nlm.nih.gov/entrez/viewer.fcgi?val=AM292566.1	NGVNGTLVGNGLSKAEATTLSKNFSDIKKELNAKLLGNFNNNNNNGLKNEPIYAKVNKKKAGQAASPEEPIYAQVAKKVNAKIDRLNQIASGLGGVGQAAGFPLKRHDKVDDLSKVGLSASPEPIYATIDDLGGPFPLKRHDKVDDLSKVGLSRNQEL	ABC	IKKELNAKLLGNFNNNNNNGLKNEPIYAKVNKKKAGQAASPEEPIYAQVAKKVNAKIDRLNQIASGLGGVGQAAGFPLKRHDKVDDLSKVGLSASPEPIYATIDDLGGPFPL
117	CAL23488	124517059	http://www.ncbi.nlm.nih.gov/entrez/viewer.fcgi?db=protein&val=124517059	cytotoxin-associated protein [Helicobacter pylori].	Hp96	E	esophagitis 1	Greece	Panayotopoulou,E.G., Sgouras,D.N., Papadakos,K., Kalliaropoulos,A.,Papatheodoridis,G., Mentis,A.F. and Archimandritis,A.J.	Strategy To Characterize the Number and Type of Repeating EPIYAPhosphorylation Motifs in the Carboxyl Terminus of CagA Protein inHelicobacter pylori Clinical Isolates	J. Clin. Microbiol. 45 (2), 488-495 (2007)	158	http://www.ncbi.nlm.nih.gov/entrez/viewer.fcgi?val=AM292564.1	NGVNGTLVGNGLSGIEATALAKKFSDIKKELNEKLFKNFNNNNNNGLKNEPIYAKVNKKKTGQVVSPEEPIYTQVAKKVNAKIDRLNQIASGLGDVGQATGFPLKRHTKVDDLSKVGLSASPEPIYATIDDLDGPFPLKRHTKVDDLSKVGLSRNPEL	ABC	IKKELNEKLFKNFNNNNNNGLKNEPIYAKVNKKKTGQVVSPEEPIYTQVAKKVNAKIDRLNQIASGLGDVGQATGFPLKRHTKVDDLSKVGLSASPEPIYATIDDLDGPFPL
118	CAK49214	124517236	http://www.ncbi.nlm.nih.gov/entrez/viewer.fcgi?db=protein&val=124517236	cytotoxin-associated protein [Helicobacter pylori].	alcag113	GU	gastric ulcer	Greece	Panayotopoulou,E.G., Sgouras,D.N., Papadakos,K., Kalliaropoulos,A.,Papatheodoridis,G., Mentis,A.F. and Archimandritis,A.J.	Strategy To Characterize the Number and Type of Repeating EPIYAPhosphorylation Motifs in the Carboxyl Terminus of CagA Protein inHelicobacter pylori Clinical Isolates	J. Clin. Microbiol. 45 (2), 488-495 (2007)	158	http://www.ncbi.nlm.nih.gov/entrez/viewer.fcgi?val=AM279313.2	NGVNGTLVGNGLSKAEATTLSKNFSDIKKELNAKFLGNFNNNNNNGLKNEPIYAKVNKKKTGQVASPEEPIYAQVAKKVNAKIDRLNQIASGLGGVGQAVGFPLKRHDKVDDLSKVGLSASPEPIYATIDDLGGPFPLKRHDKVDDLSKVGLSRNQEL	ABC	IKKELNAKFLGNFNNNNNNGLKNEPIYAKVNKKKTGQVASPEEPIYAQVAKKVNAKIDRLNQIASGLGGVGQAVGFPLKRHDKVDDLSKVGLSASPEPIYATIDDLGGPFPL
119	CAK49226	124517206	http://www.ncbi.nlm.nih.gov/entrez/viewer.fcgi?db=protein&val=124517206	cytotoxin-associated protein [Helicobacter pylori].	alcag212	DU	duodenal ulcer	Greece	Panayotopoulou,E.G., Sgouras,D.N., Papadakos,K., Kalliaropoulos,A.,Papatheodoridis,G., Mentis,A.F. and Archimandritis,A.J.	Strategy To Characterize the Number and Type of Repeating EPIYAPhosphorylation Motifs in the Carboxyl Terminus of CagA Protein inHelicobacter pylori Clinical Isolates	J. Clin. Microbiol. 45 (2), 488-495 (2007)	158	http://www.ncbi.nlm.nih.gov/entrez/viewer.fcgi?val=AM279325.1	NGVNGTLVGNGLSKAEATTLTKNFSDIKKELIAKLFGNFNNNNNNGLKNEPIYAKVNKKKSGQAASPEEPIYAQVAKKVNAKIDRLNQIASGLGGVGQAAGFPLKRHDKVDDLSKVGQSASPEPIYATIDDLGGPFPLKRHDKVDDLSKVGLSRNQEL	ABC	IKKELIAKLFGNFNNNNNNGLKNEPIYAKVNKKKSGQAASPEEPIYAQVAKKVNAKIDRLNQIASGLGGVGQAAGFPLKRHDKVDDLSKVGQSASPEPIYATIDDLGGPFPL
120	CAK49225	124517204	http://www.ncbi.nlm.nih.gov/entrez/viewer.fcgi?db=protein&val=124517204	cytotoxin-associated protein [Helicobacter pylori].	alcag177	G	Non-Ulcer Dyspepsia	Greece	Panayotopoulou,E.G., Sgouras,D.N., Papadakos,K., Kalliaropoulos,A.,Papatheodoridis,G., Mentis,A.F. and Archimandritis,A.J.	Strategy To Characterize the Number and Type of Repeating EPIYAPhosphorylation Motifs in the Carboxyl Terminus of CagA Protein inHelicobacter pylori Clinical Isolates	J. Clin. Microbiol. 45 (2), 488-495 (2007)	158	http://www.ncbi.nlm.nih.gov/entrez/viewer.fcgi?val=AM279324.1	NGVNGTLVGNGLSKAEATTLSKNFSDIKKELNAKFLGNFNNNNNNGLKNEPIYAKVNKKKTGQAASPEEPIYAQVAKKVNAKIDRLNQIASGLGGVGQAAGFPLKRHDKVDDLSKVGLSASPEPIYATIDDLGGPFPLKRHDKVDDLSKVGLLRNQEL	ABC	IKKELNAKFLGNFNNNNNNGLKNEPIYAKVNKKKTGQAASPEEPIYAQVAKKVNAKIDRLNQIASGLGGVGQAAGFPLKRHDKVDDLSKVGLSASPEPIYATIDDLGGPFPL
121	CAK49224	124517202	http://www.ncbi.nlm.nih.gov/entrez/viewer.fcgi?db=protein&val=124517202	cytotoxin-associated protein [Helicobacter pylori].	alcag166	DU	duodenal ulcer	Greece	Panayotopoulou,E.G., Sgouras,D.N., Papadakos,K., Kalliaropoulos,A.,Papatheodoridis,G., Mentis,A.F. and Archimandritis,A.J.	Strategy To Characterize the Number and Type of Repeating EPIYAPhosphorylation Motifs in the Carboxyl Terminus of CagA Protein inHelicobacter pylori Clinical Isolates	J. Clin. Microbiol. 45 (2), 488-495 (2007)	158	http://www.ncbi.nlm.nih.gov/entrez/viewer.fcgi?val=AM279323.1	NGVNGTLVGNGLSGIEATALTKNFSNIKKELNAKFFGNFNNNNNNGLKNEPIYAKVNKKKTEQVASPEEPIYTQVAKKVKAKIDQLNQIASGLGGVGQAAGFPLERHDKVDDLSKVGRSVSPEPIYATIDDLGGPFPLKRHDKVDDLSKVGLSREQEL	ABC	IKKELNAKFFGNFNNNNNNGLKNEPIYAKVNKKKTEQVASPEEPIYTQVAKKVKAKIDQLNQIASGLGGVGQAAGFPLERHDKVDDLSKVGRSVSPEPIYATIDDLGGPFPL
122	CAK49222	124517033	http://www.ncbi.nlm.nih.gov/entrez/viewer.fcgi?db=protein&val=124517033	cytotoxin-associated protein [Helicobacter pylori].	alcag161	GU	gastric ulcer	Greece	Panayotopoulou,E.G., Sgouras,D.N., Papadakos,K., Kalliaropoulos,A.,Papatheodoridis,G., Mentis,A.F. and Archimandritis,A.J.	Strategy To Characterize the Number and Type of Repeating EPIYAPhosphorylation Motifs in the Carboxyl Terminus of CagA Protein inHelicobacter pylori Clinical Isolates	J. Clin. Microbiol. 45 (2), 488-495 (2007)	158	http://www.ncbi.nlm.nih.gov/entrez/viewer.fcgi?val=AM279321.1	NGVNGTLVGNGLSKAEATTLSKNFSDIKKELNAKFLGNFNNNNNNGLKNEPIYAKVNKKKAGQAANLEEPIYDQVAKKVNAKIDRLNQIASGLGGVGQAAGFPLKKHDKVDDLSKVGRSVSPEPIYATIDDLGGPFPLKKHDKVDDLSKVGLSRNQEL	ABC	IKKELNAKFLGNFNNNNNNGLKNEPIYAKVNKKKAGQAANLEEPIYDQVAKKVNAKIDRLNQIASGLGGVGQAAGFPLKKHDKVDDLSKVGRSVSPEPIYATIDDLGGPFPL
123	CAK49221	124517031	http://www.ncbi.nlm.nih.gov/entrez/viewer.fcgi?db=protein&val=124517031	cytotoxin-associated protein [Helicobacter pylori].	alcag37	DU	duodenal ulcer	Greece	Panayotopoulou,E.G., Sgouras,D.N., Papadakos,K., Kalliaropoulos,A.,Papatheodoridis,G., Mentis,A.F. and Archimandritis,A.J.	Strategy To Characterize the Number and Type of Repeating EPIYAPhosphorylation Motifs in the Carboxyl Terminus of CagA Protein inHelicobacter pylori Clinical Isolates	J. Clin. Microbiol. 45 (2), 488-495 (2007)	158	http://www.ncbi.nlm.nih.gov/entrez/viewer.fcgi?val=AM279320.1	NGVNGTLVGNGLSKAEATTLSKNFSDIKKELNAKFLGNFNNNNNNGLKNEPIYAKVNKKKAGQAASPEEPIYTQVAKKVNAKIDRLNQIASGLGGVGQVAGFPLKRHDKVDDLSKVGLSASPEPIYATIDDLGGPFPLKRHDKVDDLSKVGLSRNQEL	ABC	IKKELNAKFLGNFNNNNNNGLKNEPIYAKVNKKKAGQAASPEEPIYTQVAKKVNAKIDRLNQIASGLGGVGQVAGFPLKRHDKVDDLSKVGLSASPEPIYATIDDLGGPFPL
124	CAK49219	124517027	http://www.ncbi.nlm.nih.gov/entrez/viewer.fcgi?db=protein&val=124517027	cytotoxin-associated protein [Helicobacter pylori].	alcag237	DU	duodenal ulcer	Greece	Panayotopoulou,E.G., Sgouras,D.N., Papadakos,K., Kalliaropoulos,A.,Papatheodoridis,G., Mentis,A.F. and Archimandritis,A.J.	Strategy To Characterize the Number and Type of Repeating EPIYAPhosphorylation Motifs in the Carboxyl Terminus of CagA Protein inHelicobacter pylori Clinical Isolates	J. Clin. Microbiol. 45 (2), 488-495 (2007)	158	http://www.ncbi.nlm.nih.gov/entrez/viewer.fcgi?val=AM279318.1	NGVNGTLVGNGLSKAEATTLSKNFSDIKKELNAKLFGNFNNNNNNGLKNEPIYAKVNKKKTGQAASLEEPIYAQVAKKVNAKIDQLNQAASGLGGVGQAAGFPLKRHDKVGDLSKVGLSASPEPIYATIDDLGGPFPLKRHDKVDDLSKVGLSRNQEL	ABC	IKKELNAKLFGNFNNNNNNGLKNEPIYAKVNKKKTGQAASLEEPIYAQVAKKVNAKIDQLNQAASGLGGVGQAAGFPLKRHDKVGDLSKVGLSASPEPIYATIDDLGGPFPL
125	CAK49217	124517023	http://www.ncbi.nlm.nih.gov/entrez/viewer.fcgi?db=protein&val=124517023	cytotoxin-associated protein [Helicobacter pylori].	alcag154	DU	duodenal ulcer	Greece	Panayotopoulou,E.G., Sgouras,D.N., Papadakos,K., Kalliaropoulos,A.,Papatheodoridis,G., Mentis,A.F. and Archimandritis,A.J.	Strategy To Characterize the Number and Type of Repeating EPIYAPhosphorylation Motifs in the Carboxyl Terminus of CagA Protein inHelicobacter pylori Clinical Isolates	J. Clin. Microbiol. 45 (2), 488-495 (2007)	158	http://www.ncbi.nlm.nih.gov/entrez/viewer.fcgi?val=AM279316.1	NGVNGTLVGNGLSKAEATTLSKNFSDIKKELNAKLFGNFNNNNNNGLKNEPIYAKVNKKKSGQAASPEEPIYAQVAKKVNAKIDRLNQIASGLGGVGQAAGFPLKRHDKVDDLSKVGLSASPEPIYATIDDLGGPFPLKRHDKVDDLSKVGLSRNQEL	ABC	IKKELNAKLFGNFNNNNNNGLKNEPIYAKVNKKKSGQAASPEEPIYAQVAKKVNAKIDRLNQIASGLGGVGQAAGFPLKRHDKVDDLSKVGLSASPEPIYATIDDLGGPFPL
126	CAK49216	124517021	http://www.ncbi.nlm.nih.gov/entrez/viewer.fcgi?db=protein&val=124517021	cytotoxin-associated protein [Helicobacter pylori].	alcag145	DU	duodenal ulcer	Greece	Panayotopoulou,E.G., Sgouras,D.N., Papadakos,K., Kalliaropoulos,A.,Papatheodoridis,G., Mentis,A.F. and Archimandritis,A.J.	Strategy To Characterize the Number and Type of Repeating EPIYAPhosphorylation Motifs in the Carboxyl Terminus of CagA Protein inHelicobacter pylori Clinical Isolates	J. Clin. Microbiol. 45 (2), 488-495 (2007)	158	http://www.ncbi.nlm.nih.gov/entrez/viewer.fcgi?val=AM279315.1	NGVNGTLVGNGLSGIEATALSKNFSDIKKELNEKFFKNLNNNNNNGLKNSTEPIYAKVNKKKAGQVASPEEPIYAQVAKKVNAKIDQLNQAASGLGGVGQAVGFPLKRHDKVDDLSKVGRSVSPEPIYATIDDLGGPFPLKRYDKVDDLSKVGLLRNQ	ABC	KELNEKFFKNLNNNNNNGLKNSTEPIYAKVNKKKAGQVASPEEPIYAQVAKKVNAKIDQLNQAASGLGGVGQAVGFPLKRHDKVDDLSKVGRSVSPEPIYATIDDLGGPFPL
127	CAK49213	124517019	http://www.ncbi.nlm.nih.gov/entrez/viewer.fcgi?db=protein&val=124517019	cytotoxin-associated protein [Helicobacter pylori].	alcag102	E	esophagitis 2	Greece	Panayotopoulou,E.G., Sgouras,D.N., Papadakos,K., Kalliaropoulos,A.,Papatheodoridis,G., Mentis,A.F. and Archimandritis,A.J.	Strategy To Characterize the Number and Type of Repeating EPIYAPhosphorylation Motifs in the Carboxyl Terminus of CagA Protein inHelicobacter pylori Clinical Isolates	J. Clin. Microbiol. 45 (2), 488-495 (2007)	158	http://www.ncbi.nlm.nih.gov/entrez/viewer.fcgi?val=AM279312.1	NGVNGTLVGNGLSKAEATTLSKNFLDIKKELNEKLFGNPNNNNNNGLKNEPIYAKVNKKKSGQATSPEEPIYAQVAKKVNAKIDRLNQIASGLGGVGQAAGFPLKKHDKVDDLSKVGRSVSPEPIYATIDDLGGPFPLKRHDKVDDLSKVGLLRNQEL	ABC	IKKELNEKLFGNPNNNNNNGLKNEPIYAKVNKKKSGQATSPEEPIYAQVAKKVNAKIDRLNQIASGLGGVGQAAGFPLKKHDKVDDLSKVGRSVSPEPIYATIDDLGGPFPL
128	CAK49212	124517017	http://www.ncbi.nlm.nih.gov/entrez/viewer.fcgi?db=protein&val=124517017	cytotoxin-associated protein [Helicobacter pylori].	alcag84	DU	duodenal ulcer	Greece	Panayotopoulou,E.G., Sgouras,D.N., Papadakos,K., Kalliaropoulos,A.,Papatheodoridis,G., Mentis,A.F. and Archimandritis,A.J.	Strategy To Characterize the Number and Type of Repeating EPIYAPhosphorylation Motifs in the Carboxyl Terminus of CagA Protein inHelicobacter pylori Clinical Isolates	J. Clin. Microbiol. 45 (2), 488-495 (2007)	158	http://www.ncbi.nlm.nih.gov/entrez/viewer.fcgi?val=AM279311.1	NGVNGTLVGNGLSKAEATTLSKNFSDIKKELNAKFLGNFNNNNNNGLKNEPIYAQVNKKKAGQAASPEEPIYAQVAKKVNAKIDRLNQVASGLGVVGQAAGFPLKRHDKVDDLSKVGRSVSPEPIYATIDDLGGPFPLKKHDKVDDLSKVGLSREQQL	ABC	IKKELNAKFLGNFNNNNNNGLKNEPIYAQVNKKKAGQAASPEEPIYAQVAKKVNAKIDRLNQVASGLGVVGQAAGFPLKRHDKVDDLSKVGRSVSPEPIYATIDDLGGPFPL
129	CAK49209	124517011	http://www.ncbi.nlm.nih.gov/entrez/viewer.fcgi?db=protein&val=124517011	cytotoxin-associated protein [Helicobacter pylori].	alcag54	DU	duodenal ulcer	Greece	Panayotopoulou,E.G., Sgouras,D.N., Papadakos,K., Kalliaropoulos,A.,Papatheodoridis,G., Mentis,A.F. and Archimandritis,A.J.	Strategy To Characterize the Number and Type of Repeating EPIYAPhosphorylation Motifs in the Carboxyl Terminus of CagA Protein inHelicobacter pylori Clinical Isolates	J. Clin. Microbiol. 45 (2), 488-495 (2007)	158	http://www.ncbi.nlm.nih.gov/entrez/viewer.fcgi?val=AM279308.1	NGVNGTLVGNGLSKAEATTLSKNFSDIKKELNAKLFGNLNNNNNNGLKNEPIYAKVNKKKAGQAASPEEPIYTQVAKKVNAKIDRLNQIASGLGGVGQAAGFPLKRHDKVEDLSKVGRSVSPEPIYATIDDLGGPFPLKRHDKVDDLSKVGLLRNQEL	ABC	IKKELNAKLFGNLNNNNNNGLKNEPIYAKVNKKKAGQAASPEEPIYTQVAKKVNAKIDRLNQIASGLGGVGQAAGFPLKRHDKVEDLSKVGRSVSPEPIYATIDDLGGPFPL
130	CAK49208	124517009	http://www.ncbi.nlm.nih.gov/entrez/viewer.fcgi?db=protein&val=124517009	cytotoxin-associated protein [Helicobacter pylori].	alcag50	DU	duodenal ulcer	Greece	Panayotopoulou,E.G., Sgouras,D.N., Papadakos,K., Kalliaropoulos,A.,Papatheodoridis,G., Mentis,A.F. and Archimandritis,A.J.	Strategy To Characterize the Number and Type of Repeating EPIYAPhosphorylation Motifs in the Carboxyl Terminus of CagA Protein inHelicobacter pylori Clinical Isolates	J. Clin. Microbiol. 45 (2), 488-495 (2007)	158	http://www.ncbi.nlm.nih.gov/entrez/viewer.fcgi?val=AM279307.1	NGVNGTLVGNGLSKAEATTLSKNFSDIKKELNAKLFGNFNNNNNNGLKNEPIYAQVNKKKTGQAASPEEPIYAQVAKKVNAKIDRLNQIASGLGGVGQAAGFPLKRHDKVDDLSKVGRSVSPEPIYATIDDLGGPFPLKRHDKVDDLSKVGLLRNQEL	ABC	IKKELNAKLFGNFNNNNNNGLKNEPIYAQVNKKKTGQAASPEEPIYAQVAKKVNAKIDRLNQIASGLGGVGQAAGFPLKRHDKVDDLSKVGRSVSPEPIYATIDDLGGPFPL
131	CAK49205	124517003	http://www.ncbi.nlm.nih.gov/entrez/viewer.fcgi?db=protein&val=124517003	cytotoxin-associated protein [Helicobacter pylori].	alcag9	DU	duodenal ulcer	Greece	Panayotopoulou,E.G., Sgouras,D.N., Papadakos,K., Kalliaropoulos,A.,Papatheodoridis,G., Mentis,A.F. and Archimandritis,A.J.	Strategy To Characterize the Number and Type of Repeating EPIYAPhosphorylation Motifs in the Carboxyl Terminus of CagA Protein inHelicobacter pylori Clinical Isolates	J. Clin. Microbiol. 45 (2), 488-495 (2007)	158	http://www.ncbi.nlm.nih.gov/entrez/viewer.fcgi?val=AM279304.1	NGVNGTLVGNGLSQAEATTLSKNFSDIKKELNEKFFKNFNNNNNNGLKNEPIYAKVNKKKTGEVASLEEPIYTQVAKKVNAKIDRLNQIASGLGDVGQATGFPLKRHTKVDDLSKVGLSASPEPIYATIDDLGGPFPLKRHTKVDDLSKVGLLRNQEL	ABC	IKKELNEKFFKNFNNNNNNGLKNEPIYAKVNKKKTGEVASLEEPIYTQVAKKVNAKIDRLNQIASGLGDVGQATGFPLKRHTKVDDLSKVGLSASPEPIYATIDDLGGPFPL
132	CAK49202	124516999	http://www.ncbi.nlm.nih.gov/entrez/viewer.fcgi?db=protein&val=124516999	cytotoxin-associated protein [Helicobacter pylori].	alcag244	G	Non-Ulcer Dyspepsia	Greece	Panayotopoulou,E.G., Sgouras,D.N., Papadakos,K., Kalliaropoulos,A.,Papatheodoridis,G., Mentis,A.F. and Archimandritis,A.J.	Strategy To Characterize the Number and Type of Repeating EPIYAPhosphorylation Motifs in the Carboxyl Terminus of CagA Protein inHelicobacter pylori Clinical Isolates	J. Clin. Microbiol. 45 (2), 488-495 (2007)	158	http://www.ncbi.nlm.nih.gov/entrez/viewer.fcgi?val=AM279301.1	NGVNGTLVGNGLSKAEATTLSKNFSDIKKELNAKLLGNFNNNNNNGLKNEPIYAKVNKKKAGQVASPEEPIYTQVAKKVNAKIDRLNQIASGLGGVGQAVGFPLKRHDKVDDLSKVGLSASPEPIYATIDDLGGPFPLKRHDKVDDLSKVGLSRNQEL	ABC	IKKELNAKLLGNFNNNNNNGLKNEPIYAKVNKKKAGQVASPEEPIYTQVAKKVNAKIDRLNQIASGLGGVGQAVGFPLKRHDKVDDLSKVGLSASPEPIYATIDDLGGPFPL
133	CAL29808	124517139	http://www.ncbi.nlm.nih.gov/entrez/viewer.fcgi?db=protein&val=124517139	cytotoxin-associated protein [Helicobacter pylori].	alcag7-7	G	Non-Ulcer Dyspepsia	Greece	Panayotopoulou,E.G., Sgouras,D.N., Papadakos,K., Kalliaropoulos,A.,Papatheodoridis,G., Mentis,A.F. and Archimandritis,A.J.	Strategy To Characterize the Number and Type of Repeating EPIYAPhosphorylation Motifs in the Carboxyl Terminus of CagA Protein inHelicobacter pylori Clinical Isolates	J. Clin. Microbiol. 45 (2), 488-495 (2007)	159	http://www.ncbi.nlm.nih.gov/entrez/viewer.fcgi?val=AM295790.1	NGVNGTLVGNGLSGIEATALSKNFSDIKKELNEKFKNFNNNNNGLKNSGEPIYAKVNKKKAGQAASPEEPIYAQVAKKVNAKIDRLNQIASGLGGVGQAEGFPLKRHDKVDDLSKVGRSVSPEPIYATIDDLGGPFPLKRHDKVDDLSKVGLSREQQLK	ABC	IKKELNEKFKNFNNNNNGLKNSGEPIYAKVNKKKAGQAASPEEPIYAQVAKKVNAKIDRLNQIASGLGGVGQAEGFPLKRHDKVDDLSKVGRSVSPEPIYATIDDLGGPFPL
134	CAL29806	124517135	http://www.ncbi.nlm.nih.gov/entrez/viewer.fcgi?db=protein&val=124517135	cytotoxin-associated protein [Helicobacter pylori].	eva21	G	Non-Ulcer Dyspepsia	Greece	Panayotopoulou,E.G., Sgouras,D.N., Papadakos,K., Kalliaropoulos,A.,Papatheodoridis,G., Mentis,A.F. and Archimandritis,A.J.	Strategy To Characterize the Number and Type of Repeating EPIYAPhosphorylation Motifs in the Carboxyl Terminus of CagA Protein inHelicobacter pylori Clinical Isolates	J. Clin. Microbiol. 45 (2), 488-495 (2007)	159	http://www.ncbi.nlm.nih.gov/entrez/viewer.fcgi?val=AM295788.1	NGVNGTLVGNGLSGIEATALAKNFSDIKKELNEKFKNFNNNNNGLKNSGEPIYAKVNKKKAGQAASPEEPIYAQVAKKVNAKIDQLNQIASGLGGVGQAAGFPLKRHDKVDDLSKVGLSASPEPIYATIDDLGGPFPLKRHDKVDDLSKVGLSREQQLK	ABC	IKKELNEKFKNFNNNNNGLKNSGEPIYAKVNKKKAGQAASPEEPIYAQVAKKVNAKIDQLNQIASGLGGVGQAAGFPLKRHDKVDDLSKVGLSASPEPIYATIDDLGGPFPL
135	CAL23511	124517105	http://www.ncbi.nlm.nih.gov/entrez/viewer.fcgi?db=protein&val=124517105	cytotoxin-associated protein [Helicobacter pylori].	Hp64	E	esophagitis 2	Greece	Panayotopoulou,E.G., Sgouras,D.N., Papadakos,K., Kalliaropoulos,A.,Papatheodoridis,G., Mentis,A.F. and Archimandritis,A.J.	Strategy To Characterize the Number and Type of Repeating EPIYAPhosphorylation Motifs in the Carboxyl Terminus of CagA Protein inHelicobacter pylori Clinical Isolates	J. Clin. Microbiol. 45 (2), 488-495 (2007)	159	http://www.ncbi.nlm.nih.gov/entrez/viewer.fcgi?val=AM292587.1	NGVQGTLVGNGLTKAEATTHSKNFSDIQKELTAKLGNNNNNNNNGLKNSTEPIYAKVEKKKAGQAASHEEPIYAQVAKKVNAKIDRLNKIASGLGGVGQAAGFPLKRHDKVDDLSKVGLSASPEPIYATIDDLGGPPPLKRHDKVDDLSKVGLSRNQEL	ABC	QKELTAKLGNNNNNNNNGLKNSTEPIYAKVEKKKAGQAASHEEPIYAQVAKKVNAKIDRLNKIASGLGGVGQAAGFPLKRHDKVDDLSKVGLSASPEPIYATIDDLGGPPPL
136	CAL23510	124517103	http://www.ncbi.nlm.nih.gov/entrez/viewer.fcgi?db=protein&val=124517103	cytotoxin-associated protein [Helicobacter pylori].	Hp43	G	epigastrial pain	Greece	Panayotopoulou,E.G., Sgouras,D.N., Papadakos,K., Kalliaropoulos,A.,Papatheodoridis,G., Mentis,A.F. and Archimandritis,A.J.	Strategy To Characterize the Number and Type of Repeating EPIYAPhosphorylation Motifs in the Carboxyl Terminus of CagA Protein inHelicobacter pylori Clinical Isolates	J. Clin. Microbiol. 45 (2), 488-495 (2007)	159	http://www.ncbi.nlm.nih.gov/entrez/viewer.fcgi?val=AM292586.1	NGVNGTLVGNGLSKAEATTLAKNFSDIKKELNAKLGNFNNNNNNGLKNSTEPIYAKVNKKKAGQAASPEEPIYAQVAKKVNAKIDQLNQAASGLGGANEAAGWPLKRHDKVDDLSKVGRWASPEPRYATIDDLGGPFPLKRHDKVDDLSKVGLSRNQKL	ABC	KKELNAKLGNFNNNNNNGLKNSTEPIYAKVNKKKAGQAASPEEPIYAQVAKKVNAKIDQLNQAASGLGGANEAAGWPLKRHDKVDDLSKVGRWASPEPRYATIDDLGGPFPL
137	CAL23507	124517097	http://www.ncbi.nlm.nih.gov/entrez/viewer.fcgi?db=protein&val=124517097	cytotoxin-associated protein [Helicobacter pylori].	Hp82	G	epigastrial pain	Greece	Panayotopoulou,E.G., Sgouras,D.N., Papadakos,K., Kalliaropoulos,A.,Papatheodoridis,G., Mentis,A.F. and Archimandritis,A.J.	Strategy To Characterize the Number and Type of Repeating EPIYAPhosphorylation Motifs in the Carboxyl Terminus of CagA Protein inHelicobacter pylori Clinical Isolates	J. Clin. Microbiol. 45 (2), 488-495 (2007)	159	http://www.ncbi.nlm.nih.gov/entrez/viewer.fcgi?val=AM292583.1	NGVNGTLVGNGLSQAEATTLSKNFSDIKKELNAKLGNFNNNNNNGLKNSTEPIYAKVNKKKAGQAASPEEPIYAQVAKKVNAKIDRLNQITSGLGGVGQAAGFLLKRHDKVDDLSKVGLSANPEPIYATIDDLGGPFPLKRYDKVDDLSKVGLSREQKL	ABC	KKELNAKLGNFNNNNNNGLKNSTEPIYAKVNKKKAGQAASPEEPIYAQVAKKVNAKIDRLNQITSGLGGVGQAAGFLLKRHDKVDDLSKVGLSANPEPIYATIDDLGGPFPL
138	CAL23501	124517085	http://www.ncbi.nlm.nih.gov/entrez/viewer.fcgi?db=protein&val=124517085	cytotoxin-associated protein [Helicobacter pylori].	alcag40-2	GU	gastroduodenal ulcer	Greece	Panayotopoulou,E.G., Sgouras,D.N., Papadakos,K., Kalliaropoulos,A.,Papatheodoridis,G., Mentis,A.F. and Archimandritis,A.J.	Strategy To Characterize the Number and Type of Repeating EPIYAPhosphorylation Motifs in the Carboxyl Terminus of CagA Protein inHelicobacter pylori Clinical Isolates	J. Clin. Microbiol. 45 (2), 488-495 (2007)	159	http://www.ncbi.nlm.nih.gov/entrez/viewer.fcgi?val=AM292577.1	NGVNGTLVGNGLSKAEATTLSKNFSDIKKELNAKLGNFNNNNNNGLKNSTEPIYAKVNKKKAGKVASPEEPIYTQVAKKVNAKIDRLNQIASGLGGVGQAAGFPLKRHDKVEDLSKVGRSVSPEPIYATIDDLGGPFPLKRHDKVDDLSKVGLSRNQEL	ABC	KKELNAKLGNFNNNNNNGLKNSTEPIYAKVNKKKAGKVASPEEPIYTQVAKKVNAKIDRLNQIASGLGGVGQAAGFPLKRHDKVEDLSKVGRSVSPEPIYATIDDLGGPFPL
139	CAK49204	124517240	http://www.ncbi.nlm.nih.gov/entrez/viewer.fcgi?db=protein&val=124517240	cytotoxin-associated protein [Helicobacter pylori].	alcag40	GU	gastroduodenal ulcer	Greece	Panayotopoulou,E.G., Sgouras,D.N., Papadakos,K., Kalliaropoulos,A.,Papatheodoridis,G., Mentis,A.F. and Archimandritis,A.J.	Strategy To Characterize the Number and Type of Repeating EPIYAPhosphorylation Motifs in the Carboxyl Terminus of CagA Protein inHelicobacter pylori Clinical Isolates	J. Clin. Microbiol. 45 (2), 488-495 (2007)	159	http://www.ncbi.nlm.nih.gov/entrez/viewer.fcgi?val=AM279303.2	NGVNGTLVGNGLSKAEATTLSKNFSDIKKELNAKLGNFNNNNNNGLKNSTEPIYAKVNKKKAGKVASPEEPIYTQVAKKVNAKIDRLNQIASGLGGVGQAAGFPLKRHDKVEDLSKVGRSVSPEPIYATIDDLGGPFPLKRHDKVDDLSKVGLSRNQEL	ABC	KKELNAKLGNFNNNNNNGLKNSTEPIYAKVNKKKAGKVASPEEPIYTQVAKKVNAKIDRLNQIASGLGGVGQAAGFPLKRHDKVEDLSKVGRSVSPEPIYATIDDLGGPFPL
140	CAK49215	124517238	http://www.ncbi.nlm.nih.gov/entrez/viewer.fcgi?db=protein&val=124517238	cytotoxin-associated protein [Helicobacter pylori].	alcag123	DU	duodenal ulcer	Greece	Panayotopoulou,E.G., Sgouras,D.N., Papadakos,K., Kalliaropoulos,A.,Papatheodoridis,G., Mentis,A.F. and Archimandritis,A.J.	Strategy To Characterize the Number and Type of Repeating EPIYAPhosphorylation Motifs in the Carboxyl Terminus of CagA Protein inHelicobacter pylori Clinical Isolates	J. Clin. Microbiol. 45 (2), 488-495 (2007)	159	http://www.ncbi.nlm.nih.gov/entrez/viewer.fcgi?val=AM279314.2	NGVNGTLVGNGLSKAEATTLSKNFSDIKKELNAKLGNFNNNNNNGLKNSTEPIYAKVNKKKTGQAASLEEPIYAQVAKKVNAKIDQLNQAASGFGGVGQAVGFPLKRHDKVDDLSKVGRSVSPEPIYATIDDLGGPFPLKRHDKVDDLSKVGLSRNQEL	ABC	KKELNAKLGNFNNNNNNGLKNSTEPIYAKVNKKKTGQAASLEEPIYAQVAKKVNAKIDQLNQAASGFGGVGQAVGFPLKRHDKVDDLSKVGRSVSPEPIYATIDDLGGPFPL
141	CAK49235	124517224	http://www.ncbi.nlm.nih.gov/entrez/viewer.fcgi?db=protein&val=124517224	cytotoxin-associated protein [Helicobacter pylori].	alcag73	E	esophagitis 2	Greece	Panayotopoulou,E.G., Sgouras,D.N., Papadakos,K., Kalliaropoulos,A.,Papatheodoridis,G., Mentis,A.F. and Archimandritis,A.J.	Strategy To Characterize the Number and Type of Repeating EPIYAPhosphorylation Motifs in the Carboxyl Terminus of CagA Protein inHelicobacter pylori Clinical Isolates	J. Clin. Microbiol. 45 (2), 488-495 (2007)	159	http://www.ncbi.nlm.nih.gov/entrez/viewer.fcgi?val=AM279334.2	NGVNGTLVGNGLSGIEATALSKNFSDIKKELNEKFKNFNNNNNNGLKNSTEPIYAKVNKKKAGQAASPEEPIYAQVAKKVNAKIDQLNQAASGLGGVGQAAGFPLKRHDKVDDLSKVGLSASPEPIYATIDDLGGPFPLKRHDKVDDLSKVGLSRNQEL	ABC	KKELNEKFKNFNNNNNNGLKNSTEPIYAKVNKKKAGQAASPEEPIYAQVAKKVNAKIDQLNQAASGLGGVGQAAGFPLKRHDKVDDLSKVGLSASPEPIYATIDDLGGPFPL
142	CAK49233	124517220	http://www.ncbi.nlm.nih.gov/entrez/viewer.fcgi?db=protein&val=124517220	cytotoxin-associated protein [Helicobacter pylori].	alcag10	DU	duodenal ulcer	Greece	Panayotopoulou,E.G., Sgouras,D.N., Papadakos,K., Kalliaropoulos,A.,Papatheodoridis,G., Mentis,A.F. and Archimandritis,A.J.	Strategy To Characterize the Number and Type of Repeating EPIYAPhosphorylation Motifs in the Carboxyl Terminus of CagA Protein inHelicobacter pylori Clinical Isolates	J. Clin. Microbiol. 45 (2), 488-495 (2007)	159	http://www.ncbi.nlm.nih.gov/entrez/viewer.fcgi?val=AM279332.2	NGVNGTLVGNGLSKAEATTLSKNFSDIKKELNAKLGNFNNNNNNGLKNSTEPIYAKVNKKKAGQVVSPEEPIYAQVAKKVNAKIDQLNQIASGLGVVGQAAGFPLKRHDKVDDLSKVGRSVSPEPIYATIDDLGGPFPLKRHDKVDDLSKVGLSRNQEL	ABC	KKELNAKLGNFNNNNNNGLKNSTEPIYAKVNKKKAGQVVSPEEPIYAQVAKKVNAKIDQLNQIASGLGVVGQAAGFPLKRHDKVDDLSKVGRSVSPEPIYATIDDLGGPFPL
143	CAK49232	124517218	http://www.ncbi.nlm.nih.gov/entrez/viewer.fcgi?db=protein&val=124517218	cytotoxin-associated protein [Helicobacter pylori].	alcag101	DU	duodenal ulcer	Greece	Panayotopoulou,E.G., Sgouras,D.N., Papadakos,K., Kalliaropoulos,A.,Papatheodoridis,G., Mentis,A.F. and Archimandritis,A.J.	Strategy To Characterize the Number and Type of Repeating EPIYAPhosphorylation Motifs in the Carboxyl Terminus of CagA Protein inHelicobacter pylori Clinical Isolates	J. Clin. Microbiol. 45 (2), 488-495 (2007)	159	http://www.ncbi.nlm.nih.gov/entrez/viewer.fcgi?val=AM279331.2	NGVNGTLVGNGLSGIEATALAKNFSDIKKELNEKFKNFNNNNNGGLKNSGEPIYAKVNKKKAGQAASPEEPIYAQVAKKVNAKIDRLNQIASGLGGVGQAAGFPLKKHDKVDDLSKVGRSVSPEPIYATIDDLGGPFPLKRHDKVDDLSKVGLSRNQEL	ABC	KKELNEKFKNFNNNNNGGLKNSGEPIYAKVNKKKAGQAASPEEPIYAQVAKKVNAKIDRLNQIASGLGGVGQAAGFPLKKHDKVDDLSKVGRSVSPEPIYATIDDLGGPFPL
144	CAK49207	124517007	http://www.ncbi.nlm.nih.gov/entrez/viewer.fcgi?db=protein&val=124517007	cytotoxin-associated protein [Helicobacter pylori].	alcag42	DU	duodenal ulcer	Greece	Panayotopoulou,E.G., Sgouras,D.N., Papadakos,K., Kalliaropoulos,A.,Papatheodoridis,G., Mentis,A.F. and Archimandritis,A.J.	Strategy To Characterize the Number and Type of Repeating EPIYAPhosphorylation Motifs in the Carboxyl Terminus of CagA Protein inHelicobacter pylori Clinical Isolates	J. Clin. Microbiol. 45 (2), 488-495 (2007)	159	http://www.ncbi.nlm.nih.gov/entrez/viewer.fcgi?val=AM279306.1	NGVNGTLVGNGLSGIEATALAKNFSDIKKELNEKFFKNFNNNNNGLKNSGEPIYAKVNKKKAGQAASPEEPIYAQVAKKVNAKIDRLNQIASGLGGVGKAAGFPLKRHDKVDDLSKVGRSVSPEPIYATIDDLGGPFPLKRHDKVDDLSKVGLLRNQEL	ABC	KKELNEKFFKNFNNNNNGLKNSGEPIYAKVNKKKAGQAASPEEPIYAQVAKKVNAKIDRLNQIASGLGGVGKAAGFPLKRHDKVDDLSKVGRSVSPEPIYATIDDLGGPFPL
145	CAK49220	124517029	http://www.ncbi.nlm.nih.gov/entrez/viewer.fcgi?db=protein&val=124517029	cytotoxin-associated protein [Helicobacter pylori].	alcag245	G	Non-Ulcer Dyspepsia	Greece	Panayotopoulou,E.G., Sgouras,D.N., Papadakos,K., Kalliaropoulos,A.,Papatheodoridis,G., Mentis,A.F. and Archimandritis,A.J.	Strategy To Characterize the Number and Type of Repeating EPIYAPhosphorylation Motifs in the Carboxyl Terminus of CagA Protein inHelicobacter pylori Clinical Isolates	J. Clin. Microbiol. 45 (2), 488-495 (2007)	160	http://www.ncbi.nlm.nih.gov/entrez/viewer.fcgi?val=AM279319.1	KGVNGTLVGNGLSGIEATALAKNFSDIKKELNEKFFKNFNNNNNNGLKNSTEPIYAKVNKKKAGQAASPEEPIYAQVAKKVNAKIDRLNQIASGLGGVGKAAGFPLKRHDKVDDLSKVGRSVSPEPIYATIDDLGGPFPLKRYDKVDDFSKVGLSRNQEL	ABC	KELNEKFFKNFNNNNNNGLKNSTEPIYAKVNKKKAGQAASPEEPIYAQVAKKVNAKIDRLNQIASGLGGVGKAAGFPLKRHDKVDDLSKVGRSVSPEPIYATIDDLGGPFPL
146	CAK49218	124517025	http://www.ncbi.nlm.nih.gov/entrez/viewer.fcgi?db=protein&val=124517025	cytotoxin-associated protein [Helicobacter pylori].	alcag196	GU	gastric ulcer	Greece	Panayotopoulou,E.G., Sgouras,D.N., Papadakos,K., Kalliaropoulos,A.,Papatheodoridis,G., Mentis,A.F. and Archimandritis,A.J.	Strategy To Characterize the Number and Type of Repeating EPIYAPhosphorylation Motifs in the Carboxyl Terminus of CagA Protein inHelicobacter pylori Clinical Isolates	J. Clin. Microbiol. 45 (2), 488-495 (2007)	160	http://www.ncbi.nlm.nih.gov/entrez/viewer.fcgi?val=AM279317.1	NGVNGTLVGNGLSGIEATALSKNFSDIKKELNEKFFKNFNNNNNNGLKNSTEPIYAKVNKKKAGQAASPEEPIYAQVAKKVNAKIDRLNQIASGLGGVGQAAGFPLKRHDKVDDLSKVGLSASPEPIYATIDDLGGPFPLKRHDKVDDLSKVGLSRNQEL	ABC	KELNEKFFKNFNNNNNNGLKNSTEPIYAKVNKKKAGQAASPEEPIYAQVAKKVNAKIDRLNQIASGLGGVGQAAGFPLKRHDKVDDLSKVGLSASPEPIYATIDDLGGPFPL
147	CAK49211	124517015	http://www.ncbi.nlm.nih.gov/entrez/viewer.fcgi?db=protein&val=124517015	cytotoxin-associated protein [Helicobacter pylori].	alcag81	E	esophagitis 2	Greece	Panayotopoulou,E.G., Sgouras,D.N., Papadakos,K., Kalliaropoulos,A.,Papatheodoridis,G., Mentis,A.F. and Archimandritis,A.J.	Strategy To Characterize the Number and Type of Repeating EPIYAPhosphorylation Motifs in the Carboxyl Terminus of CagA Protein inHelicobacter pylori Clinical Isolates	J. Clin. Microbiol. 45 (2), 488-495 (2007)	160	http://www.ncbi.nlm.nih.gov/entrez/viewer.fcgi?val=AM279310.1	NGVNGTLVGNGLSKAEATTLSKNFSDIKKELNAKFLGNFNNNNNNGLKNSTEPIYAKVNKKKSGQAASPEEPIYAQVAKKVNAKIDRLNQIASGLGGVGQAAGFPLKRHDKVDDLSKVGRSVSPEPIYATIDDLGGPFPLKRHDKVDDLSKVGLLREQEL	ABC	KELNAKFLGNFNNNNNNGLKNSTEPIYAKVNKKKSGQAASPEEPIYAQVAKKVNAKIDRLNQIASGLGGVGQAAGFPLKRHDKVDDLSKVGRSVSPEPIYATIDDLGGPFPL
148	CAK49210	124517013	http://www.ncbi.nlm.nih.gov/entrez/viewer.fcgi?db=protein&val=124517013	cytotoxin-associated protein [Helicobacter pylori].	alcag80	GU	gastric ulcer	Greece	Panayotopoulou,E.G., Sgouras,D.N., Papadakos,K., Kalliaropoulos,A.,Papatheodoridis,G., Mentis,A.F. and Archimandritis,A.J.	Strategy To Characterize the Number and Type of Repeating EPIYAPhosphorylation Motifs in the Carboxyl Terminus of CagA Protein inHelicobacter pylori Clinical Isolates	J. Clin. Microbiol. 45 (2), 488-495 (2007)	160	http://www.ncbi.nlm.nih.gov/entrez/viewer.fcgi?val=AM279309.1	NGVNGTLVGNGLSKAEATTLSKNFSDIKKELEAKLFGNFNNNNNNGLKNSTEPIYAKVNKKKAGQAASPEEPIYAQVAKKVNAKIDRLNQIASGLGGVGQAAGFPLKRHDKVDDLSKVGLSASPEPIYATIDDLGGPFPLKRHDKVDDLSKVGLLRNQKL	ABC	KELEAKLFGNFNNNNNNGLKNSTEPIYAKVNKKKAGQAASPEEPIYAQVAKKVNAKIDRLNQIASGLGGVGQAAGFPLKRHDKVDDLSKVGLSASPEPIYATIDDLGGPFPL
149	CAK49206	124517005	http://www.ncbi.nlm.nih.gov/entrez/viewer.fcgi?db=protein&val=124517005	cytotoxin-associated protein [Helicobacter pylori].	alcag35	DU	duodenal ulcer	Greece	Panayotopoulou,E.G., Sgouras,D.N., Papadakos,K., Kalliaropoulos,A.,Papatheodoridis,G., Mentis,A.F. and Archimandritis,A.J.	Strategy To Characterize the Number and Type of Repeating EPIYAPhosphorylation Motifs in the Carboxyl Terminus of CagA Protein inHelicobacter pylori Clinical Isolates	J. Clin. Microbiol. 45 (2), 488-495 (2007)	160	http://www.ncbi.nlm.nih.gov/entrez/viewer.fcgi?val=AM279305.1	NGVNGTLVGNGLSKAEATTLSKNFSDIKKELNAKLFGNFNNNNNNGLKNSTEPIYAKVNKKKTGQVASPEEPIYAQVAKKVNAKIDRLNQIASGLGGVGQAAGFPLKRHDKVDDLSKVGRSVSPEPIYATIDDLGGPFPLKRHDKVDDLSKVGLLRNQEL	ABC	KELNAKLFGNFNNNNNNGLKNSTEPIYAKVNKKKTGQVASPEEPIYAQVAKKVNAKIDRLNQIASGLGGVGQAAGFPLKRHDKVDDLSKVGRSVSPEPIYATIDDLGGPFPL
150	CAK49201	124516997	http://www.ncbi.nlm.nih.gov/entrez/viewer.fcgi?db=protein&val=124516997	cytotoxin-associated protein [Helicobacter pylori].	alcag144	E	esophagitis 1	Greece	Panayotopoulou,E.G., Sgouras,D.N., Papadakos,K., Kalliaropoulos,A.,Papatheodoridis,G., Mentis,A.F. and Archimandritis,A.J.	Strategy To Characterize the Number and Type of Repeating EPIYAPhosphorylation Motifs in the Carboxyl Terminus of CagA Protein inHelicobacter pylori Clinical Isolates	J. Clin. Microbiol. 45 (2), 488-495 (2007)	160	http://www.ncbi.nlm.nih.gov/entrez/viewer.fcgi?val=AM279300.1	NGVNGTLVGNGLSKAEATTLSKNFSDIKKELNAKLFGNFNNNNNNGLKNSTEPIYAKVNKKKAGQAASPEEPIYAQVAKKVNAKIDRLNQVASGLGGVGQATGFPLKRHDKVEDLSKVGRSVSPEPIYATIDDLGGPFPLKRHDKVDDLSKVGLSRNQEL	ABC	KELNAKLFGNFNNNNNNGLKNSTEPIYAKVNKKKAGQAASPEEPIYAQVAKKVNAKIDRLNQVASGLGGVGQATGFPLKRHDKVEDLSKVGRSVSPEPIYATIDDLGGPFPL
151	AAG09886	9964229	http://www.ncbi.nlm.nih.gov/entrez/viewer.fcgi?db=protein&val=9964229	cytotoxin associated protein A; CagA [Helicobacter pylori].	CR7	GC	gastric adenocarcinoma	Costa Rica	Occhialini,A., Marais,A., Urdaci,M., Sierra,R., Munoz,N.,Covacci,A. and Megraud,F.	Composition and gene expression of the cag pathogenicity island inHelicobacter pylori strains isolated from gastric carcinoma andgastritis patients in Costa Rica	Infect. Immun. 69 (3), 1902-1908 (2001)	180	http://www.ncbi.nlm.nih.gov/entrez/viewer.fcgi?val=AF289437.1	NFSDIKKELNAKLGNFNNNNNNGLKNEPIYAKVNKKKAGQAASPEEPIYAQVAKKVNAKIDRLNQIASGLGGVGQAAGFPLKGHDKVDDLSKVGRSVSPEPIYATIDDLGGSSTLNKVGLSRNQKLVQKIDNLNQAVSEAKAGFFGNLEQMIDKLKDSTKHNPMNLWAEGAKKVPASLSA	ABC	DIKKELNAKLGNFNNNNNNGLKNEPIYAKVNKKKAGQAASPEEPIYAQVAKKVNAKIDRLNQIASGLGGVGQAAGFPLKGHDKVDDLSKVGRSVSPEPIYATIDDLGGSSTL
152	AAG09893	9964243	http://www.ncbi.nlm.nih.gov/entrez/viewer.fcgi?db=protein&val=9964243	cytotoxin associated protein A; CagA [Helicobacter pylori].	CR21	GC	gastric adenocarcinoma	Costa Rica	Occhialini,A., Marais,A., Urdaci,M., Sierra,R., Munoz,N.,Covacci,A. and Megraud,F.	Composition and gene expression of the cag pathogenicity island inHelicobacter pylori strains isolated from gastric carcinoma andgastritis patients in Costa Rica	Infect. Immun. 69 (3), 1902-1908 (2001)	188	http://www.ncbi.nlm.nih.gov/entrez/viewer.fcgi?val=AF289444.1	NFSDIKKELNAKLGNFNNNNNNGLKNEPIYAQVNKKKAGQVVSPEEPIYAQVAKKVNAKIDQLNQAASGLGGVGQAGFPLKRHDKVDDLSKVGRSVSPEPIYATIDDLGGPFPLKKHAKVEDLSKVGLSREQELTQKIDNLNQAVSEAKAGFFGNLEQTIDNLKDSTKHNPMNLWAESAKKVPASLSA	ABC	DIKKELNAKLGNFNNNNNNGLKNEPIYAQVNKKKAGQVVSPEEPIYAQVAKKVNAKIDQLNQAASGLGGVGQAGFPLKRHDKVDDLSKVGRSVSPEPIYATIDDLGGPFPL
153	AAG09909	9964275	http://www.ncbi.nlm.nih.gov/entrez/viewer.fcgi?db=protein&val=9964275	cytotoxin associated protein A; CagA [Helicobacter pylori].	CR56	G	chronic gastritis-associated dyspepsia	Costa Rica	Occhialini,A., Marais,A., Urdaci,M., Sierra,R., Munoz,N.,Covacci,A. and Megraud,F.	Composition and gene expression of the cag pathogenicity island inHelicobacter pylori strains isolated from gastric carcinoma andgastritis patients in Costa Rica	Infect. Immun. 69 (3), 1902-1908 (2001)	189	http://www.ncbi.nlm.nih.gov/entrez/viewer.fcgi?val=AF289460.1	NFSDIKKELNAKLGNFNNNNNNGLKNEPIYAKVNKKKAGQVASPEEPIYAQVAKKVNAKIDRLNQIASGLGGVGRAAGFPLKRHDKVDDLSKVGLSASPEPIYATIDDLGGPFPLKRHDKVDDLSKVGLSRNQKLVQKIDNLSQAVSEAKAGFFGNLEQTIDKLKDSTKNNTVNLWVESAKKVPASLSA	ABC	DIKKELNAKLGNFNNNNNNGLKNEPIYAKVNKKKAGQVASPEEPIYAQVAKKVNAKIDRLNQIASGLGGVGRAAGFPLKRHDKVDDLSKVGLSASPEPIYATIDDLGGPFPL
154	AAG09907	9964271	http://www.ncbi.nlm.nih.gov/entrez/viewer.fcgi?db=protein&val=9964271	cytotoxin associated protein A; CagA [Helicobacter pylori].	CR54	G	chronic gastritis-associated dyspepsia	Costa Rica	Occhialini,A., Marais,A., Urdaci,M., Sierra,R., Munoz,N.,Covacci,A. and Megraud,F.	Composition and gene expression of the cag pathogenicity island inHelicobacter pylori strains isolated from gastric carcinoma andgastritis patients in Costa Rica	Infect. Immun. 69 (3), 1902-1908 (2001)	189	http://www.ncbi.nlm.nih.gov/entrez/viewer.fcgi?val=AF289458.1	NFSDIKKELNAKLFGNFNNNNNNGLKNSTEPIYAKVNKKKTGQVASPEEPIYAQVAKKVNAKIDRLNQIASGLGGVGQAAGFPLKRHDKVDDLSKVGRSVSPEPIYATIDDLGGPFPLKRHDKVDDLSKVGLSREQQLKQKIDNLSQAVSEAKAGFFGNLEQTIDKLKDSTKNNTVNLWAESAKKVPAS	ABC	KELNAKLFGNFNNNNNNGLKNSTEPIYAKVNKKKTGQVASPEEPIYAQVAKKVNAKIDRLNQIASGLGGVGQAAGFPLKRHDKVDDLSKVGRSVSPEPIYATIDDLGGPFPL
155	AAG09906	9964269	http://www.ncbi.nlm.nih.gov/entrez/viewer.fcgi?db=protein&val=9964269	cytotoxin associated protein A; CagA [Helicobacter pylori].	CR53	G	chronic gastritis-associated dyspepsia	Costa Rica	Occhialini,A., Marais,A., Urdaci,M., Sierra,R., Munoz,N.,Covacci,A. and Megraud,F.	Composition and gene expression of the cag pathogenicity island inHelicobacter pylori strains isolated from gastric carcinoma andgastritis patients in Costa Rica	Infect. Immun. 69 (3), 1902-1908 (2001)	189	http://www.ncbi.nlm.nih.gov/entrez/viewer.fcgi?val=AF289457.1	NFSDIKKELNAKLGNFNNNNNNGLKNEPIYAKVNKKKAGQVASPEEPIYAQVAKKVNAKIDRLNQIASGLGGVGQAAGFPLKRHDKVDDLSKVGRSVSPEPIYATIDDLGGPFPLKRHDKVDDLSKVGLSRNQELTQKIDNLSQAVSEAKAGYFGNLEQTIDNLKDSTKNNPMNLWVESAKKVPACLSA	ABC	DIKKELNAKLGNFNNNNNNGLKNEPIYAKVNKKKAGQVASPEEPIYAQVAKKVNAKIDRLNQIASGLGGVGQAAGFPLKRHDKVDDLSKVGRSVSPEPIYATIDDLGGPFPL
156	AAG09901	9964259	http://www.ncbi.nlm.nih.gov/entrez/viewer.fcgi?db=protein&val=9964259	cytotoxin associated protein A; CagA [Helicobacter pylori].	CR48	G	chronic gastritis-associated dyspepsia	Costa Rica	Occhialini,A., Marais,A., Urdaci,M., Sierra,R., Munoz,N.,Covacci,A. and Megraud,F.	Composition and gene expression of the cag pathogenicity island inHelicobacter pylori strains isolated from gastric carcinoma andgastritis patients in Costa Rica	Infect. Immun. 69 (3), 1902-1908 (2001)	189	http://www.ncbi.nlm.nih.gov/entrez/viewer.fcgi?val=AF289452.1	NFSDIKKELNAKLFGNFNNNNNNGLKNEPIYAKVNKKKTGQVASPEEPIYAQVAKKVTQKIDQLNQAASGFGGVGQAGFPLKRHDKVDDLSKVGRSVSPEPIYATIDDLGGPFPLKRHDKVDDLSKVGLSREQQLKQKIDNLSQAVSEAKAGFFGNLEQTINKLKDSTKNNTVNLWAESAKKVPASLSA	ABC	IKKELNAKLFGNFNNNNNNGLKNEPIYAKVNKKKTGQVASPEEPIYAQVAKKVTQKIDQLNQAASGFGGVGQAGFPLKRHDKVDDLSKVGRSVSPEPIYATIDDLGGPFPL
157	AAG09899	9964255	http://www.ncbi.nlm.nih.gov/entrez/viewer.fcgi?db=protein&val=9964255	cytotoxin associated protein A; CagA [Helicobacter pylori].	CR42	G	chronic gastritis-associated dyspepsia	Costa Rica	Occhialini,A., Marais,A., Urdaci,M., Sierra,R., Munoz,N.,Covacci,A. and Megraud,F.	Composition and gene expression of the cag pathogenicity island inHelicobacter pylori strains isolated from gastric carcinoma andgastritis patients in Costa Rica	Infect. Immun. 69 (3), 1902-1908 (2001)	189	http://www.ncbi.nlm.nih.gov/entrez/viewer.fcgi?val=AF289450.1	NFSDIKKELNAKLGNFNNNNNNGLKNEPIYAKVNKKKAGQVASPEEPIYAQVAKKVNAKIDRLNQIASGLGGVGQAAGFPLKRHDKVDDLSKVGRSVSPEPIYATIDDLGGPFPLKRHDKVDDLSKVGLSREQQLKQKIDNLSQAVSEAKAGFFGNLEQTIDKLKDSTKNNTVNLWAESAKKVPASLSA	ABC	DIKKELNAKLGNFNNNNNNGLKNEPIYAKVNKKKAGQVASPEEPIYAQVAKKVNAKIDRLNQIASGLGGVGQAAGFPLKRHDKVDDLSKVGRSVSPEPIYATIDDLGGPFPL
158	AAG09891	9964239	http://www.ncbi.nlm.nih.gov/entrez/viewer.fcgi?db=protein&val=9964239	cytotoxin associated protein A; CagA [Helicobacter pylori].	CR19	GC	gastric adenocarcinoma	Costa Rica	Occhialini,A., Marais,A., Urdaci,M., Sierra,R., Munoz,N.,Covacci,A. and Megraud,F.	Composition and gene expression of the cag pathogenicity island inHelicobacter pylori strains isolated from gastric carcinoma andgastritis patients in Costa Rica	Infect. Immun. 69 (3), 1902-1908 (2001)	189	http://www.ncbi.nlm.nih.gov/entrez/viewer.fcgi?val=AF289442.1	NFSDIKKELNAKLRNFNNNNNNGLKNEPIYAKVNKKKTGQVASPEEPIYAQVAKKVNAKIDRLNQIASGLGGVGQAAGFPLKRHDKVDDLSKVGRSVSPEPIYATIDDLGGPFPLKRHDKVDDLSKVGLSREQELAQKIDNLNQAVSEAKAGYFGNLERTIDKLKDSTKHNPMNLWVESAKKVPANLSA	ABC	DIKKELNAKLRNFNNNNNNGLKNEPIYAKVNKKKTGQVASPEEPIYAQVAKKVNAKIDRLNQIASGLGGVGQAAGFPLKRHDKVDDLSKVGRSVSPEPIYATIDDLGGPFPL
159	AAG09897	9964251	http://www.ncbi.nlm.nih.gov/entrez/viewer.fcgi?db=protein&val=9964251	cytotoxin associated protein A; CagA [Helicobacter pylori].	CR35	G	chronic gastritis-associated dyspepsia	Costa Rica	Occhialini,A., Marais,A., Urdaci,M., Sierra,R., Munoz,N.,Covacci,A. and Megraud,F.	Composition and gene expression of the cag pathogenicity island inHelicobacter pylori strains isolated from gastric carcinoma andgastritis patients in Costa Rica	Infect. Immun. 69 (3), 1902-1908 (2001)	190	http://www.ncbi.nlm.nih.gov/entrez/viewer.fcgi?val=AF289448.1	NFSDIKKELNAKLFGNFNNNNNNGLKNSTEPIYAKVNKKKTGQVASPEEPIYAQVAKKVNAKIDRLNQIASGLGGVGKAAGFPLKRHDKVDDLSKVGRSVSPEPIYATIDDLGGPFPLKRHDKVDDLSKVGLSREQQLKQKIDNLSQAVSEAKAGFFGNLEQTIDKLKDSTKNNTVNLWAESAKKVPASL	ABC	KELNAKLFGNFNNNNNNGLKNSTEPIYAKVNKKKTGQVASPEEPIYAQVAKKVNAKIDRLNQIASGLGGVGKAAGFPLKRHDKVDDLSKVGRSVSPEPIYATIDDLGGPFPL
160	AAG09892	9964241	http://www.ncbi.nlm.nih.gov/entrez/viewer.fcgi?db=protein&val=9964241	cytotoxin associated protein A; CagA [Helicobacter pylori].	CR20	GC	gastric adenocarcinoma	Costa Rica	Occhialini,A., Marais,A., Urdaci,M., Sierra,R., Munoz,N.,Covacci,A. and Megraud,F.	Composition and gene expression of the cag pathogenicity island inHelicobacter pylori strains isolated from gastric carcinoma andgastritis patients in Costa Rica	Infect. Immun. 69 (3), 1902-1908 (2001)	190	http://www.ncbi.nlm.nih.gov/entrez/viewer.fcgi?val=AF289443.1	NFSDIKKELNEKFKNFNNNNNGLKNSTEPIYAKVNKKKTGQVASPEEPIYTQVAKKVNAKIDRLNQIASGLGGVGQAAGFPLKRHDKVDDLSKVGRSVSPEPIYATIDDLGGPFPLKRHDKVDDLSKVGLSREQKLAQKIDNLNQAVSEAKAGYFGNLEQTIDKLKDSTKHNPLNLWVESAKKVPASLSA	ABC	IKKELNEKFKNFNNNNNGLKNSTEPIYAKVNKKKTGQVASPEEPIYTQVAKKVNAKIDRLNQIASGLGGVGQAAGFPLKRHDKVDDLSKVGRSVSPEPIYATIDDLGGPFPL
161	AAG09888	9964233	http://www.ncbi.nlm.nih.gov/entrez/viewer.fcgi?db=protein&val=9964233	cytotoxin associated protein A; CagA [Helicobacter pylori].	CR9	GC	gastric adenocarcinoma	Costa Rica	Occhialini,A., Marais,A., Urdaci,M., Sierra,R., Munoz,N.,Covacci,A. and Megraud,F.	Composition and gene expression of the cag pathogenicity island inHelicobacter pylori strains isolated from gastric carcinoma andgastritis patients in Costa Rica	Infect. Immun. 69 (3), 1902-1908 (2001)	190	http://www.ncbi.nlm.nih.gov/entrez/viewer.fcgi?val=AF289439.1	NFSDIKKELNAKLFGNFNNNNNNGLKNEPIYAKVNKKKTGQVASPEEPIYAQVAKKVNAKIDRLNQIASGLGGVGQAAGFPLKRHDKVDDLSKVGRSVSPEPIYATIDDLGGPFPLKRHDKVDDLSKVGLSREQKLAQKIDNLNQAVSEAKAGYFGNLEQTIDKLKDSTKHNPMNLWVESAKKVPASLSA	ABC	IKKELNAKLFGNFNNNNNNGLKNEPIYAKVNKKKTGQVASPEEPIYAQVAKKVNAKIDRLNQIASGLGGVGQAAGFPLKRHDKVDDLSKVGRSVSPEPIYATIDDLGGPFPL
162	AAG09885	9964227	http://www.ncbi.nlm.nih.gov/entrez/viewer.fcgi?db=protein&val=9964227	cytotoxin associated protein A; CagA [Helicobacter pylori].	CR6	GC	gastric adenocarcinoma	Costa Rica	Occhialini,A., Marais,A., Urdaci,M., Sierra,R., Munoz,N.,Covacci,A. and Megraud,F.	Composition and gene expression of the cag pathogenicity island inHelicobacter pylori strains isolated from gastric carcinoma andgastritis patients in Costa Rica	Infect. Immun. 69 (3), 1902-1908 (2001)	190	http://www.ncbi.nlm.nih.gov/entrez/viewer.fcgi?val=AF289436.1	NFSDIKKELNAKLGNFNNNNNGLKNSGEPIYAQVNKKKTGQVASPEEPIYAQVAKKVNAKIDRLNQIASGLGGVGQAAGFPLKKHGKVDDLSKVGLSASPEPIYATIDDLGGPFPLKRHDKVDDLSKVGLSREQQLKQKIDNLSQAVSEAKAGFFGNLEQTIDKLKDSTKNNTVNLWAEGAKKVPASLSA	ABC	IKKELNAKLGNFNNNNNGLKNSGEPIYAQVNKKKTGQVASPEEPIYAQVAKKVNAKIDRLNQIASGLGGVGQAAGFPLKKHGKVDDLSKVGLSASPEPIYATIDDLGGPFPL
163	AAG09911	9964279	http://www.ncbi.nlm.nih.gov/entrez/viewer.fcgi?db=protein&val=9964279	cytotoxin associated protein A; CagA [Helicobacter pylori].	CR58	G	chronic gastritis-associated dyspepsia	Costa Rica	Occhialini,A., Marais,A., Urdaci,M., Sierra,R., Munoz,N.,Covacci,A. and Megraud,F.	Composition and gene expression of the cag pathogenicity island inHelicobacter pylori strains isolated from gastric carcinoma andgastritis patients in Costa Rica	Infect. Immun. 69 (3), 1902-1908 (2001)	191	http://www.ncbi.nlm.nih.gov/entrez/viewer.fcgi?val=AF289462.1	NFSDIKKELNAKLGNFNNNNNNGLKNSTEPIYAKVNKKKAGQAASPEEPIYTQVAKKVNAKIDRLNQIASGLGGVGQAAGFPLKRHDKVDDLSKVGRSVSPEPIYATIDDLGGPFPLKRHDKVDDLSKVGLSREQELTQKIDNLNQAVSEAKAGFFGNLEQTIDNLKDSTKHNTVNLWVESTKKVPASLSA	ABC	KKELNAKLGNFNNNNNNGLKNSTEPIYAKVNKKKAGQAASPEEPIYTQVAKKVNAKIDRLNQIASGLGGVGQAAGFPLKRHDKVDDLSKVGRSVSPEPIYATIDDLGGPFPL
164	AAG09912	9964281	http://www.ncbi.nlm.nih.gov/entrez/viewer.fcgi?db=protein&val=9964281	cytotoxin associated protein A; CagA [Helicobacter pylori].	CR59	G	chronic gastritis-associated dyspepsia	Costa Rica	Occhialini,A., Marais,A., Urdaci,M., Sierra,R., Munoz,N.,Covacci,A. and Megraud,F.	Composition and gene expression of the cag pathogenicity island inHelicobacter pylori strains isolated from gastric carcinoma andgastritis patients in Costa Rica	Infect. Immun. 69 (3), 1902-1908 (2001)	192	http://www.ncbi.nlm.nih.gov/entrez/viewer.fcgi?val=AF289463.1	NFSDIKKELNAKLFGNFNNNNNNGLKNSTEPIYAKVNKKKTGQVASPEEPIYAQVAKKVNAKIDRLNQIASGLGGVGQAAGFPLKRHDKVDDLSKVGRSVSPEPIYATIDDLGGPFPLKRHDKVDNLSKVGLSREQQLKQKIDNLNQAVSEAKAGFFGNLEQTIDKLKDSTKNNTVNLWAESAKKVPAGLSA	ABC	KELNAKLFGNFNNNNNNGLKNSTEPIYAKVNKKKTGQVASPEEPIYAQVAKKVNAKIDRLNQIASGLGGVGQAAGFPLKRHDKVDDLSKVGRSVSPEPIYATIDDLGGPFPL
165	AAG09910	9964277	http://www.ncbi.nlm.nih.gov/entrez/viewer.fcgi?db=protein&val=9964277	cytotoxin associated protein A; CagA [Helicobacter pylori].	CR57	G	chronic gastritis-associated dyspepsia	Costa Rica	Occhialini,A., Marais,A., Urdaci,M., Sierra,R., Munoz,N.,Covacci,A. and Megraud,F.	Composition and gene expression of the cag pathogenicity island inHelicobacter pylori strains isolated from gastric carcinoma andgastritis patients in Costa Rica	Infect. Immun. 69 (3), 1902-1908 (2001)	192	http://www.ncbi.nlm.nih.gov/entrez/viewer.fcgi?val=AF289461.1	NFSDIKKELNAKLFGNFNNNNNNWLKNSTEPIYAKVNKKKTGQVASPEEPIYAQVAKKVNAKIDRLNQIASGLGGVGQAAGFPLKRHDKVDDLSKVGRSVSPEPIYATIDDLGGPFPLKRHDKVDDLSKVGLSRGATIEQKIDNLSQAVSEAKAGFFGNLEQTIDKLKDSTKNNTVNLWAESAKKVPASLSA	ABC	KELNAKLFGNFNNNNNNWLKNSTEPIYAKVNKKKTGQVASPEEPIYAQVAKKVNAKIDRLNQIASGLGGVGQAAGFPLKRHDKVDDLSKVGRSVSPEPIYATIDDLGGPFPL
166	AAG09896	9964249	http://www.ncbi.nlm.nih.gov/entrez/viewer.fcgi?db=protein&val=9964249	cytotoxin associated protein A; CagA [Helicobacter pylori].	CR29	G	chronic gastritis-associated dyspepsia	Costa Rica	Occhialini,A., Marais,A., Urdaci,M., Sierra,R., Munoz,N.,Covacci,A. and Megraud,F.	Composition and gene expression of the cag pathogenicity island inHelicobacter pylori strains isolated from gastric carcinoma andgastritis patients in Costa Rica	Infect. Immun. 69 (3), 1902-1908 (2001)	192	http://www.ncbi.nlm.nih.gov/entrez/viewer.fcgi?val=AF289447.1	NFSDIKKELNAKLFGNFNNNNNNGLKNSTEPIYAKVNKKKTGQVASPEEPIYAQVAKKVNAKIDRLNQIASGLGGVGQAAGFPLKRHDKVDDLSKVGRSVSPEPIYATIDDLGGPFPLKRHDKVDDLSKVGLSREQQLKQKIDNLSQAVSEAKAGFFGNLEQTIDKLKDSTKNNTVNLWAESAKKVPASLSA	ABC	KELNAKLFGNFNNNNNNGLKNSTEPIYAKVNKKKTGQVASPEEPIYAQVAKKVNAKIDRLNQIASGLGGVGQAAGFPLKRHDKVDDLSKVGRSVSPEPIYATIDDLGGPFPL
167	AAG09894	9964245	http://www.ncbi.nlm.nih.gov/entrez/viewer.fcgi?db=protein&val=9964245	cytotoxin associated protein A; CagA [Helicobacter pylori].	CR22	GC	gastric adenocarcinoma	Costa Rica	Occhialini,A., Marais,A., Urdaci,M., Sierra,R., Munoz,N.,Covacci,A. and Megraud,F.	Composition and gene expression of the cag pathogenicity island inHelicobacter pylori strains isolated from gastric carcinoma andgastritis patients in Costa Rica	Infect. Immun. 69 (3), 1902-1908 (2001)	192	http://www.ncbi.nlm.nih.gov/entrez/viewer.fcgi?val=AF289445.1	NFSDIKKELNAKLFGNFNNNNNNGLKNSTEPIYAKVNKKKTGQVASPEEPIYAQVAKKVNAKIDRLNQITGGLGGVRASTGFPLKRHDKVDDLSKVGRSVSPEPIYATIDDLGGPFPLKRHDKVDDLSKVGLSREQQLKRKIDNLSQAVSEAKAGFFGNLEQTIDKLKDSTKNNTVNLWAESAKKVPASLSA	ABC	KELNAKLFGNFNNNNNNGLKNSTEPIYAKVNKKKTGQVASPEEPIYAQVAKKVNAKIDRLNQITGGLGGVRASTGFPLKRHDKVDDLSKVGRSVSPEPIYATIDDLGGPFPL
168	AAG09889	9964235	http://www.ncbi.nlm.nih.gov/entrez/viewer.fcgi?db=protein&val=9964235	cytotoxin associated protein A; CagA [Helicobacter pylori].	CR12	GC	gastric adenocarcinoma	Costa Rica	Occhialini,A., Marais,A., Urdaci,M., Sierra,R., Munoz,N.,Covacci,A. and Megraud,F.	Composition and gene expression of the cag pathogenicity island inHelicobacter pylori strains isolated from gastric carcinoma andgastritis patients in Costa Rica	Infect. Immun. 69 (3), 1902-1908 (2001)	192	http://www.ncbi.nlm.nih.gov/entrez/viewer.fcgi?val=AF289440.1	NFSDIKKELNAKLFGNFNNNNNNGLKDSTEPIYAKVNKRKTGQVASPEEPIYAQVAKKVNAKIDRLNQIAGGLGGVGQAAGFPLKRHDKVDDLSKVGRSVSPEPIYATIDDLGGPFPLKRHDKVDDLSKVGLSREQQLKRKIDNLSQAVSEAKAGFFGNLEQTIDKLKDSTKNNTVNLWAESAKKVPASFSA	ABC	KELNAKLFGNFNNNNNNGLKDSTEPIYAKVNKRKTGQVASPEEPIYAQVAKKVNAKIDRLNQIAGGLGGVGQAAGFPLKRHDKVDDLSKVGRSVSPEPIYATIDDLGGPFPL
169	AAG09882	9964221	http://www.ncbi.nlm.nih.gov/entrez/viewer.fcgi?db=protein&val=9964221	cytotoxin associated protein A; CagA [Helicobacter pylori].	CR2	GC	gastric adenocarcinoma	Costa Rica	Occhialini,A., Marais,A., Urdaci,M., Sierra,R., Munoz,N.,Covacci,A. and Megraud,F.	Composition and gene expression of the cag pathogenicity island inHelicobacter pylori strains isolated from gastric carcinoma andgastritis patients in Costa Rica	Infect. Immun. 69 (3), 1902-1908 (2001)	192	http://www.ncbi.nlm.nih.gov/entrez/viewer.fcgi?val=AF289433.1	NFSDIKKELNAKLFGNFNNNNNNGLKNSTEPIYAKVNKKKTGQVASPEEPIYAQVAKKVNAKIDRLNQIASGLGGVGQAAGFPLKKHGKVDDLSKVGLSASPEPIYATIDDLGGPFPLKRHDKVDDLSKVGLSRNQELAQKIDNLNQAVSEAKAGFFGNLEQTIDKLKDSTKHNPMNLWVESAKKVPASLSA	ABC	KELNAKLFGNFNNNNNNGLKNSTEPIYAKVNKKKTGQVASPEEPIYAQVAKKVNAKIDRLNQIASGLGGVGQAAGFPLKKHGKVDDLSKVGLSASPEPIYATIDDLGGPFPL
170	ABO33865	132535894	http://www.ncbi.nlm.nih.gov/entrez/viewer.fcgi?db=protein&val=132535894	CagA [Helicobacter pylori].	PD5305K	GC	gastric cancer	Italy	Zambon,C.F., Basso,D., Marchet,A., Stranges,A., Navaglia,F.,Fogar,P., Greco,E., Guariso,G., D'Odorico,A., Basso,G., Nitti,D.and Plebani,M.	Helicobacter pylori cagA and vacA virulence genes and gastriccancer	Unpublished	202	http://www.ncbi.nlm.nih.gov/entrez/viewer.fcgi?val=EF450137.1	DFSKVEQALADLKNFSKEQLAQQAQKNEDFNTGKNSALYQSVKNGVNGTLVGNGLSGIEATALSKNFSDIKKELNEKFKNFNNNNNGLKNSTEPIYAKVNKKKTGQVASPEEPIYAQVAKKVNAKIDRLNQIASGLGGVGQAAGFPLKRHDKVDDLSKVGLSASPEPIYATIDDLGGPFPLKRHDKVDDLSKVGLSRNQELA	ABC	IKKELNEKFKNFNNNNNGLKNSTEPIYAKVNKKKTGQVASPEEPIYAQVAKKVNAKIDRLNQIASGLGGVGQAAGFPLKRHDKVDDLSKVGLSASPEPIYATIDDLGGPFPL
171	ABO33870	132535904	http://www.ncbi.nlm.nih.gov/entrez/viewer.fcgi?db=protein&val=132535904	CagA [Helicobacter pylori].	PD3202K	GC	gastric cancer	Italy	Zambon,C.F., Basso,D., Marchet,A., Stranges,A., Navaglia,F.,Fogar,P., Greco,E., Guariso,G., D'Odorico,A., Basso,G., Nitti,D.and Plebani,M.	Helicobacter pylori cagA and vacA virulence genes and gastriccancer	Unpublished	204	http://www.ncbi.nlm.nih.gov/entrez/viewer.fcgi?val=EF450142.1	SRVEQALADLKNFSKEQLAQQAQKNESLNAGKKSEIYQSVKNGVNGTLVGNGLSGIEATALAKNFSDIKKELNEKFKNFNNNNNNGLKNSTEPIYAKVNKKKAGQAASPEEPIYAQVAKKVNAKIDRLNQIASGLGGVGQTAGFPLKKHDKVDDLSKVGRSVSPEPIYATIDDLGGPFPLKRHDKVDDLSKVGLSRNQELAQKI	ABC	KKELNEKFKNFNNNNNNGLKNSTEPIYAKVNKKKAGQAASPEEPIYAQVAKKVNAKIDRLNQIASGLGGVGQTAGFPLKKHDKVDDLSKVGRSVSPEPIYATIDDLGGPFPL
172	ABO33864	132535892	http://www.ncbi.nlm.nih.gov/entrez/viewer.fcgi?db=protein&val=132535892	CagA [Helicobacter pylori].	PD4086K	GC	gastric cancer	Italy	Zambon,C.F., Basso,D., Marchet,A., Stranges,A., Navaglia,F.,Fogar,P., Greco,E., Guariso,G., D'Odorico,A., Basso,G., Nitti,D.and Plebani,M.	Helicobacter pylori cagA and vacA virulence genes and gastriccancer	Unpublished	206	http://www.ncbi.nlm.nih.gov/entrez/viewer.fcgi?val=EF450136.1	FSGVEQALADLKNFSKEQLAQQAQKNEGFNAGKKSEIYQSVKSSVNGTLVGNGLSEAEATTLSKNFSDIKKELNAKLGNFNNNNNNGLKNEPIYAKVNKKKTGQAASPEEPIYAQVAKKVNAKIDRLNQIASGLGGVGQAAGFPLKRHDKVDDLSKVGLSASPEPIYATIDDLGGPFPLKRHDKVDDLSKVGLSRNQKLAQKIDNL	ABC	DIKKELNAKLGNFNNNNNNGLKNEPIYAKVNKKKTGQAASPEEPIYAQVAKKVNAKIDRLNQIASGLGGVGQAAGFPLKRHDKVDDLSKVGLSASPEPIYATIDDLGGPFPL
173	ABO33868	132535900	http://www.ncbi.nlm.nih.gov/entrez/viewer.fcgi?db=protein&val=132535900	CagA [Helicobacter pylori].	PD5670K	GC	gastric cancer	Italy	Zambon,C.F., Basso,D., Marchet,A., Stranges,A., Navaglia,F.,Fogar,P., Greco,E., Guariso,G., D'Odorico,A., Basso,G., Nitti,D.and Plebani,M.	Helicobacter pylori cagA and vacA virulence genes and gastriccancer	Unpublished	207	http://www.ncbi.nlm.nih.gov/entrez/viewer.fcgi?val=EF450140.1	SMVEQTLADLKNFSKEQLAQQAQKNEDFNTGKNSALYQSVKNGVNRTLVGNGLSKAEATTLSKNFSDIKKELNAKLGNFNNNNNNGLKNSTEPIYAKVNKKKAGQAASPEESIYAQVAKKVNAKIDRLNQIASGLGGVGQAAGFPLKKHDKVDDLSKVGLSASPEPIYATIDDLGGPFPLKKHDKVDDLSKVGLSRNQELAQKIDNL	ABC	KKELNAKLGNFNNNNNNGLKNSTEPIYAKVNKKKAGQAASPEESIYAQVAKKVNAKIDRLNQIASGLGGVGQAAGFPLKKHDKVDDLSKVGLSASPEPIYATIDDLGGPFPL
174	BAB87428	19910354	http://www.ncbi.nlm.nih.gov/entrez/viewer.fcgi?db=protein&val=19910354	cytotoxin associated protein CagA [Helicobacter pylori].	Thailand8W	G	gastritis	Thailand	Yamaoka,Y., Orito,E., Mizokami,M., Gutierrez,O., Saitou,N.,Kodama,T., Osato,M.S., Kim,J.G., Kashima,K., Ramirez,F.C.,Mahachai,V. and Graham,D.Y.	Helicobacter pylori in North and South America before Columbus	FEBS Lett. 517 (1-3), 180-184 (2002)	207	http://www.ncbi.nlm.nih.gov/entrez/viewer.fcgi?val=AB057061.1	ALADLKNFSKEQLAQQAQKNESFNAGKKSEIYQSVKNGVNGTLVGNGLSQAEATTLSKNFSDIKKELNAKLGNFNNNNNGLKNEPIYAKVNKKKAGQAASPEEPIYAQVAKKVNAKIDRLNQAASGLGGVGQAGFPLKRHDKVDDLSKVGRSVSPEPIYATIDDLGGPFPLKRHDKVEDLSKVGLSRNQELAQKSRILDPIRNASAA	ABC	SDIKKELNAKLGNFNNNNNGLKNEPIYAKVNKKKAGQAASPEEPIYAQVAKKVNAKIDRLNQAASGLGGVGQAGFPLKRHDKVDDLSKVGRSVSPEPIYATIDDLGGPFPL
175	BAB87455	19910408	http://www.ncbi.nlm.nih.gov/entrez/viewer.fcgi?db=protein&val=19910408	cytotoxin associated protein CagA [Helicobacter pylori].	ColombiaNA2012	G	gastritis	Colombia	Yamaoka,Y., Orito,E., Mizokami,M., Gutierrez,O., Saitou,N.,Kodama,T., Osato,M.S., Kim,J.G., Kashima,K., Ramirez,F.C.,Mahachai,V. and Graham,D.Y.	Helicobacter pylori in North and South America before Columbus	FEBS Lett. 517 (1-3), 180-184 (2002)	208	http://www.ncbi.nlm.nih.gov/entrez/viewer.fcgi?val=AB057088.1	ALADLKNFSKEQLAQQAQKNESFNAGKKSEIYQSVKDGVNGTLVGNGLSQAEATTLSKNFSDIKKELNAELFGNFNNNNNNGLKNEPIYAKVNKKKTGQAASPEEPIYTQVAKKVNAKIDRLNQIASGLGGVGQAAGFPLKRHDKVDDLSKVGRSVSPEPIYATIDDLGGPFPLKRHDKVDDLSKVGLSRNQELAQKIDNLSQAVSEA	ABC	IKKELNAELFGNFNNNNNNGLKNEPIYAKVNKKKTGQAASPEEPIYTQVAKKVNAKIDRLNQIASGLGGVGQAAGFPLKRHDKVDDLSKVGRSVSPEPIYATIDDLGGPFPL
176	BAB87449	19910396	http://www.ncbi.nlm.nih.gov/entrez/viewer.fcgi?db=protein&val=19910396	cytotoxin associated protein CagA [Helicobacter pylori].	ColombiaNA1685	G	gastritis	Colombia	Yamaoka,Y., Orito,E., Mizokami,M., Gutierrez,O., Saitou,N.,Kodama,T., Osato,M.S., Kim,J.G., Kashima,K., Ramirez,F.C.,Mahachai,V. and Graham,D.Y.	Helicobacter pylori in North and South America before Columbus	FEBS Lett. 517 (1-3), 180-184 (2002)	208	http://www.ncbi.nlm.nih.gov/entrez/viewer.fcgi?val=AB057082.1	ALADLKNFSKEQLAQQAQKNESLNAEKKSEIYQSVKNGVNKTLVGNGLSQAEATTLSKNFSDIKKELNAKLFGNFNNNNNNGLENEPIYAQVKPGQVASPEEEPIYAQVAKKVNAKIDRLNQIASGLGGVGQAAGFPLKRHDKVEDLSKVGRSVSPEPIYATIDDLGGPFPLKRHDKVDDLSKVGISREQQLAQKIDNLNQAVSEAKA	ABC	IKKELNAKLFGNFNNNNNNGLENEPIYAQVKPGQVASPEEEPIYAQVAKKVNAKIDRLNQIASGLGGVGQAAGFPLKRHDKVEDLSKVGRSVSPEPIYATIDDLGGPFPL
177	BAB87435	19910368	http://www.ncbi.nlm.nih.gov/entrez/viewer.fcgi?db=protein&val=19910368	cytotoxin associated protein CagA [Helicobacter pylori].	Alaska13	G	gastritis	USA	Yamaoka,Y., Orito,E., Mizokami,M., Gutierrez,O., Saitou,N.,Kodama,T., Osato,M.S., Kim,J.G., Kashima,K., Ramirez,F.C.,Mahachai,V. and Graham,D.Y.	Helicobacter pylori in North and South America before Columbus	FEBS Lett. 517 (1-3), 180-184 (2002)	208	http://www.ncbi.nlm.nih.gov/entrez/viewer.fcgi?val=AB057068.1	ALADLKNFSKGQLAQQAQKNESLTAGKKSEIYQSVKDGVNATLVGNGLSGLEATALAKNFSDIKKELNEKFKNFNNNNNGLKNEPIYAQVNKKKTGQVASPEEPIYTQVAKKVNAKIDRLNQIASGLGGVGQAAGFPLKRHDKVDDLSKVGLSASPEPIYATIDDLGGPFPLKRHDKVDDLSKVGLSRNQKLAQKIDNLNQAVSEAKA	ABC	SDIKKELNEKFKNFNNNNNGLKNEPIYAQVNKKKTGQVASPEEPIYTQVAKKVNAKIDRLNQIASGLGGVGQAAGFPLKRHDKVDDLSKVGLSASPEPIYATIDDLGGPFPL
178	ABO33866	132535896	http://www.ncbi.nlm.nih.gov/entrez/viewer.fcgi?db=protein&val=132535896	CagA [Helicobacter pylori].	PD5951K_1	GC	gastric cancer	Italy	Zambon,C.F., Basso,D., Marchet,A., Stranges,A., Navaglia,F.,Fogar,P., Greco,E., Guariso,G., D'Odorico,A., Basso,G., Nitti,D.and Plebani,M.	Helicobacter pylori cagA and vacA virulence genes and gastriccancer	Unpublished	209	http://www.ncbi.nlm.nih.gov/entrez/viewer.fcgi?val=EF450138.1	TGDFSRVEQALADLKNFSKEQLAQQAQKNESLNAGKKSEIYQSVKNGVNGTLVGNGLSGIEATALAKNFSDIKKELNEKFKNFNNNNNNGLKNEPIYAKVNKKKAGQAASPEEPIYAQVAKKVNAKIDRLNQIASGLGGVGQAAGFPLKRHDKVDDLSKVGLSASPEPIYATIDDLGGPFPLKRHDKVDDLSKVGLSRNQELAQKIDNL	ABC	DIKKELNEKFKNFNNNNNNGLKNEPIYAKVNKKKAGQAASPEEPIYAQVAKKVNAKIDRLNQIASGLGGVGQAAGFPLKRHDKVDDLSKVGLSASPEPIYATIDDLGGPFPL
179	BAB87439	19910376	http://www.ncbi.nlm.nih.gov/entrez/viewer.fcgi?db=protein&val=19910376	cytotoxin associated protein CagA [Helicobacter pylori].	Alaska18	G	gastritis	USA	Yamaoka,Y., Orito,E., Mizokami,M., Gutierrez,O., Saitou,N.,Kodama,T., Osato,M.S., Kim,J.G., Kashima,K., Ramirez,F.C.,Mahachai,V. and Graham,D.Y.	Helicobacter pylori in North and South America before Columbus	FEBS Lett. 517 (1-3), 180-184 (2002)	209	http://www.ncbi.nlm.nih.gov/entrez/viewer.fcgi?val=AB057072.1	ALADLKNFSKEQLAQQAQKNEDFNTGKNSALYQSVKNGVNGTLVGNGLSKAEATTLSKNFSDIKKELNAKLGNFNNNNNNGLKNEPIYAKVNKKKAEQAASLEEPIYAQVAKKVNAKIDRLNQIASGLGGVGQAAGFPLKRHDKVDDLSKVGLSASPEPIYATIDDLGGPFPLKRHDKVDDLSKVGRSREQQLKQNIDNLNQAVSEAKA	ABC	DIKKELNAKLGNFNNNNNNGLKNEPIYAKVNKKKAEQAASLEEPIYAQVAKKVNAKIDRLNQIASGLGGVGQAAGFPLKRHDKVDDLSKVGLSASPEPIYATIDDLGGPFPL
180	BAB87437	19910372	http://www.ncbi.nlm.nih.gov/entrez/viewer.fcgi?db=protein&val=19910372	cytotoxin associated protein CagA [Helicobacter pylori].	Alaska16	G	gastritis	USA	Yamaoka,Y., Orito,E., Mizokami,M., Gutierrez,O., Saitou,N.,Kodama,T., Osato,M.S., Kim,J.G., Kashima,K., Ramirez,F.C.,Mahachai,V. and Graham,D.Y.	Helicobacter pylori in North and South America before Columbus	FEBS Lett. 517 (1-3), 180-184 (2002)	209	http://www.ncbi.nlm.nih.gov/entrez/viewer.fcgi?val=AB057070.1	ALADLKNFSKGQLAQQAQKNEDFNTGKNSELYQSVKNGVNGTLVGNGLSKAEATTLSKNFSDIKKELNAKLGNFNNNNNNGLKNEPIYAKVNKKKTGQVASPEEPIYAQVAKKVNAKIDRLNQIASGLGGVGQAAGFPLKRHDKVDDLSKVGLSASPEPIYATIDDLGGPFPLKRHDKVDDLSKVGLSRNQKLAQKIDNLNQAVSEAKA	ABC	DIKKELNAKLGNFNNNNNNGLKNEPIYAKVNKKKTGQVASPEEPIYAQVAKKVNAKIDRLNQIASGLGGVGQAAGFPLKRHDKVDDLSKVGLSASPEPIYATIDDLGGPFPL
181	BAB87432	19910362	http://www.ncbi.nlm.nih.gov/entrez/viewer.fcgi?db=protein&val=19910362	cytotoxin associated protein CagA [Helicobacter pylori].	Alaska6	G	gastritis	USA	Yamaoka,Y., Orito,E., Mizokami,M., Gutierrez,O., Saitou,N.,Kodama,T., Osato,M.S., Kim,J.G., Kashima,K., Ramirez,F.C.,Mahachai,V. and Graham,D.Y.	Helicobacter pylori in North and South America before Columbus	FEBS Lett. 517 (1-3), 180-184 (2002)	209	http://www.ncbi.nlm.nih.gov/entrez/viewer.fcgi?val=AB057065.1	ALADLKNFSKGQLAQQAQKNESFNTGKNSELYQSVKNGVNGTLVGNGLSKAEATTLSKNFSDIKKELNAKLGNFNNNNNNGLKNEPIYAKVNKKKTGQAVSPEEPIYTQVAKKVSAKIDRLNQIASGLGGVGQAAGFPLKRHDKVDDLSKVGLSASPEPIYATIDDLGGPFPLKRHDKVDDLSKVGLSRNQKLAQKIDNLNQAVSEAKA	ABC	DIKKELNAKLGNFNNNNNNGLKNEPIYAKVNKKKTGQAVSPEEPIYTQVAKKVSAKIDRLNQIASGLGGVGQAAGFPLKRHDKVDDLSKVGLSASPEPIYATIDDLGGPFPL
182	BAB87431	19910360	http://www.ncbi.nlm.nih.gov/entrez/viewer.fcgi?db=protein&val=19910360	cytotoxin associated protein CagA [Helicobacter pylori].	Alaska1	G	gastritis	USA	Yamaoka,Y., Orito,E., Mizokami,M., Gutierrez,O., Saitou,N.,Kodama,T., Osato,M.S., Kim,J.G., Kashima,K., Ramirez,F.C.,Mahachai,V. and Graham,D.Y.	Helicobacter pylori in North and South America before Columbus	FEBS Lett. 517 (1-3), 180-184 (2002)	209	http://www.ncbi.nlm.nih.gov/entrez/viewer.fcgi?val=AB057064.1	ALADLKNFSKEQLAQQAQKNEDFNTGKNSALYQSVKNGVNGTLVGNGLSGIEATALAKNFSDIKKELNEKFKNFNNNNNNGLKNEPIYAKVNKKKTEQVAGPEEPIYTQVAKKVNAKIDRLNQIASGLGGVGQAAGFPLKRHDKVDDLSKVGLSASPEPIYATIDDLGGPFPLKRHDKVDDLSKVGLSRNQKLAQKIDNLNQAVSEAKA	ABC	DIKKELNEKFKNFNNNNNNGLKNEPIYAKVNKKKTEQVAGPEEPIYTQVAKKVNAKIDRLNQIASGLGGVGQAAGFPLKRHDKVDDLSKVGLSASPEPIYATIDDLGGPFPL
183	BAB87427	19910352	http://www.ncbi.nlm.nih.gov/entrez/viewer.fcgi?db=protein&val=19910352	cytotoxin associated protein CagA [Helicobacter pylori].	Thailand7W	G	gastritis	Thailand	Yamaoka,Y., Orito,E., Mizokami,M., Gutierrez,O., Saitou,N.,Kodama,T., Osato,M.S., Kim,J.G., Kashima,K., Ramirez,F.C.,Mahachai,V. and Graham,D.Y.	Helicobacter pylori in North and South America before Columbus	FEBS Lett. 517 (1-3), 180-184 (2002)	209	http://www.ncbi.nlm.nih.gov/entrez/viewer.fcgi?val=AB057060.1	ALADLKNFSKEQLAQQAQKNESFNAGKKSEIYQSVKNGVNGTLVGNGLSQAEATTLSKNFSDIKKELNAKLGNFNNNNNNGLKNEPIYAKVNKKKTGQVASLEEPIYAQVAKKVNAKIDRLNQIASGLGGVGQAAGFPLKRHDKVDDLSKVGLSASPEPIYATIDDLGGPFPLKRHDKVDDLSKVGLSRNQELAQKIDNLNQAVSEAKA	ABC	DIKKELNAKLGNFNNNNNNGLKNEPIYAKVNKKKTGQVASLEEPIYAQVAKKVNAKIDRLNQIASGLGGVGQAAGFPLKRHDKVDDLSKVGLSASPEPIYATIDDLGGPFPL
184	BAB87466	19910430	http://www.ncbi.nlm.nih.gov/entrez/viewer.fcgi?db=protein&val=19910430	cytotoxin associated protein CagA [Helicobacter pylori].	USA2791	G	gastritis	USA	Yamaoka,Y., Orito,E., Mizokami,M., Gutierrez,O., Saitou,N.,Kodama,T., Osato,M.S., Kim,J.G., Kashima,K., Ramirez,F.C.,Mahachai,V. and Graham,D.Y.	Helicobacter pylori in North and South America before Columbus	FEBS Lett. 517 (1-3), 180-184 (2002)	210	http://www.ncbi.nlm.nih.gov/entrez/viewer.fcgi?val=AB057099.1	ALADLKNFSKEQLAQQAQKNESLNAGKKSEIYQSVKNGVNKTLVGNGLSGIEATALAKNFSDIKKALNEKFKNFNNNNNGLKNSTEPIYAKVNKKKTGQVASPEEPIYTQVAKKVNAKIDRLNQIASGLGGVGQAAGFPLKRHDKVDDLSKVGLSASPEPIYATIDDLGGPFPLKRHDKVDDLSKVGRSRNQELAQKIDNLNQAVSEAKA	ABC	IKKALNEKFKNFNNNNNGLKNSTEPIYAKVNKKKTGQVASPEEPIYTQVAKKVNAKIDRLNQIASGLGGVGQAAGFPLKRHDKVDDLSKVGLSASPEPIYATIDDLGGPFPL
185	BAB87452	19910402	http://www.ncbi.nlm.nih.gov/entrez/viewer.fcgi?db=protein&val=19910402	cytotoxin associated protein CagA [Helicobacter pylori].	ColombiaNA1987	G	gastritis	Colombia	Yamaoka,Y., Orito,E., Mizokami,M., Gutierrez,O., Saitou,N.,Kodama,T., Osato,M.S., Kim,J.G., Kashima,K., Ramirez,F.C.,Mahachai,V. and Graham,D.Y.	Helicobacter pylori in North and South America before Columbus	FEBS Lett. 517 (1-3), 180-184 (2002)	210	http://www.ncbi.nlm.nih.gov/entrez/viewer.fcgi?val=AB057085.1	ALADLKNFSKEQLAQQAQKNESLNAEKKSEIYQSVKNGVNKTLVGNGLSQAEATTLSKNFSDIKKELNAKLFGNFNNNNNNGLENEPIYAQVNKKKTGQVASPEEPIYAQVAKKVNAKIDRLNQIASGLGGVGQAAGFPLKRHDKVDDLSKVGRSVSPEPIYATIDDLGGPFPLKRHDKVDDLSKVGLSRNQKLAQKIDNHHEFWIRYVT	ABC	IKKELNAKLFGNFNNNNNNGLENEPIYAQVNKKKTGQVASPEEPIYAQVAKKVNAKIDRLNQIASGLGGVGQAAGFPLKRHDKVDDLSKVGRSVSPEPIYATIDDLGGPFPL
186	ABO33871	132535906	http://www.ncbi.nlm.nih.gov/entrez/viewer.fcgi?db=protein&val=132535906	CagA [Helicobacter pylori].	PD4123K	GC	gastric cancer	Italy	Zambon,C.F., Basso,D., Marchet,A., Stranges,A., Navaglia,F.,Fogar,P., Greco,E., Guariso,G., D'Odorico,A., Basso,G., Nitti,D.and Plebani,M.	Helicobacter pylori cagA and vacA virulence genes and gastriccancer	Unpublished	212	http://www.ncbi.nlm.nih.gov/entrez/viewer.fcgi?val=EF450143.1	SRVEQALADLKNFSKEQLAQQAQKNESFNVGKKSEIYQSVKNGVNGTLVGNGLSGIEATALAKNFSDIKKELNEKFKNFNNNNNNGLKNGKDKGPEEPIYAQVNKKKAGQVASPEEPIYAQVAKKVNAKIDRLNQIASGLGGVGQAAGFPLKRHDKVDDLSKVGRSVSPEPIYATIDDLGGPFPLKRHDKVDDLSKVGLSRNQELAQKIDNL	ABC	EKFKNFNNNNNNGLKNGKDKGPEEPIYAQVNKKKAGQVASPEEPIYAQVAKKVNAKIDRLNQIASGLGGVGQAAGFPLKRHDKVDDLSKVGRSVSPEPIYATIDDLGGPFPL
187	AAL28092	16755776	http://www.ncbi.nlm.nih.gov/entrez/viewer.fcgi?db=protein&val=16755776	cytotoxin-associated gene A [Helicobacter pylori].	97551	X		Ireland	Dong,Q., O'Sullivan,M., Hall,W., Herra,C., Kean,C., O'Morain,C. andBuckley,M.	Identification of a new segment involved in cagA 3' regionvariation of Helicobacter pylori	FEMS Immunol. Med. Microbiol. 33 (1), 51-55 (2002)	212	http://www.ncbi.nlm.nih.gov/entrez/viewer.fcgi?val=AF427099.1	TLVGNGLSGIEATALAKNFSDIKKELNEKFKNFNNNSNGLKNSTEPIYAQVNKKKTGQVASPEEPIYTQVAKKVNAKIDRLNQIASGLGGVGQAAGFPLKRHDKVDDLSKVGQSVSPEPIYATIEELGGPFPLKRHDKVDDLSKVGLSREQQLKQNIDNLNQAVSEAKAGFFGNLEQTIDKLKDSTKYNSVNLWVESAKKVPTSLSAKLDNY	ABC	IKKELNEKFKNFNNNSNGLKNSTEPIYAQVNKKKTGQVASPEEPIYTQVAKKVNAKIDRLNQIASGLGGVGQAAGFPLKRHDKVDDLSKVGQSVSPEPIYATIEELGGPFPL
188	BAB87438	19910374	http://www.ncbi.nlm.nih.gov/entrez/viewer.fcgi?db=protein&val=19910374	cytotoxin associated protein CagA [Helicobacter pylori].	Alaska17	G	gastritis	USA	Yamaoka,Y., Orito,E., Mizokami,M., Gutierrez,O., Saitou,N.,Kodama,T., Osato,M.S., Kim,J.G., Kashima,K., Ramirez,F.C.,Mahachai,V. and Graham,D.Y.	Helicobacter pylori in North and South America before Columbus	FEBS Lett. 517 (1-3), 180-184 (2002)	214	http://www.ncbi.nlm.nih.gov/entrez/viewer.fcgi?val=AB057071.1	ALADLKNFSKGQLAQQAQKNESFNTGKNSELYQSVKNGVNGTLVGNGLSKAEATTLSKNFSDIKKELNAKLGNFNNNNNNGLKNEPIYAKVNKKKAEQAASLEEPIYAQVAKKVNAKIDRLNQIASGLGGVGQAAGFPLKRHDKVDDLSKVGLSASPEPIYATIDDLGGPFPLKRHDKVDDLSKVGLSRNQKLAQKIDNLNQAVSEAKA	ABC	DIKKELNAKLGNFNNNNNNGLKNEPIYAKVNKKKAEQAASLEEPIYAQVAKKVNAKIDRLNQIASGLGGVGQAAGFPLKRHDKVDDLSKVGLSASPEPIYATIDDLGGPFPL
189	BAB87436	19910370	http://www.ncbi.nlm.nih.gov/entrez/viewer.fcgi?db=protein&val=19910370	cytotoxin associated protein CagA [Helicobacter pylori].	Alaska15	G	gastritis	USA	Yamaoka,Y., Orito,E., Mizokami,M., Gutierrez,O., Saitou,N.,Kodama,T., Osato,M.S., Kim,J.G., Kashima,K., Ramirez,F.C.,Mahachai,V. and Graham,D.Y.	Helicobacter pylori in North and South America before Columbus	FEBS Lett. 517 (1-3), 180-184 (2002)	214	http://www.ncbi.nlm.nih.gov/entrez/viewer.fcgi?val=AB057069.1	ALADLKNFSKGQLAQQAQKNENFNTGKNSELYQSVKNGVNGTLVGNGLSKAEATTLSKNFSDIKKELNAKLGNFNNNNNNGLKNEPIYAKVNKKKTGQVASPEEPIYAQVAKKVNAKIDRLNQIASGLGGVGQAAGFPLKRHDKVDDLSKVGLSASPEPIYATIDDLGGPFPLKRHDKVDDLSKVGLSRNQKLAQKIDNLNQAVSEAKA	ABC	DIKKELNAKLGNFNNNNNNGLKNEPIYAKVNKKKTGQVASPEEPIYAQVAKKVNAKIDRLNQIASGLGGVGQAAGFPLKRHDKVDDLSKVGLSASPEPIYATIDDLGGPFPL
190	BAB87434	19910366	http://www.ncbi.nlm.nih.gov/entrez/viewer.fcgi?db=protein&val=19910366	cytotoxin associated protein CagA [Helicobacter pylori].	Alaska12	G	gastritis	USA	Yamaoka,Y., Orito,E., Mizokami,M., Gutierrez,O., Saitou,N.,Kodama,T., Osato,M.S., Kim,J.G., Kashima,K., Ramirez,F.C.,Mahachai,V. and Graham,D.Y.	Helicobacter pylori in North and South America before Columbus	FEBS Lett. 517 (1-3), 180-184 (2002)	214	http://www.ncbi.nlm.nih.gov/entrez/viewer.fcgi?val=AB057067.1	ALADLKNFSKEQLAQQAQKNEDFNTGKNSALYQSVKNGVNGTLVGNGLSGIEATALAKNFSDIKKELNEKFKNFNNNNNNGLKNEPIYAKVNKKKTEQVAGPEEPIYAQVAKKVNAKIDRLNQIASGLGGVGQAAGFPLKRHDKVDDLSKVGLSASPEPIYATIDDLGGPFPLKRHDKVDDLSKVGLSRNQKLAQKIDNLNQAVSEAKA	ABC	DIKKELNEKFKNFNNNNNNGLKNEPIYAKVNKKKTEQVAGPEEPIYAQVAKKVNAKIDRLNQIASGLGGVGQAAGFPLKRHDKVDDLSKVGLSASPEPIYATIDDLGGPFPL
191	BAB87450	19910398	http://www.ncbi.nlm.nih.gov/entrez/viewer.fcgi?db=protein&val=19910398	cytotoxin associated protein CagA [Helicobacter pylori].	ColombiaNA1769	G	gastritis	Colombia	Yamaoka,Y., Orito,E., Mizokami,M., Gutierrez,O., Saitou,N.,Kodama,T., Osato,M.S., Kim,J.G., Kashima,K., Ramirez,F.C.,Mahachai,V. and Graham,D.Y.	Helicobacter pylori in North and South America before Columbus	FEBS Lett. 517 (1-3), 180-184 (2002)	216	http://www.ncbi.nlm.nih.gov/entrez/viewer.fcgi?val=AB057083.1	ALADLKNFSKEQLAQQAQKNESFNVGKKSEIYQSVKNGVNGTLVGNGLSQAEATTFLKNFSDIKKELNANLGNFNNNTNIGLKNSTEPIYAKGYKRKTGQVASPEEPIYAQVAKKVNAKIDRLNQIASGLGGVGQAAGFPLKRHDKVDDLSKVGRSVSPEPIYATIDDLGGPFPLKRHDKVDDLSKVGLSRNQKLAQKIDNHHEFWIRYVT	ABC	KKELNANLGNFNNNTNIGLKNSTEPIYAKGYKRKTGQVASPEEPIYAQVAKKVNAKIDRLNQIASGLGGVGQAAGFPLKRHDKVDDLSKVGRSVSPEPIYATIDDLGGPFPL
192	ABO33872	132535908	http://www.ncbi.nlm.nih.gov/entrez/viewer.fcgi?db=protein&val=132535908	CagA [Helicobacter pylori].	PD4467K	GC	gastric cancer	Italy	Zambon,C.F., Basso,D., Marchet,A., Stranges,A., Navaglia,F.,Fogar,P., Greco,E., Guariso,G., D'Odorico,A., Basso,G., Nitti,D.and Plebani,M.	Helicobacter pylori cagA and vacA virulence genes and gastriccancer	Unpublished	217	http://www.ncbi.nlm.nih.gov/entrez/viewer.fcgi?val=EF450144.1	LNQAVSVAKATGDFSRVEQALADLKNFSKEQLAQQTQKNESFNVGKKSEIYQSVKNGVNGTLVGNGLSGIEATALAKNFSDIKKELNEKFKNFNNNNNGLKNEPIYAQVNKKKTGQVASPEEPIYTQVAKKVTKKIDQLNQAASGFGGVGQAGFPLKRHDKVDDLSKVGRSVSPEPIYATIDDLGGPFPLKRHDKVDDLSKVGLSREQQLKQKIDNL	ABC	SDIKKELNEKFKNFNNNNNGLKNEPIYAQVNKKKTGQVASPEEPIYTQVAKKVTKKIDQLNQAASGFGGVGQAGFPLKRHDKVDDLSKVGRSVSPEPIYATIDDLGGPFPL
193	BAB87433	19910364	http://www.ncbi.nlm.nih.gov/entrez/viewer.fcgi?db=protein&val=19910364	cytotoxin associated protein CagA [Helicobacter pylori].	Alaska7	G	gastritis	USA	Yamaoka,Y., Orito,E., Mizokami,M., Gutierrez,O., Saitou,N.,Kodama,T., Osato,M.S., Kim,J.G., Kashima,K., Ramirez,F.C.,Mahachai,V. and Graham,D.Y.	Helicobacter pylori in North and South America before Columbus	FEBS Lett. 517 (1-3), 180-184 (2002)	225	http://www.ncbi.nlm.nih.gov/entrez/viewer.fcgi?val=AB057066.1	ALADLKNFSKGQLTQQAQKNEDFNTKENSKLYQSVKHGVNGTLVGNGLSKAEATTLSKNFSDIKKELNAKFGNFNNNNNNGLKNNTEPIYAQVNKKKAGQAASPEEPIYTQVAKKVNAKIDQLNKTASAINAKIDRLNQVASGLGGVGQAAGFPLKKHSKVDDLSKVGLSTSHEPIYATIDDLGGPSPLKRHSKVDDLSKVGLSREQELKQKIDNLDQAVSEAKA	AB-C	KKELNAKFGNFNNNNNNGLKNNTEPIYAQVNKKKAGQAASPEEPIYTQVAKKVNAKIDQLNKTASAINAKIDRLNQVASGLGGVGQAAGFPLKKHSKVDDLSKVGLSTSHEPIYATIDDLGGPSPL
194	BAB87462	19910422	http://www.ncbi.nlm.nih.gov/entrez/viewer.fcgi?db=protein&val=19910422	cytotoxin associated protein CagA [Helicobacter pylori].	USA35	G	gastritis	USA	Yamaoka,Y., Orito,E., Mizokami,M., Gutierrez,O., Saitou,N.,Kodama,T., Osato,M.S., Kim,J.G., Kashima,K., Ramirez,F.C.,Mahachai,V. and Graham,D.Y.	Helicobacter pylori in North and South America before Columbus	FEBS Lett. 517 (1-3), 180-184 (2002)	252	http://www.ncbi.nlm.nih.gov/entrez/viewer.fcgi?val=AB057095.1	ALADLKNFSKEQLAQQTQKNESFNVGKSEIYQSVKNGVNGTLVGNGLSQAEATTLSKNFSDIKKELNAKLGNFNNNNNNGLKNEPIYAKVNKKKSGQAASPEEPIYAQVAKKVNAKIDRLNQIASGLGGVGQAAGFPLKRHDKVDDLSKVGRSVSPEPIYATIDDLGGPFPLKRHDKVDDLSKVGRSREQELTQKIDNLSQAVSEAKAGFFGNLEQTIDKLKDSTKNNSMNLWAENAKKVPASLSAKLDNYA	ABC	DIKKELNAKLGNFNNNNNNGLKNEPIYAKVNKKKSGQAASPEEPIYAQVAKKVNAKIDRLNQIASGLGGVGQAAGFPLKRHDKVDDLSKVGRSVSPEPIYATIDDLGGPFPL
195	BAB87442	19910382	http://www.ncbi.nlm.nih.gov/entrez/viewer.fcgi?db=protein&val=19910382	cytotoxin associated protein CagA [Helicobacter pylori].	Arizona2	G	gastritis	USA	Yamaoka,Y., Orito,E., Mizokami,M., Gutierrez,O., Saitou,N.,Kodama,T., Osato,M.S., Kim,J.G., Kashima,K., Ramirez,F.C.,Mahachai,V. and Graham,D.Y.	Helicobacter pylori in North and South America before Columbus	FEBS Lett. 517 (1-3), 180-184 (2002)	252	http://www.ncbi.nlm.nih.gov/entrez/viewer.fcgi?val=AB057075.1	ALADLKNFSKEQLAQQAQKNESLNAGKKSEIYQSVKNGVNKTLVGNGLSGIEATTLSKNFSDIKKELNEKFKNFNNNNNGLKNEPIYAKVNKKKAGQAASPEEPIYTQVAKKVNAKIDRLDQIARGLGGVGQAAGFPLKRHDKVDDLSKVGRSVSPEPIYATIDDLGGPFPLKRHDKVDDLSKVGLSRNQELAQKIDNLNQAVSEAKAGFFGNLEQTIDKLKDSAKNNSVNLWVESAKKVPASLSAKLDNYA	ABC	SDIKKELNEKFKNFNNNNNGLKNEPIYAKVNKKKAGQAASPEEPIYTQVAKKVNAKIDRLDQIARGLGGVGQAAGFPLKRHDKVDDLSKVGRSVSPEPIYATIDDLGGPFPL
196	BAB87465	19910428	http://www.ncbi.nlm.nih.gov/entrez/viewer.fcgi?db=protein&val=19910428	cytotoxin associated protein CagA [Helicobacter pylori].	Kazak3	G	gastritis	Kazakhstan	Yamaoka,Y., Orito,E., Mizokami,M., Gutierrez,O., Saitou,N.,Kodama,T., Osato,M.S., Kim,J.G., Kashima,K., Ramirez,F.C.,Mahachai,V. and Graham,D.Y.	Helicobacter pylori in North and South America before Columbus	FEBS Lett. 517 (1-3), 180-184 (2002)	253	http://www.ncbi.nlm.nih.gov/entrez/viewer.fcgi?val=AB057098.1	ALADLKNFSKEQLAQQAQKNESFNTRKKSEIYQSVKNGVNGTLVGNGLSKAEATTLSKNFSDIKKELNAKLGNFNNNNNNGLKNEPIYAKVNKKKAGQAASLEEPIYAQVAKKVNAKIDRLNQIASGLGVVGQAAGFPLKRHDKVDDLSKVGLSASPEPIYATIDDLGGPFPLKRHDKVDDLSKVGLSREQQLAQKIDNLNQAVSEAKAGFFGNLEQTINKLKDSTKHNPMNLWVESAKQVPASLSAKLDNYA	ABC	DIKKELNAKLGNFNNNNNNGLKNEPIYAKVNKKKAGQAASLEEPIYAQVAKKVNAKIDRLNQIASGLGVVGQAAGFPLKRHDKVDDLSKVGLSASPEPIYATIDDLGGPFPL
197	BAB87463	19910424	http://www.ncbi.nlm.nih.gov/entrez/viewer.fcgi?db=protein&val=19910424	cytotoxin associated protein CagA [Helicobacter pylori].	Kazak1	G	gastritis	Kazakhstan	Yamaoka,Y., Orito,E., Mizokami,M., Gutierrez,O., Saitou,N.,Kodama,T., Osato,M.S., Kim,J.G., Kashima,K., Ramirez,F.C.,Mahachai,V. and Graham,D.Y.	Helicobacter pylori in North and South America before Columbus	FEBS Lett. 517 (1-3), 180-184 (2002)	254	http://www.ncbi.nlm.nih.gov/entrez/viewer.fcgi?val=AB057096.1	ALADLKNFSKEQLAQQAQKNEDFNTGKNSALYQSVKNSVNGTLVGNGLSQAEATTLSKNFSDIKKELNAKLGNFNNNNNNGLKNEPIYAKVNKKKTQGQAASLEEPIYAQVAKKVNAKIDRLNQIASGLGGVGQAAGFPLKKHDKVDDLSKVGLSASPEPIYATIDDLGGPFPLKRHDKVDDLSKVGLSREQQLAQKIDNLNQAVSEAKAGFFGNLEQTINKLKDSTKHNPMNLWVESAKQVPASLSAKLDNYA	ABC	DIKKELNAKLGNFNNNNNNGLKNEPIYAKVNKKKTQGQAASLEEPIYAQVAKKVNAKIDRLNQIASGLGGVGQAAGFPLKKHDKVDDLSKVGLSASPEPIYATIDDLGGPFPL
198	BAB87441	19910380	http://www.ncbi.nlm.nih.gov/entrez/viewer.fcgi?db=protein&val=19910380	cytotoxin associated protein CagA [Helicobacter pylori].	Arizona1	G	gastritis	USA	Yamaoka,Y., Orito,E., Mizokami,M., Gutierrez,O., Saitou,N.,Kodama,T., Osato,M.S., Kim,J.G., Kashima,K., Ramirez,F.C.,Mahachai,V. and Graham,D.Y.	Helicobacter pylori in North and South America before Columbus	FEBS Lett. 517 (1-3), 180-184 (2002)	254	http://www.ncbi.nlm.nih.gov/entrez/viewer.fcgi?val=AB057074.1	ALADLKNFSKEQLAQQAQKNESLNAGKKSEIYQSVKNGVNGTLVGNGLSGIEATALAKNFSDIKKALNEKFKNFNNNNNGLKNSTEPIYAKVNKKKTGQVASPEEPIYAQVAKKVNAKIDRLNQIASGLGGVGQAAGFPLKRHDKVDDLSKVGRSVSPEPIYATIDDLGGPFPLKKHDKVDDLSKVGLSRNQELAQKIDNLNQAVSEAKAGYFGNLEKTIDKLKDSTKNNTVNLWTESAKKVPASLSAKLDNYA	ABC	IKKALNEKFKNFNNNNNGLKNSTEPIYAKVNKKKTGQVASPEEPIYAQVAKKVNAKIDRLNQIASGLGGVGQAAGFPLKRHDKVDDLSKVGRSVSPEPIYATIDDLGGPFPL
199	BAB87461	19910420	http://www.ncbi.nlm.nih.gov/entrez/viewer.fcgi?db=protein&val=19910420	cytotoxin associated protein CagA [Helicobacter pylori].	Italy329	GC	gastric cancer	Italy	Yamaoka,Y., Orito,E., Mizokami,M., Gutierrez,O., Saitou,N.,Kodama,T., Osato,M.S., Kim,J.G., Kashima,K., Ramirez,F.C.,Mahachai,V. and Graham,D.Y.	Helicobacter pylori in North and South America before Columbus	FEBS Lett. 517 (1-3), 180-184 (2002)	255	http://www.ncbi.nlm.nih.gov/entrez/viewer.fcgi?val=AB057094.1	ALADPKNFSKEQLAQQAQKNESLNAGKNLKIYQSVKNGVNGTLVGNGLSEAEATTLSKNFSDIRKELNAKLGNFNNNNNNGLKNSTEPIYAKVNKKKAGQAASPEEPIYAQVAKKVNAKIDRLNQIASGLGGVGQAAGFPLKRHDKVDDLSKVGRSVSPEPIYATIDDLGGPFPLKRHDKVDDLSKVGLSREQQLKQKIDKFDQAVSEAKAGYFGNLEQTIDKLKDSTKNNLVNLWVESAKKVPASLSAKLDNYA	ABC	RKELNAKLGNFNNNNNNGLKNSTEPIYAKVNKKKAGQAASPEEPIYAQVAKKVNAKIDRLNQIASGLGGVGQAAGFPLKRHDKVDDLSKVGRSVSPEPIYATIDDLGGPFPL
200	BAB87445	19910388	http://www.ncbi.nlm.nih.gov/entrez/viewer.fcgi?db=protein&val=19910388	cytotoxin associated protein CagA [Helicobacter pylori].	ColombiaNA1693	G	gastritis	Colombia	Yamaoka,Y., Orito,E., Mizokami,M., Gutierrez,O., Saitou,N.,Kodama,T., Osato,M.S., Kim,J.G., Kashima,K., Ramirez,F.C.,Mahachai,V. and Graham,D.Y.	Helicobacter pylori in North and South America before Columbus	FEBS Lett. 517 (1-3), 180-184 (2002)	255	http://www.ncbi.nlm.nih.gov/entrez/viewer.fcgi?val=AB057078.1	ALADPQNFSREQLAQQAQKIESLNVGKNLEIYQSVKNGVNGTLVGNGLSEAEATTLSKNFSDLKKELNAKLGNFNNNNNNGLKNSTEPIYAKVNKKKAGQAASPEEPIYAQVAKKVNAKIDRLNQIASGLGGVGQAAGFPLKRHDKVDDLSKVGRSVSPEPIYATIDDLGGPFPLKRHDKVDDLSKVGLSREQQLKQKIDKFDQAVSEAKAGYFGNLEQTIDKLKDSTKNNLVNLWVESAKKVPASLSAKLDNYA	ABC	KKELNAKLGNFNNNNNNGLKNSTEPIYAKVNKKKAGQAASPEEPIYAQVAKKVNAKIDRLNQIASGLGGVGQAAGFPLKRHDKVDDLSKVGRSVSPEPIYATIDDLGGPFPL
201	BAB87457	19910412	http://www.ncbi.nlm.nih.gov/entrez/viewer.fcgi?db=protein&val=19910412	cytotoxin associated protein CagA [Helicobacter pylori].	Colombia69	GC	gastric cancer	Colombia	Yamaoka,Y., Orito,E., Mizokami,M., Gutierrez,O., Saitou,N.,Kodama,T., Osato,M.S., Kim,J.G., Kashima,K., Ramirez,F.C.,Mahachai,V. and Graham,D.Y.	Helicobacter pylori in North and South America before Columbus	FEBS Lett. 517 (1-3), 180-184 (2002)	256	http://www.ncbi.nlm.nih.gov/entrez/viewer.fcgi?val=AB057090.1	ALADLKNFSKEQLAQQAQKNESLNAGKKSEIYQSVKNGVNGTLVGNGLSQAEATTLSKNFSDIKKELNAKLFGNFNNNNNNGLKNSTEPIYAKVNKKKTGQAASPEEPIYTQVAKKVNAKIDRLNQIASGLGGVGQAAGFPLKKHAKVDDLSKVGRSVSPEPIYATIDDLGGPFPLKRHDKVDDLSKVGRSRNQELAQKIDNLNQAVSEAKAGYFGNLEQTIDKLKDSTKNNTVNLWVESAKKVPAGLSAKLDNYA	ABC	KELNAKLFGNFNNNNNNGLKNSTEPIYAKVNKKKTGQAASPEEPIYTQVAKKVNAKIDRLNQIASGLGGVGQAAGFPLKKHAKVDDLSKVGRSVSPEPIYATIDDLGGPFPL
202	BAB87451	19910400	http://www.ncbi.nlm.nih.gov/entrez/viewer.fcgi?db=protein&val=19910400	cytotoxin associated protein CagA [Helicobacter pylori].	ColombiaNA1770	G	gastritis	Colombia	Yamaoka,Y., Orito,E., Mizokami,M., Gutierrez,O., Saitou,N.,Kodama,T., Osato,M.S., Kim,J.G., Kashima,K., Ramirez,F.C.,Mahachai,V. and Graham,D.Y.	Helicobacter pylori in North and South America before Columbus	FEBS Lett. 517 (1-3), 180-184 (2002)	256	http://www.ncbi.nlm.nih.gov/entrez/viewer.fcgi?val=AB057084.1	ALPDLKNFSKEQLAQQAQKNESLNVGKKSEIYQSVKNGVNGTLVGNGLSQAEATTLSKNFSDIRKELNAKLFGNFNNNNINGLKNSTEPIYAKVNKKKTGQAASPEEPIYTQVAKKVNAKIDRLNQIASGLGGVGQAAGFPLKRHDKVDDLSKVGRSVSPEPIYATIDDLGGPFPLKRYDKVDALSKVGLSREQQLKQKIDKFDQAVSEAKAGYFGNLERTIDKLKDSAKYNTMNLWAESAKKVPASLLAKLDNYA	ABC	KELNAKLFGNFNNNNINGLKNSTEPIYAKVNKKKTGQAASPEEPIYTQVAKKVNAKIDRLNQIASGLGGVGQAAGFPLKRHDKVDDLSKVGRSVSPEPIYATIDDLGGPFPL
203	AAL86902	19338972	http://www.ncbi.nlm.nih.gov/entrez/viewer.fcgi?db=protein&val=19338972	cytotoxin-associated antigen [Helicobacter pylori].	CH-CTX1	X		Chile	Opazo,P., Muller,I., Rollan,A., Valenzuela,P., Yudelevich,A.,Garcia-de la Guarda,R., Urra,S. and Venegas,A.	Serological response to Helicobacter pylori recombinant antigens inChilean infected patients with duodenal ulcer, non-ulcer dyspepsiaand gastric cancer	APMIS 107 (12), 1069-1078 (1999)	267	http://www.ncbi.nlm.nih.gov/entrez/viewer.fcgi?val=AF479032.1	EFKNGKNKDFSKVTQAKSDLENSIKDVIFNQKITDKVDDLNQAVSVAKATGDFSRVEQALADLKNFSKEQLAQQAQKNESLNAGKKSEIYQSVKNGVSGTLVGNGLSQAEATTLSKNFSDIKKELNAKLFGNFNNNNNNGLKNSTEPIYAKVNKKKTGQVASPEEPIYTQVAKKVNAKIDRLNQIASGLGGVGKAAGFPLKRHDKVDDLSKVGRSVSPEPIYATIDDLGGPFPLKRHDKVDDLSKVGLSRNQELAQKIDNLNQAVSE	ABC	KELNAKLFGNFNNNNNNGLKNSTEPIYAKVNKKKTGQVASPEEPIYTQVAKKVNAKIDRLNQIASGLGGVGKAAGFPLKRHDKVDDLSKVGRSVSPEPIYATIDDLGGPFPL
204	AAF35341	7021429	http://www.ncbi.nlm.nih.gov/entrez/viewer.fcgi?db=protein&val=7021429	CagA [Helicobacter pylori].	India91	X		India	Mukhopadhyay,A.K., Kersulyte,D., Jeong,J.Y., Datta,S., Ito,Y.,Chowdhury,A., Chowdhury,S., Santra,A., Bhattacharya,S.K., Azuma,T.,Nair,G.B. and Berg,D.E.	Distinctiveness of genotypes of Helicobacter pylori in Calcutta,India	J. Bacteriol. 182 (11), 3219-3227 (2000)	408	http://www.ncbi.nlm.nih.gov/entrez/viewer.fcgi?val=AF222808.1	SDLENSVKDVIINQKVTDKVDNLSSAVSVAKATGDFSRVEQALADLKNFSKEQLAQQAQKNEDFNTGKNSALYQSVKNSVNGTLVGNGLSQAEATTLSKNFSDIKKELNAKLGNFNNNNNNGLKNEPIYAKVNKKKTQGQAASLEEPIYAQVAKKVNAKIDRLNQIASGLGGVGQAAGFPLKKHDKVDDLSKVGLSASPEPIYATIDDLGGPFPLKRHDKVDDLSKVGLSREQQLAQKIDNLNQAVSEAKAGFFGNLEQTINKLKDSTKHNPMNLWVESAKQVPASLSAKLDNYATNSHTRINSNIKSGAINEKATGMLTQKNPEWLKLVNDKIVAHNVGSVPLSEYDKIGFNQKNMKDYSDSFKFSTKLNNAAKDIKSGFTQFLANAFSTGYYCLAGE…	ABC	DIKKELNAKLGNFNNNNNNGLKNEPIYAKVNKKKTQGQAASLEEPIYAQVAKKVNAKIDRLNQIASGLGGVGQAAGFPLKKHDKVDDLSKVGLSASPEPIYATIDDLGGPFPL
205	BAB20924	12225022	http://www.ncbi.nlm.nih.gov/entrez/viewer.fcgi?db=protein&val=12225022	CagA [Helicobacter pylori].	ATCC43579	X		USA	Hoshino,F.B., Katayama,K., Watanabe,K., Takahashi,S., Uchimura,H.and Ando,T.	Heterogeneity found in the cagA gene of Helicobacter pylori fromJapanese and non-Japanese isolates	J. Gastroenterol. 35 (12), 890-897 (2000)	1179	http://www.ncbi.nlm.nih.gov/entrez/viewer.fcgi?val=AB015414.1	MTNETINQQPQTEAAFNPQQFINNLQVAFLKVDNAVASYNPDQKPIVDKNDRDNRHAFEGISQLREEYSNKAIKNPTKKNQYFSDFINKSNDLINKDNLIDVESSTKSFQKFGTQRYQIFMNWVSHQNDPSKINTRSIRNFMENIIQPPIPDDKEKAEFLKSAKQSFAGIIVGNQIRTDQKFMGVFDESLKERQEAEKNGGTTGGDWLDIFLSFIFDKKQSSDVKEAINQEPVPHVQPDIATSTTHIQGLPPEARDLLDERGYFSKFTLGDMEMLDVEGVADIDPNYKFNQLLIHNNALSSVLMGSHNGIEPEKVSLLYGGNGGPGARHDWNATVGYKDQQGNNVATIINVHMKNGSGLVIAGGEKGVNNPSFYLYKEDQLTGLKQALSQEEIRNKIDF…	ABC	DIKKELNAKLGNFNNNNNNGLKNEPIYAQVNKKKVGQAASHEEPIYTQVAKKVNAKIDQLNQAASGLGGANQAGFPLKRHDKVDDLSKVGLSANHEPIYATIDDLGGPFPL
206	AAF63759	7547016	http://www.ncbi.nlm.nih.gov/entrez/viewer.fcgi?db=protein&val=7547016	cytotoxin-associated protein CagA [Helicobacter pylori].	SS1	G	gastritis	China	Zhang,J.Z.	cagA gene of Helicobacter pylori (SS1 strain)	Unpublished	1179	http://www.ncbi.nlm.nih.gov/entrez/viewer.fcgi?val=AF247651.1	MTNETINQQPQTEAAFNPQQFINNLQVAFLKVDNAVASYDPDQKPIIDKNDRDNRQAFEGISQLREEYSNKAIKNPTKKNQYFSDFINKSNDLINKDDLIDVESSTKSFQKFGDQRYRIFTSWVSHQNDPSKINTRSIRNFMENIIQPPIPDDKEKAEFLKSAKQSFAGIIIGNQIRTDQKFMGVFDESLKERQEAEKNGGPTGGDWLDIFLSFIFDKKQSSDVKEAINQEPVPHVQPDIATTTTHIQGLPPESRDLLDERGNFSKFTLGDMEMLDVEGVADIDPNYKFNQLLIHNNALSSVLMGSHNGIEPEKVSLLYAGNGGFGAKHDWNATVGYKDQQGNNVATIINVHMKNGSGLVIAGGEKGINNPSFYLYKEDQLTGSQRALSQEEIRNKIDF…	ABC	DIKKELNAKLGNFNNNNNNGLKNEPIYAQVNKKKAGQVVSPEEPIYAQVAKKVNAKIDQLNQAASGLGGVGQAGFPLKRHDKVDDLSKVGRSVSPEPIYATIDDLGGPFPL
207	BAC10434	22335785	http://www.ncbi.nlm.nih.gov/entrez/viewer.fcgi?db=protein&val=22335785	CagA [Helicobacter pylori].	OK112	G	gastritis	Japan	Higashi,H., Tsutsumi,R., Fujita,A., Yamazaki,S., Asaka,M., Azuma,T.and Hatakeyama,M.	Biological activity of the Helicobacter pylori virulence factorCagA is determined by variation in the tyrosine phosphorylationsites	Proc. Natl. Acad. Sci. U.S.A. 99 (22), 14428-14433 (2002)	1180	http://www.ncbi.nlm.nih.gov/entrez/viewer.fcgi?val=AB090088.1	MTNETIDQQPQTEAAFNPQQFINNLQVAFLKVDNAVASFDPDQKPIVDKNDRDNRQAFDGISQLREEYSNKAIKNPTKKNQYFSDFINKSNELINKDNLIDVESSTKSFQKFGDQRYRIFTSWVSHQNDPSKINTRSIRNFMEHTIQPPIPDDKEKAEFLKSAKQSFAGIIIGNQIRTDQKFMGVFDESLKERQEAEKNGGPTGGAWLDIFLSFIFDKKQSSDVKEAINQEPLPHVQPDIATSTTHIQGLPPESRDLLDERGNFSKFTLGDMEMLDVEGVADMDPNYKFNQLLIHNNALSSVLMGSHDGIEPEKVSLLYAGNGGFGAKHDWNATVGHKDQQGNNVATIINVHMKNGSGLVIAGGEKGINNPSFYLYKEDQLTGSQRALSQEEILNKVDF…	ABC	DIKKELNAKLGNFNNNNNNGLKNEPIYAKVNKKKSGQAASPEEPIYAQVAKKVNAKIDRLNQIASGLGGVGQAAGFPLKRHDKVDDLSKVGRSVSPEPIYATIDDLGGPFPL
208	AAR03909	37811837	http://www.ncbi.nlm.nih.gov/entrez/viewer.fcgi?db=protein&val=37811837	CagA [Helicobacter pylori].	Ca73	X		Sweden	Blomstergren,A., Lundin,A., Nilsson,C., Engstrand,L. andLundeberg,J.	Comparative analysis of the complete cag pathogenicity islandsequence in four Helicobacter pylori isolates	Gene 328, 85-93 (2004)	1181	http://www.ncbi.nlm.nih.gov/entrez/viewer.fcgi?val=AY330639.1	MTNETINQQPQTEAAFNPQQFINNLQVAFLKVDNAVASYDPDQKPIVDKNDRDNRQAFDGISQLREEYSNKAIKNPTKKNQYFSDFINKSNDLINKDNLIDVESSTKSFQKFGDQRYRIFTSWVSHQNDPSKINTRSIRNFMENIIQPPIPDDKEKAEFLKSAKQSFAGIIIGNQIRTDQKFMGVFDESLKERQEAEKNGEPTGGDWLDIFLSFVFNKKQSSDLKETLNQEPVPHVQPDVATTTTDIQGLPPESRDLLDERGNFSKFTLGDMEMLDVEGVADIDPNYKFNQLLIHNNALSSVLMGSHNGIEPEKVSLLYGNNGGPEARHDWNATVGYKNQQGDNVATLINVHMKNGSGLVIAGGEKGINNPSFYLYKEDQLTGSQRALSQKEIQNKVDF…	ABC	DIKKELNAKLGNFNNNNNNGLKNEPIYAKVNKKKAGQAASPEEPIYAQVAKKVNAKIDRLNQIASGLGGVGQAAGFPLKRHDKVDDLSKVGLSANPEPIYATIDELDGPFPL
209	AAR03970	37811905	http://www.ncbi.nlm.nih.gov/entrez/viewer.fcgi?db=protein&val=37811905	CagA [Helicobacter pylori].	Du23:2	X		Sweden	Blomstergren,A., Lundin,A., Nilsson,C., Engstrand,L. andLundeberg,J.	Comparative analysis of the complete cag pathogenicity islandsequence in four Helicobacter pylori isolates	Gene 328, 85-93 (2004)	1182	http://www.ncbi.nlm.nih.gov/entrez/viewer.fcgi?val=AY330644.1	MTNETINQQPQTEAAFNPQQFINNLQVAFLKVDNAVASYDPDQKPIVDKNDRDNRQAFDGISQLREEYSNKAIKNPTKKNQYFSDFINKSNDLINKDNLIDVESSTKSFQKFGDQRYRIFTSWVSHQNDPSKINTQSIQNFMENIIQPPIPDDKEKAEFLKSAKQSFAGIIIGNQIRTDQKFMGVFDESLKERQEAEKNGEPTGGDWLDIFLSFIFDKKQSSDVKEAINQEPVPHVQPDIATTTTDIQGLPPESRDLLDERGNFSKFTLGDMEMLDVEGVADIDPNYKFNQLLIHNNALSSVLMGSHNGIEPEKVSLLYAGNGGFGAKHDWNATVGYKDQQGNNVATIINVHMKNGSGLVIAGGEKGINNPSFYLYKEDQLTGSQRALSQEEIQNKVDF…	ABC	KKELNEKFKNFNNNNNNGLENSTEPIYAKVNKKKTGQAASPEEPIYAQVAKKVNAKIDRLNQIASGLGGVGQAVGFPLKRHDKVDDLSKVGRSVSPEPIYATIDDLGGPFPL
210	P55746	2498231	http://www.ncbi.nlm.nih.gov/entrez/viewer.fcgi?db=protein&val=2498231	Cytotoxicity-associated immunodominant antigen (120 kDa protein).		X		X	Tummuru,M.K., Cover,T.L. and Blaser,M.J.	Cloning and expression of a high-molecular-mass major antigen ofHelicobacter pylori: evidence of linkage to cytotoxin production	Infect. Immun. 61 (5), 1799-1809 (1993)	1182	http://www.ncbi.nlm.nih.gov/entrez/viewer.fcgi?val=P55746	MTNETIDQQPQTEAAFNPQQFINNLQVAFLKVDNAVASYDPDQKPIVDKNDRDNRQAFEGISQLREEYSNKAIKNPTKKNQYFSDFINKSNDLINKDNLIVVESSTKSFQKFGDQRYRIFTSWVSHQNDPSKINTRCIRNFMEHTIQPPIPDDKEKAEFLKSAKQSFAGIIIGNQIRTDQKFMGVFDESLKERQEAEKNGGPTGGDWLDIFLSFIFDKKQSSDVKEAINQEPLPHVQPDIATSTTHIQGLPPESRDLLDERGNFSKFTLGDMEMLDVEGVADMDPNYKFNQLLIHNNTLSSVLMGSHDGIEPEKVSLLYAGNGGFGAKHDWNATVGYKDQQGNNVATIINVHMKNGSGLVIAGGEKGINNPSFYLYKEDQLTGSQRALSQEEIQNKIDF…	ABC	KKELNEKFKNFNNNNNNGLKNGGEPIYAQVNKKKTGQVASPEEPIYAQVAKKVTKKIDQLNQAATSGFGGVGQAGFPLKRHDKVEDLSKVGRSVSPEPIYATIDDLGGSFPL
211	BAD51760	52693814	http://www.ncbi.nlm.nih.gov/entrez/viewer.fcgi?db=protein&val=52693814	cytotoxin associated protein A [Helicobacter pylori].	OK185	DU	duodenal ulcer	Japan	Yamazaki,S., Yamakawa,A., Okuda,T., Ohtani,M., Suto,H., Ito,Y.,Yamazaki,Y., Keida,Y., Higashi,H., Hatakeyama,M. and Azuma,T.	Distinct diversity of vacA, cagA, and cagE genes of Helicobacterpylori associated with peptic ulcer in Japan	J. Clin. Microbiol. 43 (8), 3906-3916 (2005)	1183	http://www.ncbi.nlm.nih.gov/entrez/viewer.fcgi?val=AB190950.1	MANETIDQTPSQTAFNPQQFINNLQVAFLKVDNAVASFDPDQKPIVDKNDRDNRQAFEKISQLREEFANKAIKNPAKKNQYFSNFISKSSDLINKDSLIDPGSSIKSFQKFGTQRYQIFMNWVSHQKDPSKINTQRIRSFMENIIQPPIFDDKEKAEFLRSAKQAFAGIIIGNQIQSDQKFMGVFEESLKERQEAEKNGEPTGEPTGGDWLDIFLSFVFNKKQSSDLKETLNQEPVPHVQPDIATTTTDIQSLPPEARDLLDERGNFSKFTLGDMEMLDVEGVADIDPNYKFNQLLIHNNALSSVLMGSHNGIEPEKVSLLYGGNGGPEARHDWNATVGYKNQQGDNVATLINVHMKNGSGLVIAGGEKGVNNPSFYLYKEDQLTGLKQALSQEEIQNK…	ABC	DIKKELNEKFKNFNNNNNNGLKNEPIYAEVNKKKTGQVASPEEPIYTQVAKKVKAKIDRLDQIASGLGGVGQAGFSLKGHTKVDYLSKVGLSANHEPIYATIDDLGGPFPL
212	BAD51758	52693810	http://www.ncbi.nlm.nih.gov/entrez/viewer.fcgi?db=protein&val=52693810	cytotoxin associated protein A [Helicobacter pylori].	OK180	DU	duodenal ulcer	Japan	Yamazaki,S., Yamakawa,A., Okuda,T., Ohtani,M., Suto,H., Ito,Y.,Yamazaki,Y., Keida,Y., Higashi,H., Hatakeyama,M. and Azuma,T.	Distinct diversity of vacA, cagA, and cagE genes of Helicobacterpylori associated with peptic ulcer in Japan	J. Clin. Microbiol. 43 (8), 3906-3916 (2005)	1183	http://www.ncbi.nlm.nih.gov/entrez/viewer.fcgi?val=AB190948.1	MTNETIDQTPSQTAFNPQQFINNLQVAFLKVDNAVASFDPDQKPIVDKNDRDNRQAFEKISQLREEFANKAIKNPAKKNQYFSNFISKSSDLINKDSLIDTGSSIKSFQKFGTQRYQIFMNWVSHQKDPSKINTQRIRSFMENIIQPPISDDKEKAEFLRSAKQAFAGIIIGNQIQSDQKFMGVFEESLKERQEAEKNGEPTGEPTGGDWLDIFLSFVFNKKQSSDLKETLNQEPVPHVQPDIATTTTDIQSLPPEARDLLDERGNFSKFTLGDMEMLDVEGVADIDPNYKFNQLLIHNNALSSVLMGSHNGIEPEKVSLLYGGNGGPEARHDWNATVGYKNQQGDNVATLINVHMKNGSGLVIAGGEKGVNNPSFYLYKEDQLTGLKQALSQEEIQNK…	ABC	DIKKELNEKFKNFNNNNNNGLKNEPIYAEVNKKKTGQVASPEEPIYTQVAKKVKAKIDRLDQIASGLGGVGQAGFSLKGHTKVDDLSKVGLSANHEPIYATIDDLGGPFPL
213	BAD51752	52693798	http://www.ncbi.nlm.nih.gov/entrez/viewer.fcgi?db=protein&val=52693798	cytotoxin associated protein A [Helicobacter pylori].	OK144	DU	duodenal ulcer	Japan	Yamazaki,S., Yamakawa,A., Okuda,T., Ohtani,M., Suto,H., Ito,Y.,Yamazaki,Y., Keida,Y., Higashi,H., Hatakeyama,M. and Azuma,T.	Distinct diversity of vacA, cagA, and cagE genes of Helicobacterpylori associated with peptic ulcer in Japan	J. Clin. Microbiol. 43 (8), 3906-3916 (2005)	1183	http://www.ncbi.nlm.nih.gov/entrez/viewer.fcgi?val=AB190942.1	MTNETIDQTPSQTAFNPQQFINNLQVAFLKVDNAVASFDPDQKPIVDKNDRDNRQAFEKISQLREEFANKAIKNPAKKNQYFSNFISKSSDLINKDSLIDTGSSIKSFQKFGTQRYQIFMNWVSHQKDPSKINTQRIRSFMENIIQPPISDDKEKAEFLRSAKQAFAGIIIGNQIQSDQKFMGVFEESLKERQEAEKNGEPTGEPTGGDWLDIFLSFVFNKKQSSDLKETLNQEPRPDFEQNLATTTTDIQGLPPEARDLLDERGNFFKFTLGDVEMLDVEGVADKDPNYKFNQLLIHNNALSSVLMGSHSSIEPEKVSLLYGDNGGPEARHDWNATVGYKNQQGNNVATLINAHLNNGSGLVIAGNENGIKNPSFYLYKEDQLTGLKQALSQEEIQNK…	ABC	DIKKELNEKFKNFNNNNNNGLKNEPIYAEVNKKKTGQVASPEEPIYTQVAKKVKAKIDRLDQIASGLGGVGQAGFSLKGHTKVGDLSKVGLSANHEPIYATIDDLGGPFPL
214	BAD51751	52693796	http://www.ncbi.nlm.nih.gov/entrez/viewer.fcgi?db=protein&val=52693796	cytotoxin associated protein A [Helicobacter pylori].	OK139	G	atrophic gastritis	Japan	Yamazaki,S., Yamakawa,A., Okuda,T., Ohtani,M., Suto,H., Ito,Y.,Yamazaki,Y., Keida,Y., Higashi,H., Hatakeyama,M. and Azuma,T.	Distinct diversity of vacA, cagA, and cagE genes of Helicobacterpylori associated with peptic ulcer in Japan	J. Clin. Microbiol. 43 (8), 3906-3916 (2005)	1183	http://www.ncbi.nlm.nih.gov/entrez/viewer.fcgi?val=AB190941.1	MTNETIDQTPSQTAFNPQQFINNLQVAFLKVDNAVASFDPDQKPIVDKNDRDNRQAFEKISQLREEFANKAIKNPAKKNQYFSNFISKSSDLINKDSLIDTGSSIKSFQKFGTQRYQIFMNWVSHQKDPSKINTQRIRSFMENIIQPPISDDKEKAEFLRSAKQAFAGIIIGNQIRSDEKFMGVFDESLKERQEAEKNGGSTGEPTGGDWLDIFLSFVFNKKQSSDLKETLDQEPVSHVQPDIATTTTDIQGLPPESRDLLDERGNFSKFTLGDMEMLDVEGVADIDPNYKFNQLLIHNNALSSVLMGSHNGIEPEKVSLLYGGNGGPEARHDWNATVGYKNQQGDNVATLINVHMKNGSGLVIAGGEKGVNNPSFYLYKEDQLTGLKQALSQEEIQNK…	ABC	DIKKELNEKFKNFNNNNNNGLKNEPIYAEVNKKKTGQVASPEEPIYTQVAKKVKAKIDRLDQIASGLGGVGQAGFSLKGHTKVDNLSKVGLSANHEPIYATIDDLGGPFPL
215	BAD51750	52693794	http://www.ncbi.nlm.nih.gov/entrez/viewer.fcgi?db=protein&val=52693794	cytotoxin associated protein A [Helicobacter pylori].	OK130	DU	duodenal ulcer	Japan	Yamazaki,S., Yamakawa,A., Okuda,T., Ohtani,M., Suto,H., Ito,Y.,Yamazaki,Y., Keida,Y., Higashi,H., Hatakeyama,M. and Azuma,T.	Distinct diversity of vacA, cagA, and cagE genes of Helicobacterpylori associated with peptic ulcer in Japan	J. Clin. Microbiol. 43 (8), 3906-3916 (2005)	1183	http://www.ncbi.nlm.nih.gov/entrez/viewer.fcgi?val=AB190940.1	MTNETIDQTPSQTAFNPQQFINNLQVAFLKVDNAVASYDPDQKPIVDKNDRDNRQAFEKISQLREEFANKAIKNPAKKNQYFSNFISKSSDLINKDSLIDTGSSIKSFQKFGTQRYQIFMNWVSHQKDPSKINTQRIRSFMENIIQPPISDDKEKAEFLRSAKQAFAGIIIGNQIQSDQKFMGVFEESLKERQEAEKNGEPTGEPTGGDWLDIFLSFVFNKKQSSDLKETLNQEPVPHVQPDIATTTTDIQSLPPEARDLLDERGNFSKFTLGDMEMLDVEGVADIDPNYKFNQLLIHNNALSSVLMGSHNGIEPEKVSLLYGGNGGPEARHDWNATVGYKNQQGDNVATLINVHMKNGSGLVIAGGEKGVNNPSFYLYKEDQLTGLKQALSQEEIQNK…	ABC	DIKKELNEKFKNFNNNNNNGLKNEPIYAKVNKKKTGEVASLEEPIYTQVAKKVKAKIDRLDQIASGLGGVGQAGFSLKGHTKVDDLSKVGLSANHEPIYATIDDLGGPFPL
216	BAD51756	52693806	http://www.ncbi.nlm.nih.gov/entrez/viewer.fcgi?db=protein&val=52693806	cytotoxin associated protein A [Helicobacter pylori].	OK160	G	atrophic gastritis	Japan	Yamazaki,S., Yamakawa,A., Okuda,T., Ohtani,M., Suto,H., Ito,Y.,Yamazaki,Y., Keida,Y., Higashi,H., Hatakeyama,M. and Azuma,T.	Distinct diversity of vacA, cagA, and cagE genes of Helicobacterpylori associated with peptic ulcer in Japan	J. Clin. Microbiol. 43 (8), 3906-3916 (2005)	1183	http://www.ncbi.nlm.nih.gov/entrez/viewer.fcgi?val=AB190946.1	MTNETIDQTPSQTAFNPQQFINNLQVAFLEVDNAVASFDPDQKPIVDKNDRDNRQAFEKISQLREEFANKAIKNPAKKNQYFSNFISKSNDLINKDSLIDIGSSTKSFQKFGTQRYQIFMDWVSHQKDPSKINTQRIRSFMENIIQPPISDDKEKAEFLRSAKQSFAGIIIGNQIQSDQKFMGVFDESLKERQEAEKNGGSTGEPTGGDWLDIFLSFVFNKKQSSDLKETLDQEPVSHVQPDIATTTTDIQGLPPESRDLLDERGNFSKFTLGDMEMLDVEGVADIDPNYKFNQLLIHNNALSSVLMGSHNGIEPEKVSLLYGGNGGPEARHDWNATVGYKNQQGDNVATLINVHMKNGSGLVIAGGEKGVNNPSFYLYKEDQLTGLKQALSQEEIQNK…	ABC	RKELNAKLGNFNNNNNDGLKNSIEPIYAKVNKKKAGQAASPEESIYTQVAKKVNAKIDQLNQAASGFGNVGQAGFPLKRHTKVDDLSKVGLSANHEPIYATIDDLGGPFPL
217	AAC32880	3452458	http://www.ncbi.nlm.nih.gov/entrez/viewer.fcgi?db=protein&val=3452458	cytotoxin associated protein III [Helicobacter pylori].	15818	X		Austria	Graessle,S., Redl,B. and Gapp,G.	Molecular characterization of the cytotoxin associated gene III(cagAIII) of Helicobacter pylori	Unpublished	1183	http://www.ncbi.nlm.nih.gov/entrez/viewer.fcgi?val=AF083352.1	MANETINQQPQTGAAFNPQQFINNLQVAFLKVDNAVASYDPDQKPIVDKNDRDNRQAFDGISQLREEYSNKAIKNPTKKNQYFLDFINKSNGLINKDALIDVESSTKSFQKFGDQRYRIFTSWVSHQNDPSKINTRSIRNFMENIIQPPIPDDKEKAEFLKSAKQSFAGIIIGNQIRTDQKFMGVFDESLKERQEAEKNGGPTGGDWLDIFLSFIFDKKQSSDVKEAINQEPIPHVQPDIATTTTDIQGLPPESRDLLDERGNFSKFTLGDMEMLDVEGVADIDPNYKFNQLLLIHNNALSSVLMGSHNGIEPEKVSLLYAGNGGFGAKHDWNATVGYKDQQGNNVATIINVHMKNGSGLVIAGGEKGINNPSFYLYKEDQLTGSQRALSQEEIQNKID…	ABC	DIKKELNEKFKNFNNNNNNGLKNEPIYVKVNKKKTGQVASPEEPIYTQVAKKVNAKIDRLNQIASGLGAVGQAMGFPLKRHDKVDDLSKVGLSANHEPIYATIDDLFGGPFL
218	BAD51763	52693820	http://www.ncbi.nlm.nih.gov/entrez/viewer.fcgi?db=protein&val=52693820	cytotoxin associated protein A [Helicobacter pylori].	OK197	DU	duodenal ulcer	Japan	Yamazaki,S., Yamakawa,A., Ito,Y., Higashi,H., Hatakeyama,M. andAzuma,T.	Analysis of the vacA, cagA, and cagE full- length genes inHelicobacter pylori in Japan	Unpublished	1184	http://www.ncbi.nlm.nih.gov/entrez/viewer.fcgi?val=AB190953.1	MTNETIDQTRTPDQTPNQADFVPQRFINNLQVAFIKVDNAVASFDPDQKPIVDKNDRDNRQAFEKISQLREEYANKAIKNPAKKNQYFSDFINKSNDLINKDNLIAVDSSVESFRKFGDQRYQIFTSWVSLQKDPSKINTQRIRDFMENIIQPPISDDKEKAEFLRSAKQSFAGIIIGNQIRSDEKFMGVFDESLKARQEAEKNADPAGGDWLDIFLSFVFNKKQSSDLKETLNQEPMPNVEQNLATTTTDIQGLPPEARDLLDERGNFFKFTLGDVEMLDVEGVADKDPNYKFNQLLIHNNALSSVLMGGHSNIEPEKVSLLYGGNGGPEARHDWNATVGYKNQQGNNVATLINAHLNNGSGLIIAGNEDGIKNPSFYLYKEDQLTGLKQALSQEEIQ…	ABC	DIKKELNEKFKNFNNNNNNGLKNEPIYAEVNKKKTGQVASPEEPIYTQVAKKVKAKIDRLDQIASGLGGVGQAGFSLKGHTKVDDLSKVGLSANHEPIYATIDDLGGPFPL
219	BAD51753	52693800	http://www.ncbi.nlm.nih.gov/entrez/viewer.fcgi?db=protein&val=52693800	cytotoxin associated protein A [Helicobacter pylori].	OK155	G	atrophic gastritis	Japan	Yamazaki,S., Yamakawa,A., Okuda,T., Ohtani,M., Suto,H., Ito,Y.,Yamazaki,Y., Keida,Y., Higashi,H., Hatakeyama,M. and Azuma,T.	Distinct diversity of vacA, cagA, and cagE genes of Helicobacterpylori associated with peptic ulcer in Japan	J. Clin. Microbiol. 43 (8), 3906-3916 (2005)	1184	http://www.ncbi.nlm.nih.gov/entrez/viewer.fcgi?val=AB190943.1	MTNETIDQTPSQTAFNPQQFINNLQVAFLKVDNTVASFDPDQKPIVDKNDRDNRQAFEKISQLREEFANKAIKNPAKKNQYFSSFISKSSDLINKDSLIDTGSSIKSFQKFGTQRYQIFMNWVSHQKDPSKINTQRIRSFIENIIQPPISDDKEKAEFLRSAKQAFAGIIIGNQIQSDQKFMGVFDESLKERQEAEKNGGSTGEPTGGDWLDIFLSFVFNKKQSSDLKETLDQEPVPHVQPDIATTTTDIQGLPPESRDLLDERGNFSKFTLGDMEMLDVEGVADIDPNYKFNQLLIHNNALSSVLMGSHNGIEPEKVSLLYGGNGGPEARHDWNATVGYKNQQGNNVATLINVHMKNGSGLVIAGGEKGVNNPSFYLYKEDQLTGLKQALSQKEIQNK…	ABC	KKELNAKLGNFNNNNNDGLKNSIEPIYAKVNKKKAGQAASPEESIYTQVAKKVNAKIDQLNQAASGFGNVGQAGFPLKRHTKADDLSKVGLSANHEPIYATIDDLGGPFPL
220	AAY18598	62871425	http://www.ncbi.nlm.nih.gov/entrez/viewer.fcgi?db=protein&val=62871425	CagA [Helicobacter pylori].	P310	X		X	Brandt,S., Kwok,T., Hartig,R., Konig,W. and Backert,S.	NF-{kappa}B activation and potentiation of proinflammatoryresponses by the Helicobacter pylori CagA protein	Proc. Natl. Acad. Sci. U.S.A. 102 (26), 9300-9305 (2005)	1186	http://www.ncbi.nlm.nih.gov/entrez/viewer.fcgi?val=DQ011620.1	MTNETIDQQPQTEAAFNPQQFINNLQVAFLKVDNAVASYDPDQKPIIDKNDRDNRQAFDGISQLREEYSNKAIKNPTKKNQYFSDFINKSNDLINKDALIDVESSTKSFQKFGDQRYRIFTSWVSHQNDPSKINTRSIRNFMENIIQPPIHDDKEKAEFLKSAKQSFAGIIIGNQIRTDQKFMGVFDESLKERQEAEKNGGPTGGDWLDIFLSFIFNKKQSSDVKEAINQEPVPHVQPDIATTTTHIQGLPPESRDLLDERGNFSKFTLGDMEMLDVEGVADIDPNYKFNQLLIHNNALSSVLMGSHNGIEPEKVSLLYAGNGGFGAKHDWNAPVGYKDQQGNNVATIINVHMKNGSGLVIAGGEKGINNPSFYLYKEDQLTGSQRALSQEEIRNKIDF…	ABC	NEKLKNFNNNNNGLKNGKDKGPEEPIYAKVNKKKTGQAASPEEPIYAQVAKKVNAKIDRLNKIASGLGGVGQAAGFPLKKHDKVDDLSKVGRSVSPEPIYATIDDLGGPFPL
221	P55980	2498230	http://www.ncbi.nlm.nih.gov/entrez/viewer.fcgi?db=protein&val=2498230	Cytotoxicity-associated immunodominant antigen (120 kDa protein)(CAG pathogenicity island protein 26).		X		X	Tomb,J.F., White,O., Kerlavage,A.R., Clayton,R.A., Sutton,G.G.,Fleischmann,R.D., Ketchum,K.A., Klenk,H.P., Gill,S.,Dougherty,B.A., Nelson,K., Quackenbush,J., Zhou,L., Kirkness,E.F.,Peterson,S., Loftus,B., Richardson,D., Dodson,R., Khalak,H.G.,Glodek,A., McKenney,K., Fitzegerald,L.M., Lee,N., Adams,M.D.,Hickey,E.K., Berg,D.E., Gocayne,J.D., Utterback,T.R.,Peterson,J.D., Kelley,J.M., Cotton,M.D., W…	The complete genome sequence of the gastric pathogen Helicobacterpylori	Nature 388 (6642), 539-547 (1997)	1186	http://www.ncbi.nlm.nih.gov/entrez/viewer.fcgi?val=P55980	MTNETIDQTRTPDQTQSQTAFDPQQFINNLQVAFIKVDNVVASFDPDQKPIVDKNDRDNRQAFDGISQLREEYSNKAIKNPTKKNQYFSDFIDKSNDLINKDNLIDVESSTKSFQKFGDQRYQIFTSWVSHQKDPSKINTRSIRNFMENIIQPPIPDDKEKAEFLKSAKQSFAGIIIGNQIRTDQKFMGVFDESLKERQEAEKNGGPTGGDWLDIFLSFIFNKKQSSDVKEAINQEPVPHVQPDIATTTTDIQGLPPEARDLLDERGNFSKFTLGDMEMLDVEGVADIDPNYKFNQLLIHNNALSSVLMGSHNGIEPEKVSLLYAGNGGFGDKHDWNATVGYKDQQGNNVATLINVHMKNGSGLVIAGGEKGINNPSFYLYKEDQLTGSQRALSQEEIR…	ABC	IKKELNEKFKNFNNNNNGLKNSTEPIYAKVNKKKTGQVASPEEPIYTQVAKKVNAKIDRLNQIASGLGGVGQAAGFPLKRHDKVDDLSKVGLSASPEPIYATIDDLGGPFPL
222	NP_207343	15645173	http://www.ncbi.nlm.nih.gov/entrez/viewer.fcgi?db=protein&val=15645173	cag pathogenicity island protein (cag26) [Helicobacter pylori26695].	26695	G	gastritis	USA	Tomb,J.-F., White,O., Kerlavage,A.R., Clayton,R.A., Sutton,G.G.,Fleischmann,R.D., Ketchum,K.A., Klenk,H.P., Gill,S.,Dougherty,B.A., Nelson,K., Quackenbush,J., Zhou,L., Kirkness,E.F.,Peterson,S., Loftus,B., Richardson,D., Dodson,R., Khalak,H.G.,Glodek,A., McKenney,K., Fitzegerald,L.M., Lee,N., Adams,M.D.,Hickey,E.K., Berg,D.E., Gocayne,J.D., Utterback,T.R.,Peterson,J.D., Kelley,J.M., Karp,P.D., Sm…	The complete genome sequence of the gastric pathogen Helicobacterpylori	Nature 388 (6642), 539-547 (1997)	1186	http://www.ncbi.nlm.nih.gov/entrez/viewer.fcgi?val=NC_000915.1	MTNETIDQTRTPDQTQSQTAFDPQQFINNLQVAFIKVDNVVASFDPDQKPIVDKNDRDNRQAFDGISQLREEYSNKAIKNPTKKNQYFSDFIDKSNDLINKDNLIDVESSTKSFQKFGDQRYQIFTSWVSHQKDPSKINTRSIRNFMENIIQPPIPDDKEKAEFLKSAKQSFAGIIIGNQIRTDQKFMGVFDESLKERQEAEKNGGPTGGDWLDIFLSFIFNKKQSSDVKEAINQEPVPHVQPDIATTTTDIQGLPPEARDLLDERGNFSKFTLGDMEMLDVEGVADIDPNYKFNQLLIHNNALSSVLMGSHNGIEPEKVSLLYAGNGGFGDKHDWNATVGYKDQQGNNVATLINVHMKNGSGLVIAGGEKGINNPSFYLYKEDQLTGSQRALSQEEIR…	ABC	IKKELNEKFKNFNNNNNGLKNSTEPIYAKVNKKKTGQVASPEEPIYTQVAKKVNAKIDRLNQIASGLGGVGQAAGFPLKRHDKVDDLSKVGLSASPEPIYATIDDLGGPFPL
223	BAD51766	52693826	http://www.ncbi.nlm.nih.gov/entrez/viewer.fcgi?db=protein&val=52693826	cytotoxin associated protein A [Helicobacter pylori].	OK210	DU	duodenal ulcer	Japan	Yamazaki,S., Yamakawa,A., Ito,Y., Higashi,H., Hatakeyama,M. andAzuma,T.	Analysis of the vacA, cagA, and cagE full- length genes inHelicobacter pylori in Japan	Unpublished	1188	http://www.ncbi.nlm.nih.gov/entrez/viewer.fcgi?val=AB190956.1	MTNETIDQTRTPDQTQSQTAFDPQRFINNLQVAFIKVDNVVASFDPNQKPIVDKNDRDNRQAFEKISQLREEFANKAIKNPAKKNQYFSSFISKSSDLINKDTLIDTGSSIKSFQKFGTQRYQIFMNWVSHQKDPSKINTQRIRSFIENIIQPPISDDKEKAEFLRSAKQAFAGIIIGNQIQSDQKFMGVFDESLKERQEAEKNGGSTGEPIGGDWLDIFLSFVFNKKQSSDLKETLDQEPVPHVQPDIATTTTDIQGLPPESRDLLDERGNFSKFTLGDMEMLDVEGVADIDPNYKFNQLLIHNNALSSVLMGSHNGVEPEKVSLLYGGNGGPEARHDWNATVGYKNQQGNNVATLINVHMKNGSGLVIAGGEKGVNNPSFYLYKEDQLTGLKQALSQ…	ABC	DIKKELNEKFKNFNNNNNNGLKNEPIYAEVNKKKTGQVASPEEPIYTQVAKKVKAKIDRLDQIASGLGGVGQAGFSLKGHTKVGDLSKVGLSANHEPIYATIDDLGGPFPL
224	BAD51761	52693816	http://www.ncbi.nlm.nih.gov/entrez/viewer.fcgi?db=protein&val=52693816	cytotoxin associated protein A [Helicobacter pylori].	OK187	DU	duodenal ulcer	Japan	Yamazaki,S., Yamakawa,A., Okuda,T., Ohtani,M., Suto,H., Ito,Y.,Yamazaki,Y., Keida,Y., Higashi,H., Hatakeyama,M. and Azuma,T.	Distinct diversity of vacA, cagA, and cagE genes of Helicobacterpylori associated with peptic ulcer in Japan	J. Clin. Microbiol. 43 (8), 3906-3916 (2005)	1189	http://www.ncbi.nlm.nih.gov/entrez/viewer.fcgi?val=AB190951.1	MTNETIDQTRTPDQTQSQTAFDPQRFINNLQVAFIKVDNVVASFDPNQKPIVDKNDRDNRQAFEKISQLREEFANKAIKNPAKKNQYFSSFISKSSDLINKDSLIDTGSSIKSFQKFGTQRYQIFMNWVSHQKDPSKINTQRIRSFIENIIQPPISDDKEKAEFLRSAKQAFAGIIIGNQIQSDQKFMGVFDESLKERQEAEKNGGSTGEPTGGDWLDIFLSFVFNKKQSSDLKETLDQEPVPHVQPDIATTTTDIQGLPPESRDLLDERGNFSKFTLGDMEMLDVEGVADIDPNYKFNQLLIHNNALSSVLMGSHNGIEPEKVSLLYGGNGGPEARHDWNATVGYKNQQGDNVATLINVHMKNGSGLVIAGGEKGVNNPSFYLYKEDQLTGLKQALSQ…	ABC	DIKKELNEKFKNFNNNNNNGLKNEPIYAEVNKKKTGQVANPEEPIYTQVAKKVKAKIDRLDQIASGLGGVGQAGFSLKGHTKVDNLSKVGLSANHEPIYATIDDLGGPFPL
225	AAX16013	60265769	http://www.ncbi.nlm.nih.gov/entrez/viewer.fcgi?db=protein&val=60265769	cytotoxin-associated protein A [Helicobacter pylori].	147C	X		X	Kim,S.-Y., Lee,Y.-C., Kim,H.K. and Blaser,M.J.	Helicobacter pylori CagA transfection of gastric epithelial cellsinduces interleukin-8	Cell. Microbiol. 8 (1), 97-106 (2006)	1190	http://www.ncbi.nlm.nih.gov/entrez/viewer.fcgi?val=AY884089.1	MTNETIDQTRTPDQTQSQTAFDPQQFINNLQVAFIKVDNVVASFDPNQKPIVDKNDRDNRQAFEKISQLREEFANKAIKNPAKKNQYFSSFISKSSDLINKDSLIDTGSSIKSFQKFGTQRYQIFMNWVSHQNDPSQINTQKIRGFMENIIQPPISDDKEKAEFLRSAKQAFAGIIIGNQIRSDQKFMGVFDESLKERQEAEKNGEPNGDPTGGDWLDIFLSFVFNKKQSSDLKETLNQEPVSHVQPDVATTTTDIQSLPPEARDLLDERGNFSKFTLGDMEMLDVEGVADIDPNYKFNQLLIHNNALSSVLMGSHDGIEPEKVSLLYGNNGGPEARHDWNATVGYKNQQGDNVATLINVHMKNGSGLVIAGGEKGVNNPSFYLYKEDQLTGLKQALSQ…	ABC	IKKELNEKFKNFNNNNNGLKNSGEPIYAKVNKKKTGQVASLEEPIYTQVAKKVKAKIDRLDQIASGLGDVGQAANFLLKRHDKVDDLSKVGRSVSPEPIYATIDDLGGPFPL
226	AAR03881	37811806	http://www.ncbi.nlm.nih.gov/entrez/viewer.fcgi?db=protein&val=37811806	CagA [Helicobacter pylori].	Ca52	X		Sweden	Blomstergren,A., Lundin,A., Nilsson,C., Engstrand,L. andLundeberg,J.	Comparative analysis of the complete cag pathogenicity islandsequence in four Helicobacter pylori isolates	Gene 328, 85-93 (2004)	1198	http://www.ncbi.nlm.nih.gov/entrez/viewer.fcgi?val=AY330637.1	MIPNLMIPNLGIEGETMTNETINQQPQTEAAFNPQQFINNLQVAFLKVDNAVASYDPDQKPIVDKNDRDNRQAFEGISQLREEYSNKAIKNPTKKNQYFSDFIDKSNDLINKDNLVDVESSTKSFQKFGDQRYQIFTSWVSHQNDPSKINTRSIRNFMENIIQPPIPDDKEKAEFLKSAKQAFAGIIIGNQIRTDQKFMGVFDESLKERQEAEKNGGPTGGDWLDIFLSFVFNKKQSSDLKETLDQEPVPHVQPDIATTTTDIQGLPPEARDLLDERGNFSKFTLGDMEMLDVEGVADIDPNYKFNQLLIHNNALSSVLMGSHNGIEPEKVSLLYGGNGGFGAKHDWNATVGYKDQQGNNVATIINVHMKNGSGLVIAGGEKGINNPSFYLYKEDQLTG…	ABC	DIKKELEAKLGNFNNNNNNGLKNEPIYAKVNKKKAGQAASPEEPIYAQVAKKVNAKIDRLNQIASGLGGVGQAAGFPLKRHDKVDDLSKVGLSANHEPIYATIDDLGGSFPL
227	BAB87468	19910434	http://www.ncbi.nlm.nih.gov/entrez/viewer.fcgi?db=protein&val=19910434	cytotoxin associated protein CagA [Helicobacter pylori].	Colombia113	GC	gastric cancer	Colombia	Yamaoka,Y., Orito,E., Mizokami,M., Gutierrez,O., Saitou,N.,Kodama,T., Osato,M.S., Kim,J.G., Kashima,K., Ramirez,F.C.,Mahachai,V. and Graham,D.Y.	Helicobacter pylori in North and South America before Columbus	FEBS Lett. 517 (1-3), 180-184 (2002)	272	http://www.ncbi.nlm.nih.gov/entrez/viewer.fcgi?val=AB057101.1	IRKELNAKFGNFNNNNINGLKNSTEPIYAKVIKRKAGQVASPEEPIYAQVAKKVNAKIDRLNQIASGLGGVGQAAGFPLKRHDKVDDLSKVGRSVSLEPIYATIDDLGGPFPLKRHDKVDDLSKVGRSASPEEPIYAQVAKKVNAKIDRLNQIASGLGGVGQAAGFPLKRHDKVDDLSKVGRSVSPEPIYATIDDLGGPFPLKRHDKVDDLSKVGRSVSPEPIYATIDDLGGPFPLKRRDKVDDLSKVGLSRNQELARKIDNLNQAVSEAKA	ABCB''CC	RKELNAKFGNFNNNNINGLKNSTEPIYAKVIKRKAGQVASPEEPIYAQVAKKVNAKIDRLNQIASGLGGVGQAAGFPLKRHDKVDDLSKVGRSVSLEPIYATIDDLGGPFPLKRHDKVDDLSKVGRSASPEEPIYAQVAKKVNAKIDRLNQIASGLGGVGQAAGFPLKRHDKVDDLSKVGRSVSPEPIYATIDDLGGPFPLKRHDKVDDLSKVGRSVSPEPIYATIDDLGGPFPL
228	ABO33880	132535924	http://www.ncbi.nlm.nih.gov/entrez/viewer.fcgi?db=protein&val=132535924	CagA [Helicobacter pylori].	PD5994K	GC	gastric cancer	Italy	Zambon,C.F., Basso,D., Marchet,A., Stranges,A., Navaglia,F.,Fogar,P., Greco,E., Guariso,G., D'Odorico,A., Basso,G., Nitti,D.and Plebani,M.	Helicobacter pylori cagA and vacA virulence genes and gastriccancer	Unpublished	176	http://www.ncbi.nlm.nih.gov/entrez/viewer.fcgi?val=EF450152.1	RATTLSKNFSDIKKELNAKLGNFNNNNNNGLKNEPIYAKVNKKKAGQAASPEEPIYAQVAKKVNAKIDRLNQIASGLGVVGQAVGFPLKMHDKVDDLSKVGRSVSPEPIYATIDDLGGPFPLKRHDKVDDLSKVGRSVSPEPIYATIDDLGGPFPLKRHDKVDDLSKVGLSRNQKL	ABCC	DIKKELNAKLGNFNNNNNNGLKNEPIYAKVNKKKAGQAASPEEPIYAQVAKKVNAKIDRLNQIASGLGVVGQAVGFPLKMHDKVDDLSKVGRSVSPEPIYATIDDLGGPFPLKRHDKVDDLSKVGRSVSPEPIYATIDDLGGPFPL
229	ABO33874	132535912	http://www.ncbi.nlm.nih.gov/entrez/viewer.fcgi?db=protein&val=132535912	CagA [Helicobacter pylori].	PD3497K_2	GC	gastric cancer	Italy	Zambon,C.F., Basso,D., Marchet,A., Stranges,A., Navaglia,F.,Fogar,P., Greco,E., Guariso,G., D'Odorico,A., Basso,G., Nitti,D.and Plebani,M.	Helicobacter pylori cagA and vacA virulence genes and gastriccancer	Unpublished	179	http://www.ncbi.nlm.nih.gov/entrez/viewer.fcgi?val=EF450146.1	ATTLSKNFSDIKKELNAKLGNFNNNNNNGLKNEPIYAKVNKKKAGQAANPEESIYAQVAKKVNAKIDRLNQIASGLGGVGQAAGYPLKRHDKVDDLSKVGRSVSPEPIYATIDDLGGPFPLKRHDKVDDLSKVGRSVSPEPIYATIDDLGGPFPLKRHDKVEDLSKVGLSRNQELAQKI	ABCC	DIKKELNAKLGNFNNNNNNGLKNEPIYAKVNKKKAGQAANPEESIYAQVAKKVNAKIDRLNQIASGLGGVGQAAGYPLKRHDKVDDLSKVGRSVSPEPIYATIDDLGGPFPLKRHDKVDDLSKVGRSVSPEPIYATIDDLGGPFPL
230	ABO33883	132535930	http://www.ncbi.nlm.nih.gov/entrez/viewer.fcgi?db=protein&val=132535930	CagA [Helicobacter pylori].	PD335	X		Italy	Zambon,C.F., Basso,D., Marchet,A., Stranges,A., Navaglia,F.,Fogar,P., Greco,E., Guariso,G., D'Odorico,A., Basso,G., Nitti,D.and Plebani,M.	Helicobacter pylori cagA and vacA virulence genes and gastriccancer	Unpublished	181	http://www.ncbi.nlm.nih.gov/entrez/viewer.fcgi?val=EF450155.1	ATTLSKNFSDIKKELNAKLGNFNNNNNNGLKNSTEPIYAKVNKKKAGQVASPEEPIYAQVAKKVNAKIDRLNQIASGLGGVGQAAGFPLKRHDKVDDLSKVGRSVSPEPIYATIDDLGGPFPLKRHDKVDDLSKVGRSVSPEPIYATIDDLGGPFPLKRHDKVDDLSKVGLSRNQELTQKI	ABCC	KKELNAKLGNFNNNNNNGLKNSTEPIYAKVNKKKAGQVASPEEPIYAQVAKKVNAKIDRLNQIASGLGGVGQAAGFPLKRHDKVDDLSKVGRSVSPEPIYATIDDLGGPFPLKRHDKVDDLSKVGRSVSPEPIYATIDDLGGPFPL
231	ABO33877	132535918	http://www.ncbi.nlm.nih.gov/entrez/viewer.fcgi?db=protein&val=132535918	CagA [Helicobacter pylori].	PD2968K_2	GC	gastric cancer	Italy	Zambon,C.F., Basso,D., Marchet,A., Stranges,A., Navaglia,F.,Fogar,P., Greco,E., Guariso,G., D'Odorico,A., Basso,G., Nitti,D.and Plebani,M.	Helicobacter pylori cagA and vacA virulence genes and gastriccancer	Unpublished	181	http://www.ncbi.nlm.nih.gov/entrez/viewer.fcgi?val=EF450149.1	RATTLSKSFSDIKKELNAKLGNFNNNNNNGLKNSTEPIYAKVNKKKAGQAASPEEPIYAQVAKKVSAKIDQLNQAASGLGGVGQAGFPLKRHGKVDDLSKVGRSVSPEPIYATIDDLGGPFPLKRHDKVDDLSKVGRSVSPEPIYATIDDLGGPFPLKRHDKVDDLSKVGLSRNQELAQKI	ABCC	KKELNAKLGNFNNNNNNGLKNSTEPIYAKVNKKKAGQAASPEEPIYAQVAKKVSAKIDQLNQAASGLGGVGQAGFPLKRHGKVDDLSKVGRSVSPEPIYATIDDLGGPFPLKRHDKVDDLSKVGRSVSPEPIYATIDDLGGPFPL
232	ABO33879	132535922	http://www.ncbi.nlm.nih.gov/entrez/viewer.fcgi?db=protein&val=132535922	CagA [Helicobacter pylori].	PD3780K	GC	gastric cancer	Italy	Zambon,C.F., Basso,D., Marchet,A., Stranges,A., Navaglia,F.,Fogar,P., Greco,E., Guariso,G., D'Odorico,A., Basso,G., Nitti,D.and Plebani,M.	Helicobacter pylori cagA and vacA virulence genes and gastriccancer	Unpublished	186	http://www.ncbi.nlm.nih.gov/entrez/viewer.fcgi?val=EF450151.1	ATTLSKNFSDIKKELNAKLGNFNNNNNNGLKNGKDKGPEEPIYAKVNKKKAGQAASPEEPIYAQVAKKVNAKIDRLNQIASGLGGVGRAAGFPLKRHDKVDDLSKVGRSVSPEPIYATIDDLGGPFPLKRHDKVDDLSKVGRSVSPEPIYATIDDLGGPFPLKRHDKVDDLSKVGLSRNQKLAQKI	ABCC	AKLGNFNNNNNNGLKNGKDKGPEEPIYAKVNKKKAGQAASPEEPIYAQVAKKVNAKIDRLNQIASGLGGVGRAAGFPLKRHDKVDDLSKVGRSVSPEPIYATIDDLGGPFPLKRHDKVDDLSKVGRSVSPEPIYATIDDLGGPFPL
233	CAL23480	124517043	http://www.ncbi.nlm.nih.gov/entrez/viewer.fcgi?db=protein&val=124517043	cytotoxin-associated protein [Helicobacter pylori].	Hp59	G	gastritis	Greece	Panayotopoulou,E.G., Sgouras,D.N., Papadakos,K., Kalliaropoulos,A.,Papatheodoridis,G., Mentis,A.F. and Archimandritis,A.J.	Strategy To Characterize the Number and Type of Repeating EPIYAPhosphorylation Motifs in the Carboxyl Terminus of CagA Protein inHelicobacter pylori Clinical Isolates	J. Clin. Microbiol. 45 (2), 488-495 (2007)	190	http://www.ncbi.nlm.nih.gov/entrez/viewer.fcgi?val=AM292556.1	NGVNGTLVGNGLSKAEATTLSKNFSDIKKELNAKLGNFNNNNNNGLKNEPIYAKVNKKKAGQAASPEEPIYAQVAKKVNAKIDRLNQIASGLGGVGQAAGFPLKRHDKVDDLSKVGRSVSPEPIYATIDDLGGPFPLKRHDKVDDLSKVGRSVSPEPIYATIDDLGGPFPLKRHDKVDDLSKVGLSRNQE	ABCC	DIKKELNAKLGNFNNNNNNGLKNEPIYAKVNKKKAGQAASPEEPIYAQVAKKVNAKIDRLNQIASGLGGVGQAAGFPLKRHDKVDDLSKVGRSVSPEPIYATIDDLGGPFPLKRHDKVDDLSKVGRSVSPEPIYATIDDLGGPFPL
234	CAL23487	124517057	http://www.ncbi.nlm.nih.gov/entrez/viewer.fcgi?db=protein&val=124517057	cytotoxin-associated protein [Helicobacter pylori].	Hp87	G	epigastrial pain	Greece	Panayotopoulou,E.G., Sgouras,D.N., Papadakos,K., Kalliaropoulos,A.,Papatheodoridis,G., Mentis,A.F. and Archimandritis,A.J.	Strategy To Characterize the Number and Type of Repeating EPIYAPhosphorylation Motifs in the Carboxyl Terminus of CagA Protein inHelicobacter pylori Clinical Isolates	J. Clin. Microbiol. 45 (2), 488-495 (2007)	191	http://www.ncbi.nlm.nih.gov/entrez/viewer.fcgi?val=AM292563.1	NGVNGSLVGNGLSKAEATTLSKNFSDIKKELKAKLGNFNNNNNNGLKNEPIYAKVNKKKAGQAASPEEPIYTQVAKKVNAKIDRLNQIASGLGVVGQAAGFPLKRHDKVDDLSKVGRSASPEPIYATIDDLGGPYPLKRHDKVDDLSKVGRSASPEPIYATIDDLGGPFPLKRHDKVDDLSKVGLSREQQL	ABCC	DIKKELKAKLGNFNNNNNNGLKNEPIYAKVNKKKAGQAASPEEPIYTQVAKKVNAKIDRLNQIASGLGVVGQAAGFPLKRHDKVDDLSKVGRSASPEPIYATIDDLGGPYPLKRHDKVDDLSKVGRSASPEPIYATIDDLGGPFPL
235	CAL23485	124517053	http://www.ncbi.nlm.nih.gov/entrez/viewer.fcgi?db=protein&val=124517053	cytotoxin-associated protein [Helicobacter pylori].	Hp101	E	esophagitis 1	Greece	Panayotopoulou,E.G., Sgouras,D.N., Papadakos,K., Kalliaropoulos,A.,Papatheodoridis,G., Mentis,A.F. and Archimandritis,A.J.	Strategy To Characterize the Number and Type of Repeating EPIYAPhosphorylation Motifs in the Carboxyl Terminus of CagA Protein inHelicobacter pylori Clinical Isolates	J. Clin. Microbiol. 45 (2), 488-495 (2007)	191	http://www.ncbi.nlm.nih.gov/entrez/viewer.fcgi?val=AM292561.1	NGVNGTLVGNGLSKAEATTLSKNFSDIKKELNAKLGNFNNNNNNGLKNEPIYAKVNKKKTGQAASPEEPIYAQVAKKVNAKIDRLNQIASGLGGVGQAAGFPLKRHDKVDDLSKVGRSVSPEPIYATIDDLGGPFPLKRHDKVDDLSKVGRSVSPEPIYATIDDLGGPLPLKRHDKVDDLSKVGLSRNQEL	ABCC	DIKKELNAKLGNFNNNNNNGLKNEPIYAKVNKKKTGQAASPEEPIYAQVAKKVNAKIDRLNQIASGLGGVGQAAGFPLKRHDKVDDLSKVGRSVSPEPIYATIDDLGGPFPLKRHDKVDDLSKVGRSVSPEPIYATIDDLGGPLPL
236	CAL23484	124517051	http://www.ncbi.nlm.nih.gov/entrez/viewer.fcgi?db=protein&val=124517051	cytotoxin-associated protein [Helicobacter pylori].	Hp100	G	gastritis	Greece	Panayotopoulou,E.G., Sgouras,D.N., Papadakos,K., Kalliaropoulos,A.,Papatheodoridis,G., Mentis,A.F. and Archimandritis,A.J.	Strategy To Characterize the Number and Type of Repeating EPIYAPhosphorylation Motifs in the Carboxyl Terminus of CagA Protein inHelicobacter pylori Clinical Isolates	J. Clin. Microbiol. 45 (2), 488-495 (2007)	191	http://www.ncbi.nlm.nih.gov/entrez/viewer.fcgi?val=AM292560.1	NGVNGTLVGNGLSGIEATALAKNFTDIKKELNEKFKNFNNNNNNGLKNEPIYAKVNKKKAGQAASPEEPIYAQVAKKVNAKIDRLNQIASGLGVEGQAAGFPLEKHDKVDDLSKVGRSVSPEPIYATIDDLGGPFPLKRHDKVDDLSKVGRSVSPEPIYATIDDLGGPFPLKRHDKVDDLSKVGLSRNQEL	ABCC	DIKKELNEKFKNFNNNNNNGLKNEPIYAKVNKKKAGQAASPEEPIYAQVAKKVNAKIDRLNQIASGLGVEGQAAGFPLEKHDKVDDLSKVGRSVSPEPIYATIDDLGGPFPLKRHDKVDDLSKVGRSVSPEPIYATIDDLGGPFPL
237	CAL23482	124517047	http://www.ncbi.nlm.nih.gov/entrez/viewer.fcgi?db=protein&val=124517047	cytotoxin-associated protein [Helicobacter pylori].	eva14	GC	adenomatous polyps	Greece	Panayotopoulou,E.G., Sgouras,D.N., Papadakos,K., Kalliaropoulos,A.,Papatheodoridis,G., Mentis,A.F. and Archimandritis,A.J.	Strategy To Characterize the Number and Type of Repeating EPIYAPhosphorylation Motifs in the Carboxyl Terminus of CagA Protein inHelicobacter pylori Clinical Isolates	J. Clin. Microbiol. 45 (2), 488-495 (2007)	191	http://www.ncbi.nlm.nih.gov/entrez/viewer.fcgi?val=AM292558.1	NGVNGTLVGNGLSKAEATTLSKNLTDIKKELNAKLGNFNNNNNNGLKNEPIYAQVNKKKAGQVASPEEPIYTQVAKKVNAKIDRLNQIASGLGGVGQAAGFPKKRHDKVDDLSKVGLSASPEPIYATIDDLGGPYPLKRHDKVDDLSKVGLSASPEPIYATIDDLGGPFPLKRHDKVDDLSKVGLKRNQEL	ABCC	DIKKELNAKLGNFNNNNNNGLKNEPIYAQVNKKKAGQVASPEEPIYTQVAKKVNAKIDRLNQIASGLGGVGQAAGFPKKRHDKVDDLSKVGLSASPEPIYATIDDLGGPYPLKRHDKVDDLSKVGLSASPEPIYATIDDLGGPFPL
238	CAL23481	124517045	http://www.ncbi.nlm.nih.gov/entrez/viewer.fcgi?db=protein&val=124517045	cytotoxin-associated protein [Helicobacter pylori].	Hp63	G	epigastrial pain	Greece	Panayotopoulou,E.G., Sgouras,D.N., Papadakos,K., Kalliaropoulos,A.,Papatheodoridis,G., Mentis,A.F. and Archimandritis,A.J.	Strategy To Characterize the Number and Type of Repeating EPIYAPhosphorylation Motifs in the Carboxyl Terminus of CagA Protein inHelicobacter pylori Clinical Isolates	J. Clin. Microbiol. 45 (2), 488-495 (2007)	191	http://www.ncbi.nlm.nih.gov/entrez/viewer.fcgi?val=AM292557.1	NGVNGTLVGNGLSKAEATTLSKNFSDIKKELNAKLGNFNNNNNNGLKNEPIYAKVNKKKSGQATSPEEPIYAQVAKKVNAKIDRLNQIASGLGGVGQAAGFPLKRHDKVDDLSKVGRSVSPEPIYATIDDLGGPFPLKRHDKVDDLSKVGRSVSPEPIYATIDDLGGPFPLKRHDKVDDLSKVGLSRNQEL	ABCC	DIKKELNAKLGNFNNNNNNGLKNEPIYAKVNKKKSGQATSPEEPIYAQVAKKVNAKIDRLNQIASGLGGVGQAAGFPLKRHDKVDDLSKVGRSVSPEPIYATIDDLGGPFPLKRHDKVDDLSKVGRSVSPEPIYATIDDLGGPFPL
239	CAK49197	124517244	http://www.ncbi.nlm.nih.gov/entrez/viewer.fcgi?db=protein&val=124517244	cytotoxin-associated protein [Helicobacter pylori].	alcag148	E	esophagitis 1	Greece	Panayotopoulou,E.G., Sgouras,D.N., Papadakos,K., Kalliaropoulos,A.,Papatheodoridis,G., Mentis,A.F. and Archimandritis,A.J.	Strategy To Characterize the Number and Type of Repeating EPIYAPhosphorylation Motifs in the Carboxyl Terminus of CagA Protein inHelicobacter pylori Clinical Isolates	J. Clin. Microbiol. 45 (2), 488-495 (2007)	191	http://www.ncbi.nlm.nih.gov/entrez/viewer.fcgi?val=AM279296.2	NGVNGTLVGNGLSKAEATTLSKNFSDIKKELNAKLGNFNNNNNNGLKNEPIYAQVNKKKAGQAASPEEPIYAQVAKKVNAKIDQLNQIASGLGGVGQAAGFPLKRHDKVDDLSKVGRSVSPEPIYATIDDLGGPFPLKRHDKVDDLSKVGRSVSPEPIYATIDDLGGPFPLKRHDKVDDLSKVGLSRNQEL	ABCC	DIKKELNAKLGNFNNNNNNGLKNEPIYAQVNKKKAGQAASPEEPIYAQVAKKVNAKIDQLNQIASGLGGVGQAAGFPLKRHDKVDDLSKVGRSVSPEPIYATIDDLGGPFPLKRHDKVDDLSKVGRSVSPEPIYATIDDLGGPFPL
240	CAK49196	124517242	http://www.ncbi.nlm.nih.gov/entrez/viewer.fcgi?db=protein&val=124517242	cytotoxin-associated protein [Helicobacter pylori].	alcag193	GU	gastric ulcer	Greece	Panayotopoulou,E.G., Sgouras,D.N., Papadakos,K., Kalliaropoulos,A.,Papatheodoridis,G., Mentis,A.F. and Archimandritis,A.J.	Strategy To Characterize the Number and Type of Repeating EPIYAPhosphorylation Motifs in the Carboxyl Terminus of CagA Protein inHelicobacter pylori Clinical Isolates	J. Clin. Microbiol. 45 (2), 488-495 (2007)	191	http://www.ncbi.nlm.nih.gov/entrez/viewer.fcgi?val=AM279295.2	NGVNGTLVGNGLSKAEATTLSKNFSDIKKELNAKLGNFNNNNNNGLKNEPIYAKVNKKKAGQVASPEEPIYAQVAKKVNAKIDRLNQIASGLGGVGQAAGFPLKKHDKVDDLSKVGRSVSPEPIYATIDDLGGPFPLKRHDKVDDLSKVGRSVSPEPIYATIDDLGGPFPLKRHDKVDDLSKVGLSRNEEL	ABCC	DIKKELNAKLGNFNNNNNNGLKNEPIYAKVNKKKAGQVASPEEPIYAQVAKKVNAKIDRLNQIASGLGGVGQAAGFPLKKHDKVDDLSKVGRSVSPEPIYATIDDLGGPFPLKRHDKVDDLSKVGRSVSPEPIYATIDDLGGPFPL
241	CAK49199	124516993	http://www.ncbi.nlm.nih.gov/entrez/viewer.fcgi?db=protein&val=124516993	cytotoxin-associated protein [Helicobacter pylori].	alcag223	G	Non-Ulcer Dyspepsia	Greece	Panayotopoulou,E.G., Sgouras,D.N., Papadakos,K., Kalliaropoulos,A.,Papatheodoridis,G., Mentis,A.F. and Archimandritis,A.J.	Strategy To Characterize the Number and Type of Repeating EPIYAPhosphorylation Motifs in the Carboxyl Terminus of CagA Protein inHelicobacter pylori Clinical Isolates	J. Clin. Microbiol. 45 (2), 488-495 (2007)	191	http://www.ncbi.nlm.nih.gov/entrez/viewer.fcgi?val=AM279298.1	NGVNGTLVGNGLSQAEATTLSKNFSDIKKELNAKLGNFNNNNNNGLKNEPIYAKVNKKKTGQVASPEEPIYAQVAKKVNAKIDRLNQIASGLGGVGQAAGFPLKRHDKVDDLSKVGRSVSPEPIYATIDDLGGPFPLKRHDKVDDLSKVGRSVSPEPIYATIDDLGGPFPLKRHDKVDDLSKVGLSRNQQC	ABCC	DIKKELNAKLGNFNNNNNNGLKNEPIYAKVNKKKTGQVASPEEPIYAQVAKKVNAKIDRLNQIASGLGGVGQAAGFPLKRHDKVDDLSKVGRSVSPEPIYATIDDLGGPFPLKRHDKVDDLSKVGRSVSPEPIYATIDDLGGPFPL
242	CAK49194	124516989	http://www.ncbi.nlm.nih.gov/entrez/viewer.fcgi?db=protein&val=124516989	cytotoxin-associated protein [Helicobacter pylori].	alcag216	DU	duodenal ulcer	Greece	Panayotopoulou,E.G., Sgouras,D.N., Papadakos,K., Kalliaropoulos,A.,Papatheodoridis,G., Mentis,A.F. and Archimandritis,A.J.	Strategy To Characterize the Number and Type of Repeating EPIYAPhosphorylation Motifs in the Carboxyl Terminus of CagA Protein inHelicobacter pylori Clinical Isolates	J. Clin. Microbiol. 45 (2), 488-495 (2007)	192	http://www.ncbi.nlm.nih.gov/entrez/viewer.fcgi?val=AM279293.1	NGVNGTLVGNGLSKAEATTLSKNFSDIKKELQAKLFENLNNNNNNGLKNEPIYAKVNKKKSGQAASPEEPIYAKVAKKVNAKIDRLNQIASGLGGVGQAAGFPLKRHDKVDDLSKVGRSVSPEPIYATIDDLGGPFPLKRHDKVDDLSKVGRSVSPEPIYATIDDLGGPFPLKKHDKVDDLSKVGLIRNQEL	ABCC	IKKELQAKLFENLNNNNNNGLKNEPIYAKVNKKKSGQAASPEEPIYAKVAKKVNAKIDRLNQIASGLGGVGQAAGFPLKRHDKVDDLSKVGRSVSPEPIYATIDDLGGPFPLKRHDKVDDLSKVGRSVSPEPIYATIDDLGGPFPL
243	CAL29809	124517141	http://www.ncbi.nlm.nih.gov/entrez/viewer.fcgi?db=protein&val=124517141	cytotoxin-associated protein [Helicobacter pylori].	alcag7-5	G	Non-Ulcer Dyspepsia	Colombia	Panayotopoulou,E.G., Sgouras,D.N., Papadakos,K., Kalliaropoulos,A.,Papatheodoridis,G., Mentis,A.F. and Archimandritis,A.J.	Strategy To Characterize the Number and Type of Repeating EPIYAPhosphorylation Motifs in the Carboxyl Terminus of CagA Protein inHelicobacter pylori Clinical Isolates	J. Clin. Microbiol. 45 (2), 488-495 (2007)	193	http://www.ncbi.nlm.nih.gov/entrez/viewer.fcgi?val=AM295791.1	NGVNGTLVGNGLSGIEATALSKNFSDIKKELNEKFKNFNNNNNGLKNSGEPIYAKVNKKKAGQAASPEEPIYAQVAKKVNAKIDRLNQIASGLGGVGQAEGFPLKRHDKVDDLSKVGRSVSPEPIYATIDDLGGPFPLKRHDKVDDLSKVGRSVSPEPIYATIDDLGGPFPLKRHDKVDDLSKVGLSREQQLK	ABCC	IKKELNEKFKNFNNNNNGLKNSGEPIYAKVNKKKAGQAASPEEPIYAQVAKKVNAKIDRLNQIASGLGGVGQAEGFPLKRHDKVDDLSKVGRSVSPEPIYATIDDLGGPFPLKRHDKVDDLSKVGRSVSPEPIYATIDDLGGPFPL
244	CAL23502	124517087	http://www.ncbi.nlm.nih.gov/entrez/viewer.fcgi?db=protein&val=124517087	cytotoxin-associated protein [Helicobacter pylori].	alcag40-4	GU	gastroduodenal ulcer	Greece	Panayotopoulou,E.G., Sgouras,D.N., Papadakos,K., Kalliaropoulos,A.,Papatheodoridis,G., Mentis,A.F. and Archimandritis,A.J.	Strategy To Characterize the Number and Type of Repeating EPIYAPhosphorylation Motifs in the Carboxyl Terminus of CagA Protein inHelicobacter pylori Clinical Isolates	J. Clin. Microbiol. 45 (2), 488-495 (2007)	193	http://www.ncbi.nlm.nih.gov/entrez/viewer.fcgi?val=AM292578.1	NGVNGTLVGNGLSKAEATTLSKNFSDIKKELNAKLGNFNNNNNNGLKNSTEPIYAKVNKKKAGKVASPEEPIYTQVAKKVNAKIDRLNQIASGLGGVGQAAGFPLKRHDKVEDLSKVGRSVSPEPIYATIDDLGGPFPLKRHDKVEDLSKVGRSVSPEPIYATIDDLGGPFPLKRHDKVDDLSKVGLSRNQEL	ABCC	KKELNAKLGNFNNNNNNGLKNSTEPIYAKVNKKKAGKVASPEEPIYTQVAKKVNAKIDRLNQIASGLGGVGQAAGFPLKRHDKVEDLSKVGRSVSPEPIYATIDDLGGPFPLKRHDKVEDLSKVGRSVSPEPIYATIDDLGGPFPL
245	CAL23483	124517049	http://www.ncbi.nlm.nih.gov/entrez/viewer.fcgi?db=protein&val=124517049	cytotoxin-associated protein [Helicobacter pylori].	Hp99	G	gastritis	Greece	Panayotopoulou,E.G., Sgouras,D.N., Papadakos,K., Kalliaropoulos,A.,Papatheodoridis,G., Mentis,A.F. and Archimandritis,A.J.	Strategy To Characterize the Number and Type of Repeating EPIYAPhosphorylation Motifs in the Carboxyl Terminus of CagA Protein inHelicobacter pylori Clinical Isolates	J. Clin. Microbiol. 45 (2), 488-495 (2007)	193	http://www.ncbi.nlm.nih.gov/entrez/viewer.fcgi?val=AM292559.1	NGVNGTLVGNGLSKAEATTLSKNFSDIKKELDAKLGNNKNNNNNGLKNSTEPKYAKVNKKKTGQVASPEEPIYTQVAKKVNAKIDRLNQIASGLGGVGQAVGLPLKRHDKVDDLSKVGRSASPEPIYATIDDLGGPYPLKRHDKVDDLSKVGRSVSPEPIYATIDDLGGPFPLKRHDKVDDLSKVGLSRNQEL	ABCC	KKELDAKLGNNKNNNNNGLKNSTEPKYAKVNKKKTGQVASPEEPIYTQVAKKVNAKIDRLNQIASGLGGVGQAVGLPLKRHDKVDDLSKVGRSASPEPIYATIDDLGGPYPLKRHDKVDDLSKVGRSVSPEPIYATIDDLGGPFPL
246	CAL23477	124517037	http://www.ncbi.nlm.nih.gov/entrez/viewer.fcgi?db=protein&val=124517037	cytotoxin-associated protein [Helicobacter pylori].	alex110	G	Non-Ulcer Dyspepsia	Greece	Panayotopoulou,E.G., Sgouras,D.N., Papadakos,K., Kalliaropoulos,A.,Papatheodoridis,G., Mentis,A.F. and Archimandritis,A.J.	Strategy To Characterize the Number and Type of Repeating EPIYAPhosphorylation Motifs in the Carboxyl Terminus of CagA Protein inHelicobacter pylori Clinical Isolates	J. Clin. Microbiol. 45 (2), 488-495 (2007)	193	http://www.ncbi.nlm.nih.gov/entrez/viewer.fcgi?val=AM292553.1	NGVNGTLVGNGLSKAEATTLSKNFSDIKKELTAKLGNFNNNNNNGLKNSTEPIYAKVNKKKTGQAASLEEPIYAQVAKKVNAKIDRLNQIARGLGGVGQAAGFPLKKHDKVDDLSKVGRSVSPEPIYATIDDLGGPFPLKRHDKVDDLSKVGRSVSPEPIYATIDDLGGPFPLKRHDKVDDLSKVGLSRNQKL	ABCC	KKELTAKLGNFNNNNNNGLKNSTEPIYAKVNKKKTGQAASLEEPIYAQVAKKVNAKIDRLNQIARGLGGVGQAAGFPLKKHDKVDDLSKVGRSVSPEPIYATIDDLGGPFPLKRHDKVDDLSKVGRSVSPEPIYATIDDLGGPFPL
247	CAK49198	124517246	http://www.ncbi.nlm.nih.gov/entrez/viewer.fcgi?db=protein&val=124517246	cytotoxin-associated protein [Helicobacter pylori].	alcag132	GU	gastric ulcer	Greece	Panayotopoulou,E.G., Sgouras,D.N., Papadakos,K., Kalliaropoulos,A.,Papatheodoridis,G., Mentis,A.F. and Archimandritis,A.J.	Strategy To Characterize the Number and Type of Repeating EPIYAPhosphorylation Motifs in the Carboxyl Terminus of CagA Protein inHelicobacter pylori Clinical Isolates	J. Clin. Microbiol. 45 (2), 488-495 (2007)	193	http://www.ncbi.nlm.nih.gov/entrez/viewer.fcgi?val=AM279297.2	NGVNGTLNGNGLAGTEATAHAKNFTDTKKELAENFKNLNHNNNNGLEHSTEPIYAKVNKKKAGQAASPEEPIYAQVAKKVNAKIDRLNQIASGLGGVGQAAGFPLKRHDKVDDLSKVGRSVSPEPIYATIDDLGGPFPLKRHDKVDDLSKVGRSVSPEPIYATIDDLGGPFPLKRHDKVDDLSKVGLSRNQEL	ABCC	KKELAENFKNLNHNNNNGLEHSTEPIYAKVNKKKAGQAASPEEPIYAQVAKKVNAKIDRLNQIASGLGGVGQAAGFPLKRHDKVDDLSKVGRSVSPEPIYATIDDLGGPFPLKRHDKVDDLSKVGRSVSPEPIYATIDDLGGPFPL
248	CAK49193	124517216	http://www.ncbi.nlm.nih.gov/entrez/viewer.fcgi?db=protein&val=124517216	cytotoxin-associated protein [Helicobacter pylori].	alcag163	DU	duodenal ulcer	Greece	Panayotopoulou,E.G., Sgouras,D.N., Papadakos,K., Kalliaropoulos,A.,Papatheodoridis,G., Mentis,A.F. and Archimandritis,A.J.	Strategy To Characterize the Number and Type of Repeating EPIYAPhosphorylation Motifs in the Carboxyl Terminus of CagA Protein inHelicobacter pylori Clinical Isolates	J. Clin. Microbiol. 45 (2), 488-495 (2007)	193	http://www.ncbi.nlm.nih.gov/entrez/viewer.fcgi?val=AM279292.2	NGVNGTLVGNGLSKAEATTLSKNFSDIKKELNAKLGNFNNNNNNGLKNSTEPIYAKVNKKKAGQAASPEEPIYTQVAKKVNAKIDRLNQIASGLGGVGQAAGFPLKRHDKVDDLSKVGRSVSPEPIYATIDDLGGPFPLKRHDKVDDLSKVGRSVSPEPIYATIDDLGGPFPLKRHDKVDDLSKVGRSRNQEL	ABCC	KKELNAKLGNFNNNNNNGLKNSTEPIYAKVNKKKAGQAASPEEPIYTQVAKKVNAKIDRLNQIASGLGGVGQAAGFPLKRHDKVDDLSKVGRSVSPEPIYATIDDLGGPFPLKRHDKVDDLSKVGRSVSPEPIYATIDDLGGPFPL
249	CAK49192	124517214	http://www.ncbi.nlm.nih.gov/entrez/viewer.fcgi?db=protein&val=124517214	cytotoxin-associated protein [Helicobacter pylori].	alcag146	DU	duodenal ulcer	Greece	Panayotopoulou,E.G., Sgouras,D.N., Papadakos,K., Kalliaropoulos,A.,Papatheodoridis,G., Mentis,A.F. and Archimandritis,A.J.	Strategy To Characterize the Number and Type of Repeating EPIYAPhosphorylation Motifs in the Carboxyl Terminus of CagA Protein inHelicobacter pylori Clinical Isolates	J. Clin. Microbiol. 45 (2), 488-495 (2007)	193	http://www.ncbi.nlm.nih.gov/entrez/viewer.fcgi?val=AM279291.1	GVNGTLVGNGLSKAEATTLTKNFSDIKKELNLKLFGNLNNNNNNGLKNSTEPIYAKVNKKKAGQAASPEEPIYAQVAKKVNAKIDRLNQIASGLGVVGQAAGFPLKKHDKVDDLSKVGLSASPEPIYATIDDLGGPFPLKKHDKVDDLSKVGLSASPEPIYATIDDLGGPFPLKKHDKVDDLSKVGLSRNQEL	ABCC	KELNLKLFGNLNNNNNNGLKNSTEPIYAKVNKKKAGQAASPEEPIYAQVAKKVNAKIDRLNQIASGLGVVGQAAGFPLKKHDKVDDLSKVGLSASPEPIYATIDDLGGPFPLKKHDKVDDLSKVGLSASPEPIYATIDDLGGPFPL
250	CAK49195	124516991	http://www.ncbi.nlm.nih.gov/entrez/viewer.fcgi?db=protein&val=124516991	cytotoxin-associated protein [Helicobacter pylori].	alcag182	DU	duodenal ulcer	Greece	Panayotopoulou,E.G., Sgouras,D.N., Papadakos,K., Kalliaropoulos,A.,Papatheodoridis,G., Mentis,A.F. and Archimandritis,A.J.	Strategy To Characterize the Number and Type of Repeating EPIYAPhosphorylation Motifs in the Carboxyl Terminus of CagA Protein inHelicobacter pylori Clinical Isolates	J. Clin. Microbiol. 45 (2), 488-495 (2007)	193	http://www.ncbi.nlm.nih.gov/entrez/viewer.fcgi?val=AM279294.1	NGVNGTLVGNGLSGIEATALSKNFSDIKKELNEKFKNFNNNNNNGLKNSTEPIYAKVNKKKAGQAASPEEPIYAQVAKKVNAKIDRLNQIASGLGGVGQAAGFPLKRHDKVDDLSKVGRSVSPEPIYATIDDLGGPFPLKRHDKVDDLSKVGRSVSPEPIYATIDDLGGPFPLKRHDKVDDLSKVGLSRNQEL	ABCC	KKELNEKFKNFNNNNNNGLKNSTEPIYAKVNKKKAGQAASPEEPIYAQVAKKVNAKIDRLNQIASGLGGVGQAAGFPLKRHDKVDDLSKVGRSVSPEPIYATIDDLGGPFPLKRHDKVDDLSKVGRSVSPEPIYATIDDLGGPFPL
251	CAL23486	124517055	http://www.ncbi.nlm.nih.gov/entrez/viewer.fcgi?db=protein&val=124517055	cytotoxin-associated protein [Helicobacter pylori].	Hp68	G	gastritis	Greece	Panayotopoulou,E.G., Sgouras,D.N., Papadakos,K., Kalliaropoulos,A.,Papatheodoridis,G., Mentis,A.F. and Archimandritis,A.J.	Strategy To Characterize the Number and Type of Repeating EPIYAPhosphorylation Motifs in the Carboxyl Terminus of CagA Protein inHelicobacter pylori Clinical Isolates	J. Clin. Microbiol. 45 (2), 488-495 (2007)	194	http://www.ncbi.nlm.nih.gov/entrez/viewer.fcgi?val=AM292562.1	NGVNGTLVGNGLSKAEATTLTKNFSDIKKELNLKLFGNLNNNNNNGLKNSTEPIYAKVNKKKSGQAASLEELIYAQVAKKVNAKIDRLNQIASGLGGVGQVAGFPLKRHDKVDDLSKVGRSASPEPIYATIDDLGGPFPLKRHDKVDDLSKVGRSASPEPIYATIDDLGGGFPLKRHDKVDDLSKVGLSRNQEL	ABCC	KELNLKLFGNLNNNNNNGLKNSTEPIYAKVNKKKSGQAASLEELIYAQVAKKVNAKIDRLNQIASGLGGVGQVAGFPLKRHDKVDDLSKVGRSASPEPIYATIDDLGGPFPLKRHDKVDDLSKVGRSASPEPIYATIDDLGGGFPL
252	BAB87448	19910394	http://www.ncbi.nlm.nih.gov/entrez/viewer.fcgi?db=protein&val=19910394	cytotoxin associated protein CagA [Helicobacter pylori].	ColombiaNA1768	G	gastritis	Colombia	Yamaoka,Y., Orito,E., Mizokami,M., Gutierrez,O., Saitou,N.,Kodama,T., Osato,M.S., Kim,J.G., Kashima,K., Ramirez,F.C.,Mahachai,V. and Graham,D.Y.	Helicobacter pylori in North and South America before Columbus	FEBS Lett. 517 (1-3), 180-184 (2002)	203	http://www.ncbi.nlm.nih.gov/entrez/viewer.fcgi?val=AB057081.1	ALADLKSFSTDQNSNLQKTIKDGVNGTLVGNGLSKTEATTLTKNFSDIKKELNEKFANFNNNNNGLKNSAEPIYAQVNKKKTGQVASPEESIYTQVAKQVNAKIDQLNKIASAGKGVGDFSGLGRSDSSEPIYATIDDLGGPSPFSRLGRSDSSEPIYATIDDLGGSLKKYDKVDDLSKVGLSREQELTQKIGNLTQKIGNLN	ABC''C''	IKKELNEKFANFNNNNNGLKNSAEPIYAQVNKKKTGQVASPEESIYTQVAKQVNAKIDQLNKIASAGKGVGDFSGLGRSDSSEPIYATIDDLGGPSPFSRLGRSDSSEPIYATIDDLGGSLKK
253	BAB87447	19910392	http://www.ncbi.nlm.nih.gov/entrez/viewer.fcgi?db=protein&val=19910392	cytotoxin associated protein CagA [Helicobacter pylori].	ColombiaNA1766	G	gastritis	Colombia	Yamaoka,Y., Orito,E., Mizokami,M., Gutierrez,O., Saitou,N.,Kodama,T., Osato,M.S., Kim,J.G., Kashima,K., Ramirez,F.C.,Mahachai,V. and Graham,D.Y.	Helicobacter pylori in North and South America before Columbus	FEBS Lett. 517 (1-3), 180-184 (2002)	203	http://www.ncbi.nlm.nih.gov/entrez/viewer.fcgi?val=AB057080.1	ALADLKNFSTDQKSNLQKTIKDGVNGTLVGNGLSKTEATTLTKNFSDIKKELNEKFANFNNNNNGLKNSAEPIYAQVNKKKTGQVASPEESIYTQVAKQVNAKIDKLNKIASAGKGVGDFSGLGRSDSSEPIYATIDDLGGPSPFSRLGRSDSSEPIYATIDDLGGSLKKYDKVDDLSKVGLSREQELTQKIGNLTQKIGNLN	ABC''C''	IKKELNEKFANFNNNNNGLKNSAEPIYAQVNKKKTGQVASPEESIYTQVAKQVNAKIDKLNKIASAGKGVGDFSGLGRSDSSEPIYATIDDLGGPSPFSRLGRSDSSEPIYATIDDLGGSLKK
254	BAB87446	19910390	http://www.ncbi.nlm.nih.gov/entrez/viewer.fcgi?db=protein&val=19910390	cytotoxin associated protein CagA [Helicobacter pylori].	ColombiaNA1764	G	gastritis	Colombia	Yamaoka,Y., Orito,E., Mizokami,M., Gutierrez,O., Saitou,N.,Kodama,T., Osato,M.S., Kim,J.G., Kashima,K., Ramirez,F.C.,Mahachai,V. and Graham,D.Y.	Helicobacter pylori in North and South America before Columbus	FEBS Lett. 517 (1-3), 180-184 (2002)	203	http://www.ncbi.nlm.nih.gov/entrez/viewer.fcgi?val=AB057079.1	ALADLKNFSTDQKSNLQKTIKDGVNGTLVGNGLSKTEATTLTKNFSDIKKELNEKFANFNNNNNGLKNSAEPIYAQVNKKKTGQVASPEESIYTQVAKQVNAKIDKLNKIASAGKGVGDFSGLGRSDSSEPIYATIDDLGGPFPFSRLGRSDSSEPIYATIDDLGGSLKKYDKVDDLSKVGLSREQELTQKIGNLTQKIGNLN	ABC''C''	IKKELNEKFANFNNNNNGLKNSAEPIYAQVNKKKTGQVASPEESIYTQVAKQVNAKIDKLNKIASAGKGVGDFSGLGRSDSSEPIYATIDDLGGPFPFSRLGRSDSSEPIYATIDDLGGSLKK
255	AAG09895	9964247	http://www.ncbi.nlm.nih.gov/entrez/viewer.fcgi?db=protein&val=9964247	cytotoxin associated protein A; CagA [Helicobacter pylori].	CR23	GC	gastric adenocarcinoma	Costa Rica	Occhialini,A., Marais,A., Urdaci,M., Sierra,R., Munoz,N.,Covacci,A. and Megraud,F.	Composition and gene expression of the cag pathogenicity island inHelicobacter pylori strains isolated from gastric carcinoma andgastritis patients in Costa Rica	Infect. Immun. 69 (3), 1902-1908 (2001)	223	http://www.ncbi.nlm.nih.gov/entrez/viewer.fcgi?val=AF289446.1	NFSDIKKELNAKLGNFNNNNNNGLKNEPIYAKVNKKKAGQVASPEEPIYAQVAKKVNAKIDRLNQIASGLGGVGQVAGFPLKRHDKVDDLSKVGRSVSPEPIYATIDDLGGPFPLKRHDKVDDLSKVGRSVSPEPIYATIDDLGGPFPLKRHDKVDDLSKVGLSREQQLKQKIDNLSQAVSEAKAGFFGNLEQTIDKLKDSTKNNTVNLWAESAKKVPASLSA	ABCC	DIKKELNAKLGNFNNNNNNGLKNEPIYAKVNKKKAGQVASPEEPIYAQVAKKVNAKIDRLNQIASGLGGVGQVAGFPLKRHDKVDDLSKVGRSVSPEPIYATIDDLGGPFPLKRHDKVDDLSKVGRSVSPEPIYATIDDLGGPFPL
256	AAG09900	9964257	http://www.ncbi.nlm.nih.gov/entrez/viewer.fcgi?db=protein&val=9964257	cytotoxin associated protein A; CagA [Helicobacter pylori].	CR43	G	chronic gastritis-associated dyspepsia	Costa Rica	Occhialini,A., Marais,A., Urdaci,M., Sierra,R., Munoz,N.,Covacci,A. and Megraud,F.	Composition and gene expression of the cag pathogenicity island inHelicobacter pylori strains isolated from gastric carcinoma andgastritis patients in Costa Rica	Infect. Immun. 69 (3), 1902-1908 (2001)	224	http://www.ncbi.nlm.nih.gov/entrez/viewer.fcgi?val=AF289451.1	NFSDIKKELNAKLFGNFNNNNNNGLKNEPIYAKVNKKKTGQVASPEEPIYAQVAKKVNAKIDRLNQIASGLGGVGQAAGFPLKRHDKVDDLSKVGRSVSPEPIYATIDDLGGPFPLKRHDKVDDLSKVGRSVSPEPIYATIDDLGGPFPLKRHDKVDDLSKVGLSREQQLAQKIDNLSQAVSEAKAGFFGNLEQTIDKLKDSTKHNPMNLWVESAKKVPAILSA	ABCC	IKKELNAKLFGNFNNNNNNGLKNEPIYAKVNKKKTGQVASPEEPIYAQVAKKVNAKIDRLNQIASGLGGVGQAAGFPLKRHDKVDDLSKVGRSVSPEPIYATIDDLGGPFPLKRHDKVDDLSKVGRSVSPEPIYATIDDLGGPFPL
257	AAG09887	9964231	http://www.ncbi.nlm.nih.gov/entrez/viewer.fcgi?db=protein&val=9964231	cytotoxin associated protein A; CagA [Helicobacter pylori].	CR8	GC	gastric adenocarcinoma	Costa Rica	Occhialini,A., Marais,A., Urdaci,M., Sierra,R., Munoz,N.,Covacci,A. and Megraud,F.	Composition and gene expression of the cag pathogenicity island inHelicobacter pylori strains isolated from gastric carcinoma andgastritis patients in Costa Rica	Infect. Immun. 69 (3), 1902-1908 (2001)	224	http://www.ncbi.nlm.nih.gov/entrez/viewer.fcgi?val=AF289438.1	NFSDIKKELNAKLFGNFNNNNNNGLKNEPIYAKVNKKKTGQVASPEEPIYAQVAKKVNAKIDRFNQIASGLGGVGQAAGFPLKRHDKVDDLSKVGRSVSPEPIYATIDDLGGPFPLKRHDKVGDLSKVGRSVSPEPIYATIDDLGGPFPLKRHDKVGDLSKVGLSREQQLAQKIDNLNQAVSEAKAGFFGNLEQTIDKLKDSTKHNPMNLWVESAKKVPASLSA	ABCC	IKKELNAKLFGNFNNNNNNGLKNEPIYAKVNKKKTGQVASPEEPIYAQVAKKVNAKIDRFNQIASGLGGVGQAAGFPLKRHDKVDDLSKVGRSVSPEPIYATIDDLGGPFPLKRHDKVGDLSKVGRSVSPEPIYATIDDLGGPFPL
258	AAG09883	9964223	http://www.ncbi.nlm.nih.gov/entrez/viewer.fcgi?db=protein&val=9964223	cytotoxin associated protein A; CagA [Helicobacter pylori].	CR4	GC	gastric adenocarcinoma	Costa Rica	Occhialini,A., Marais,A., Urdaci,M., Sierra,R., Munoz,N.,Covacci,A. and Megraud,F.	Composition and gene expression of the cag pathogenicity island inHelicobacter pylori strains isolated from gastric carcinoma andgastritis patients in Costa Rica	Infect. Immun. 69 (3), 1902-1908 (2001)	224	http://www.ncbi.nlm.nih.gov/entrez/viewer.fcgi?val=AF289434.1	NFSDIKKELNAKLFGNFNNNNNNGLKNEPIYAKVNKKKAGQVASPEEPIYAQVAKKVNAKIDRLNQIASGLGGVGQAAGFPLKRHDKVDDLSKVGRSVSPEPIYATIDDLGGPFPLKRHDKVDDLSKVGRSVSPEPIYATIDDLGGPFPLKRHDKVDDLSKVGLSREQKLAQKIDNLNQAVSEAKAGYFGNLEQTIDKLKDSAKNNPVNLWVESAKKVPANLSA	ABCC	IKKELNAKLFGNFNNNNNNGLKNEPIYAKVNKKKAGQVASPEEPIYAQVAKKVNAKIDRLNQIASGLGGVGQAAGFPLKRHDKVDDLSKVGRSVSPEPIYATIDDLGGPFPLKRHDKVDDLSKVGRSVSPEPIYATIDDLGGPFPL
259	AAG09898	9964253	http://www.ncbi.nlm.nih.gov/entrez/viewer.fcgi?db=protein&val=9964253	cytotoxin associated protein A; CagA [Helicobacter pylori].	CR38	G	chronic gastritis-associated dyspepsia	Costa Rica	Occhialini,A., Marais,A., Urdaci,M., Sierra,R., Munoz,N.,Covacci,A. and Megraud,F.	Composition and gene expression of the cag pathogenicity island inHelicobacter pylori strains isolated from gastric carcinoma andgastritis patients in Costa Rica	Infect. Immun. 69 (3), 1902-1908 (2001)	225	http://www.ncbi.nlm.nih.gov/entrez/viewer.fcgi?val=AF289449.1	NFSDIKKELNAKLFGNFNNNNNNGLENSAEPIYAKVNKKKTGQVASPEEPIYTQVAKKVNAKIDRLNQIASGLGGVGQAAGFPLKRHDKVDDLSKVGRSVSPEPIYATIDDFGGPFPLKRHDKVDDLSKVGRSVSPEPIYATIDDLGGPFPLKRHDKVDDLSKVGLSRNQKLAWKIDNLNQAVSEAKAGFFGNLEQTIGKLKDSTKNNTVNLWVESAKKPASLSA	ABCC	KELNAKLFGNFNNNNNNGLENSAEPIYAKVNKKKTGQVASPEEPIYTQVAKKVNAKIDRLNQIASGLGGVGQAAGFPLKRHDKVDDLSKVGRSVSPEPIYATIDDFGGPFPLKRHDKVDDLSKVGRSVSPEPIYATIDDLGGPFPL
260	AAG09908	9964273	http://www.ncbi.nlm.nih.gov/entrez/viewer.fcgi?db=protein&val=9964273	cytotoxin associated protein A; CagA [Helicobacter pylori].	CR55	G	chronic gastritis-associated dyspepsia	Costa Rica	Occhialini,A., Marais,A., Urdaci,M., Sierra,R., Munoz,N.,Covacci,A. and Megraud,F.	Composition and gene expression of the cag pathogenicity island inHelicobacter pylori strains isolated from gastric carcinoma andgastritis patients in Costa Rica	Infect. Immun. 69 (3), 1902-1908 (2001)	226	http://www.ncbi.nlm.nih.gov/entrez/viewer.fcgi?val=AF289459.1	NFSDIKKELNAKLFGNFNNNNNNGLKNSTEPIYAKVNKKKTGQVASPEEPIYAQVAKKVNAKIDRLNQIASGLGGVGQAAGFPLKRHDKVDDLSKVGRSVSPEPIYATIDDLGGPFPLKRHDKVDDLSKVGRSVSPEPIYATIDDLGGPFPLKRHDKVDDLSKVGLSREKQLKQKIDNLSQAVSEAKAGFFGNLEQTIDKLKDSTKNNTVNLWAESAKKVPASLSA	ABCC	KELNAKLFGNFNNNNNNGLKNSTEPIYAKVNKKKTGQVASPEEPIYAQVAKKVNAKIDRLNQIASGLGGVGQAAGFPLKRHDKVDDLSKVGRSVSPEPIYATIDDLGGPFPLKRHDKVDDLSKVGRSVSPEPIYATIDDLGGPFPL
261	AAG09905	9964267	http://www.ncbi.nlm.nih.gov/entrez/viewer.fcgi?db=protein&val=9964267	cytotoxin associated protein A; CagA [Helicobacter pylori].	CR52	G	chronic gastritis-associated dyspepsia	Costa Rica	Occhialini,A., Marais,A., Urdaci,M., Sierra,R., Munoz,N.,Covacci,A. and Megraud,F.	Composition and gene expression of the cag pathogenicity island inHelicobacter pylori strains isolated from gastric carcinoma andgastritis patients in Costa Rica	Infect. Immun. 69 (3), 1902-1908 (2001)	226	http://www.ncbi.nlm.nih.gov/entrez/viewer.fcgi?val=AF289456.1	NFSDIKKELNAKLFGNFNNNNNNGLKNSTEPIYAKVNKKKAGQAASPEEPIYAQVAKKVKAKIDQLNQAASGLGGVGQAAGFPLKRHDKVDDLSKVGRSVSPEPIYATIDDLGGPFPLKRHDKVDDLSKVGRSVSPEPIYATIDDLGGPFPLKRHDKVDDLSKVGLSRNQELAQKIDNLNQAVSEAKAGFFGNLEQTIDKLKDSIKHNPMNLWAESAKKMPASLSA	ABCC	KELNAKLFGNFNNNNNNGLKNSTEPIYAKVNKKKAGQAASPEEPIYAQVAKKVKAKIDQLNQAASGLGGVGQAAGFPLKRHDKVDDLSKVGRSVSPEPIYATIDDLGGPFPLKRHDKVDDLSKVGRSVSPEPIYATIDDLGGPFPL
262	AAG09890	9964237	http://www.ncbi.nlm.nih.gov/entrez/viewer.fcgi?db=protein&val=9964237	cytotoxin associated protein A; CagA [Helicobacter pylori].	CR13	GC	gastric adenocarcinoma	Costa Rica	Occhialini,A., Marais,A., Urdaci,M., Sierra,R., Munoz,N.,Covacci,A. and Megraud,F.	Composition and gene expression of the cag pathogenicity island inHelicobacter pylori strains isolated from gastric carcinoma andgastritis patients in Costa Rica	Infect. Immun. 69 (3), 1902-1908 (2001)	226	http://www.ncbi.nlm.nih.gov/entrez/viewer.fcgi?val=AF289441.1	NFSDIKKELNAKLFRNFNNNNNNGLKNSTEPIYAKVNKKKTGQVASPEEPIYTQVAKKVNAKIDRLNQIASGLGGVGKAAGFPLKRHDKVDDLSKVGRSVSPEPIYATIDDPVGPFPLKRHDKVDDLSKVGRSVSPEPIYATIDDLGGPFPLKRHDKVDDLSKVGLSREQQLKQKIDNLNQAVSEAKAGYFGNLEQTIDKLKDSTKHNPMNLWVESAKKVPANLSA	ABCC	KELNAKLFRNFNNNNNNGLKNSTEPIYAKVNKKKTGQVASPEEPIYTQVAKKVNAKIDRLNQIASGLGGVGKAAGFPLKRHDKVDDLSKVGRSVSPEPIYATIDDPVGPFPLKRHDKVDDLSKVGRSVSPEPIYATIDDLGGPFPL
263	AAG09884	9964225	http://www.ncbi.nlm.nih.gov/entrez/viewer.fcgi?db=protein&val=9964225	cytotoxin associated protein A; CagA [Helicobacter pylori].	CR5	GC	gastric adenocarcinoma	Costa Rica	Occhialini,A., Marais,A., Urdaci,M., Sierra,R., Munoz,N.,Covacci,A. and Megraud,F.	Composition and gene expression of the cag pathogenicity island inHelicobacter pylori strains isolated from gastric carcinoma andgastritis patients in Costa Rica	Infect. Immun. 69 (3), 1902-1908 (2001)	226	http://www.ncbi.nlm.nih.gov/entrez/viewer.fcgi?val=AF289435.1	NFSDIKKELNAKLFGNFNNNNNNGLKNSTEPIYAKVNKKKTGQVASPEEPIYAQVAKKVNAKIDRLNQIASGLGGVGQAAGFPLKRHDKVDDLSKVGRSVSPEPIYATIDDLGGPFPLKRHDKVDDLSKVGRSVSPEPIYATIDDLGGPFPLKRHDKVDDLSKVGRSREQQLKQKIDNLSQAVSEAKAGFFGNLEQTIDKLKDSTKNNTVNLWAESAKKVPASLSA	ABCC	KELNAKLFGNFNNNNNNGLKNSTEPIYAKVNKKKTGQVASPEEPIYAQVAKKVNAKIDRLNQIASGLGGVGQAAGFPLKRHDKVDDLSKVGRSVSPEPIYATIDDLGGPFPLKRHDKVDDLSKVGRSVSPEPIYATIDDLGGPFPL
264	AAG09881	9964219	http://www.ncbi.nlm.nih.gov/entrez/viewer.fcgi?db=protein&val=9964219	cytotoxin associated protein A; CagA [Helicobacter pylori].	CR1	GC	gastric adenocarcinoma	Costa Rica	Occhialini,A., Marais,A., Urdaci,M., Sierra,R., Munoz,N.,Covacci,A. and Megraud,F.	Composition and gene expression of the cag pathogenicity island inHelicobacter pylori strains isolated from gastric carcinoma andgastritis patients in Costa Rica	Infect. Immun. 69 (3), 1902-1908 (2001)	226	http://www.ncbi.nlm.nih.gov/entrez/viewer.fcgi?val=AF289432.1	NFSNIKKELNAKLFGNFNNNNNNGLENSAEPIYAKVNKKKTGQVASPEEPIYTQVAKKVNAKIDRLNQIASGLGGVGQAAGFPLKRHDKVDDLSKVGRSVSPEPIYATIDDFGGPFPLKRHDKVDDLSKVGRSVSPEPIYATIDDLGGPFPLKRHDKVDDLSKVGLSRNQKLAWKIDNLNQAVSEAKAGFFGNLEQTIGKLKDSTKNNTVNLWVESAKKVPASLSA	ABCC	KELNAKLFGNFNNNNNNGLENSAEPIYAKVNKKKTGQVASPEEPIYTQVAKKVNAKIDRLNQIASGLGGVGQAAGFPLKRHDKVDDLSKVGRSVSPEPIYATIDDFGGPFPLKRHDKVDDLSKVGRSVSPEPIYATIDDLGGPFPL
265	BAC07548	22266683	http://www.ncbi.nlm.nih.gov/entrez/viewer.fcgi?db=protein&val=22266683	CagA [Helicobacter pylori].	F501	X		X	Asahi,M., Tanaka,Y. and Tsujikawa,K.	Helicobacter pylori strain F501 CagA(cagA) gene,partial cds	Published Only in Database (2002)	234	http://www.ncbi.nlm.nih.gov/entrez/viewer.fcgi?val=AB089318.1	SGIEATALAKNFSDIKKELNEKLFGNSNNNNNGLKNSTEPIYAKVNKKKTGQVASHEEPIYTQVAKKVNAKIDRLNQIASGLGGVGQAAGFPLKRHDKVDDLSKVGRSASPEPIYATIDDLGGPFPLKRHDKVDDLSKVGRSASPEPIYATIDDLGGPFPLKRHDKVDDLSKVGLSRGQELAQKIDNLNQAVSEAKAGYFGNLEQKIDKLKDSTKNNTVNLWLESAKKVPASLS	ABCC	KKELNEKLFGNSNNNNNGLKNSTEPIYAKVNKKKTGQVASHEEPIYTQVAKKVNAKIDRLNQIASGLGGVGQAAGFPLKRHDKVDDLSKVGRSASPEPIYATIDDLGGPFPLKRHDKVDDLSKVGRSASPEPIYATIDDLGGPFPL
266	ABO33867	132535898	http://www.ncbi.nlm.nih.gov/entrez/viewer.fcgi?db=protein&val=132535898	CagA [Helicobacter pylori].	PD5951K_2	GC	gastric cancer	Italy	Zambon,C.F., Basso,D., Marchet,A., Stranges,A., Navaglia,F.,Fogar,P., Greco,E., Guariso,G., D'Odorico,A., Basso,G., Nitti,D.and Plebani,M.	Helicobacter pylori cagA and vacA virulence genes and gastriccancer	Unpublished	243	http://www.ncbi.nlm.nih.gov/entrez/viewer.fcgi?val=EF450139.1	TGDFSRVEQALADLKNFSKEQLAQQAQKNESLNAGKKSEIYQSVKNGVNGTLVGNGLSGIEATALAKNFSDIKKELNEKFKNFNNNNNNGLKNEPIYAKVNKKKAGQAASPEEPIYAQVAKKVNAKIDRLNQIASGLGGVGQAAGFPLKRHDKVDDLSKVGLSASPEPIYATIDDLGGPFPLKRHDKVDDLSKVGLSASPEPIYATIDDLGGPFPLKRHDKVDDLSKVGLSRNQELAQKIDNL	ABCC	DIKKELNEKFKNFNNNNNNGLKNEPIYAKVNKKKAGQAASPEEPIYAQVAKKVNAKIDRLNQIASGLGGVGQAAGFPLKRHDKVDDLSKVGLSASPEPIYATIDDLGGPFPLKRHDKVDDLSKVGLSASPEPIYATIDDLGGPFPL
267	BAB87440	19910378	http://www.ncbi.nlm.nih.gov/entrez/viewer.fcgi?db=protein&val=19910378	cytotoxin associated protein CagA [Helicobacter pylori].	Alaska19	G	gastritis	USA	Yamaoka,Y., Orito,E., Mizokami,M., Gutierrez,O., Saitou,N.,Kodama,T., Osato,M.S., Kim,J.G., Kashima,K., Ramirez,F.C.,Mahachai,V. and Graham,D.Y.	Helicobacter pylori in North and South America before Columbus	FEBS Lett. 517 (1-3), 180-184 (2002)	243	http://www.ncbi.nlm.nih.gov/entrez/viewer.fcgi?val=AB057073.1	ALADLKNFSKEQLAQQAQKNEDFNTGKNSELYQSVKNSVNKTLVGNGLSGIEATALAKKFSDIKKELNEKFKNFNNNNNNGLKNEPIYVKVNKKKTGQVASPEEPIYAQVAKKVNAKIDRLNQAASGLGGVGQAAGFPLKRHDKVDDLSKVGRSVSPEPIYATIDDLGGPFPLKRHDKVDDLSKVGRSVSPEPIYATIDDLGGPFPLKRHDKVDDLSKVGLSRNQELAQKIDNLSQAVSEAKA	ABCC	DIKKELNEKFKNFNNNNNNGLKNEPIYVKVNKKKTGQVASPEEPIYAQVAKKVNAKIDRLNQAASGLGGVGQAAGFPLKRHDKVDDLSKVGRSVSPEPIYATIDDLGGPFPLKRHDKVDDLSKVGRSVSPEPIYATIDDLGGPFPL
268	BAB87453	19910404	http://www.ncbi.nlm.nih.gov/entrez/viewer.fcgi?db=protein&val=19910404	cytotoxin associated protein CagA [Helicobacter pylori].	ColombiaNA1990	G	gastritis	Colombia	Yamaoka,Y., Orito,E., Mizokami,M., Gutierrez,O., Saitou,N.,Kodama,T., Osato,M.S., Kim,J.G., Kashima,K., Ramirez,F.C.,Mahachai,V. and Graham,D.Y.	Helicobacter pylori in North and South America before Columbus	FEBS Lett. 517 (1-3), 180-184 (2002)	244	http://www.ncbi.nlm.nih.gov/entrez/viewer.fcgi?val=AB057086.1	ALADLKNFSKEQLAQQAQKNESFNVGKKSEIYQSVKNGVNKTLVGNGLSQAEATTLSKNFSDIKKELNAKLFGNFNNNNNNGLKNEPIYAKVNKKKTGQVASPEEPIYAQVAKKVNAKIDRLNQIASGLGGVGQAAGFPLKRHDKVDDLSKVGRSVSPEPIYATIDDLGGPFPLKRHDKVDDLSKVGRSVSPEPIYATIDDLGGPFPLKRHDKVDDLSKVGISREQQLAQKIDNLNQAVSEAKA	ABCC	IKKELNAKLFGNFNNNNNNGLKNEPIYAKVNKKKTGQVASPEEPIYAQVAKKVNAKIDRLNQIASGLGGVGQAAGFPLKRHDKVDDLSKVGRSVSPEPIYATIDDLGGPFPLKRHDKVDDLSKVGRSVSPEPIYATIDDLGGPFPL
269	AAV66531	55826984	http://www.ncbi.nlm.nih.gov/entrez/viewer.fcgi?db=protein&val=55826984	CagA [Helicobacter pylori].	HP 594	X		Malaysia	Ramelah,M., Aminuddin,A., Alfizah,H., Isa,M.R., Jasmi,A.Y.,Tan,H.J., Rahman,A.J., Rizal,A.M. and Mazlam,M.Z.	cagA gene variants in Malaysian Helicobacter pylori strainsisolated from patients of different ethnic groups	FEMS Microbiol. Ecol. 44 (2), 239-242 (2005)	245	http://www.ncbi.nlm.nih.gov/entrez/viewer.fcgi?val=AY769771.1	TLVGNGLSQAEATTLFKNFSDIKKELNAKLGNFNNNNNNGLKNEPIYAQVNKKKVGQAASHEEPIYAQVAKKVNAKIDRLNQIASGLGGVGRAAGFPLKRHDKVDDLSKVGRSVSPEPIYATIDDLGGPFPLKRHDKVDDLSKVGRSVSPEPIYATIDDLGGPFPLKRHDKVDDLSKVGLSRNQELAQKIDNLNQAVSEAKAGFFGNLEQTIDNLKDSAKNNPMNLWVESAKKVPASLSAKLDNY	ABCC	DIKKELNAKLGNFNNNNNNGLKNEPIYAQVNKKKVGQAASHEEPIYAQVAKKVNAKIDRLNQIASGLGGVGRAAGFPLKRHDKVDDLSKVGRSVSPEPIYATIDDLGGPFPLKRHDKVDDLSKVGRSVSPEPIYATIDDLGGPFPL
270	BAB87469	19910436	http://www.ncbi.nlm.nih.gov/entrez/viewer.fcgi?db=protein&val=19910436	cytotoxin associated protein CagA [Helicobacter pylori].	Colombia154	GC	gastric cancer	Colombia	Yamaoka,Y., Orito,E., Mizokami,M., Gutierrez,O., Saitou,N.,Kodama,T., Osato,M.S., Kim,J.G., Kashima,K., Ramirez,F.C.,Mahachai,V. and Graham,D.Y.	Helicobacter pylori in North and South America before Columbus	FEBS Lett. 517 (1-3), 180-184 (2002)	248	http://www.ncbi.nlm.nih.gov/entrez/viewer.fcgi?val=AB057102.1	TLVGNGLSQAEATTFLKNFSDIKKELNANLGNFNNNTNIGLKNSTEPIYAKGYKRKTGQVASPEEPIYAQVAKKVNAKIDRLNQVASGLGVVGQAVGFPLKRHDKVDDLSKVGRSVSPEPIYATIDDLGGPFPLKRHDKVDDLSKVGRSVSPEPIYATIDDLGGPFPLKRHDKVDDLSKVGLSREQQLKQNIDKFDQAVSEAKAGYFGNLERTIDKLKDSAKYNTMNLWAESAKKVPASLSAKLDNYA	ABCC	KKELNANLGNFNNNTNIGLKNSTEPIYAKGYKRKTGQVASPEEPIYAQVAKKVNAKIDRLNQVASGLGVVGQAVGFPLKRHDKVDDLSKVGRSVSPEPIYATIDDLGGPFPLKRHDKVDDLSKVGRSVSPEPIYATIDDLGGPFPL
271	BAB87470	19910438	http://www.ncbi.nlm.nih.gov/entrez/viewer.fcgi?db=protein&val=19910438	cytotoxin associated protein CagA [Helicobacter pylori].	Colombia271	GC	gastric cancer	Colombia	Yamaoka,Y., Orito,E., Mizokami,M., Gutierrez,O., Saitou,N.,Kodama,T., Osato,M.S., Kim,J.G., Kashima,K., Ramirez,F.C.,Mahachai,V. and Graham,D.Y.	Helicobacter pylori in North and South America before Columbus	FEBS Lett. 517 (1-3), 180-184 (2002)	249	http://www.ncbi.nlm.nih.gov/entrez/viewer.fcgi?val=AB057103.1	TLVGNGFFKPEPTTFSKTFSDIKKELNAKLFGNFNNININGLKNSTEPIYAKVIKRKAGQVASPEEPIYTQVAKKVNAKIDRLNQIASGLGGVGKAAGFPLKRHDKVDDLSKVGRSVSPEPIYATIDDLGGPFPLKRHDKVDDLSKVGRSVSPEPIYATIDDLGGPFPLKRHDKVDDLSKVGRSREQQLKQKIDEFDQAVSEAKAGYFGNLGRTIDKLKDSAKYNTMNLWAESAKKVPASLSAKLDNYA	ABCC	KELNAKLFGNFNNININGLKNSTEPIYAKVIKRKAGQVASPEEPIYTQVAKKVNAKIDRLNQIASGLGGVGKAAGFPLKRHDKVDDLSKVGRSVSPEPIYATIDDLGGPFPLKRHDKVDDLSKVGRSVSPEPIYATIDDLGGPFPL
272	BAB87460	19910418	http://www.ncbi.nlm.nih.gov/entrez/viewer.fcgi?db=protein&val=19910418	cytotoxin associated protein CagA [Helicobacter pylori].	Colombia170	GC	gastric cancer	Colombia	Yamaoka,Y., Orito,E., Mizokami,M., Gutierrez,O., Saitou,N.,Kodama,T., Osato,M.S., Kim,J.G., Kashima,K., Ramirez,F.C.,Mahachai,V. and Graham,D.Y.	Helicobacter pylori in North and South America before Columbus	FEBS Lett. 517 (1-3), 180-184 (2002)	275	http://www.ncbi.nlm.nih.gov/entrez/viewer.fcgi?val=AB057093.1	ALADLKNFSKEQLAQQTQKNESFNVGKKSEIYQSVKNGVNGTLVGNGLSQAEATTLSKNFSDIKKELNAKLFGNFNNNNNNGLKNEPIYAKVNKKKTGQVASPEEPIYAQVAKKVNAKIDQLNQAASGFGGVGQAGFPLKRHDKVDDLSKVRRSVSPEPIYATIDDLGGPFPLKRHDKVCDLSKVGRSVSPEPIYATIDDLGGPFPLKRHDKVDDLSKVGLSRGQQLKQKIDEFHQAVSKTKAGYFGNLGRTIDKLKDSAKFNPRNLWGENGKKI	ABCC	IKKELNAKLFGNFNNNNNNGLKNEPIYAKVNKKKTGQVASPEEPIYAQVAKKVNAKIDQLNQAASGFGGVGQAGFPLKRHDKVDDLSKVRRSVSPEPIYATIDDLGGPFPLKRHDKVCDLSKVGRSVSPEPIYATIDDLGGPFPL
273	BAB87464	19910426	http://www.ncbi.nlm.nih.gov/entrez/viewer.fcgi?db=protein&val=19910426	cytotoxin associated protein CagA [Helicobacter pylori].	Kazak2	G	gastritis	Kazakhstan	Yamaoka,Y., Orito,E., Mizokami,M., Gutierrez,O., Saitou,N.,Kodama,T., Osato,M.S., Kim,J.G., Kashima,K., Ramirez,F.C.,Mahachai,V. and Graham,D.Y.	Helicobacter pylori in North and South America before Columbus	FEBS Lett. 517 (1-3), 180-184 (2002)	289	http://www.ncbi.nlm.nih.gov/entrez/viewer.fcgi?val=AB057097.1	ALADLKNFSKEQLAQQAQKNESFNAGKKSEIYQSVKNGVNGTLVGNGLSGIEATALAKNFSDIKKELNEKFKNFNNNNNNGLKNSTEPIYAKVNKKKTGQAASLEEPIYAQVAKKVNAKIDRLNQIASGLGVVGQAAGFPLKKHDKVDDLSKVGLSASPEPIYASIDDLGGPFPLKRHDKVDDLSKVGLSASPEPIYATIDDLGGPFPLKRHDKVDDLSKVGLSRNQELAQKIDNLNQAVSEAKAGFFGNLEQTIDNLKDSAKDNPVNLWVESAKKVPASLSAKLDNYA	ABCC	KKELNEKFKNFNNNNNNGLKNSTEPIYAKVNKKKTGQAASLEEPIYAQVAKKVNAKIDRLNQIASGLGVVGQAAGFPLKKHDKVDDLSKVGLSASPEPIYASIDDLGGPFPLKRHDKVDDLSKVGLSASPEPIYATIDDLGGPFPL
274	BAB87458	19910414	http://www.ncbi.nlm.nih.gov/entrez/viewer.fcgi?db=protein&val=19910414	cytotoxin associated protein CagA [Helicobacter pylori].	Colombia144	GC	gastric cancer	Colombia	Yamaoka,Y., Orito,E., Mizokami,M., Gutierrez,O., Saitou,N.,Kodama,T., Osato,M.S., Kim,J.G., Kashima,K., Ramirez,F.C.,Mahachai,V. and Graham,D.Y.	Helicobacter pylori in North and South America before Columbus	FEBS Lett. 517 (1-3), 180-184 (2002)	289	http://www.ncbi.nlm.nih.gov/entrez/viewer.fcgi?val=AB057091.1	ALADLKNFSKEQLAQQAQKNESFNAGKKFEFSQSVRNGVNGTLVGNGFSQAEATTLSKNFSDIKKELNAKLGNFNNNNINGLKNSTEPIYAKVNKKETGQAASPEEPIYTQVAKKVNAKIDRLNQIASGLGVVGQAAGFPLKRHDKVDDLSKVGRSVSPEPIYATIDDLGGPFPLKRHDKVDNLSKVGRSVSPEPIYATIDDLGGPFPLKRHDKVDNLSKVGLSRNQELTQKIDNLSQAVSEAKAGFFGNLEQTIDKLKDSTKHNVVNLWAESAKKVPASLSAKLDNYA	ABCC	KKELNAKLGNFNNNNINGLKNSTEPIYAKVNKKETGQAASPEEPIYTQVAKKVNAKIDRLNQIASGLGVVGQAAGFPLKRHDKVDDLSKVGRSVSPEPIYATIDDLGGPFPLKRHDKVDNLSKVGRSVSPEPIYATIDDLGGPFPL
275	BAB87443	19910384	http://www.ncbi.nlm.nih.gov/entrez/viewer.fcgi?db=protein&val=19910384	cytotoxin associated protein CagA [Helicobacter pylori].	ColombiaNA1688	G	gastritis	Colombia	Yamaoka,Y., Orito,E., Mizokami,M., Gutierrez,O., Saitou,N.,Kodama,T., Osato,M.S., Kim,J.G., Kashima,K., Ramirez,F.C.,Mahachai,V. and Graham,D.Y.	Helicobacter pylori in North and South America before Columbus	FEBS Lett. 517 (1-3), 180-184 (2002)	290	http://www.ncbi.nlm.nih.gov/entrez/viewer.fcgi?val=AB057076.1	ALPDLKNFSKEQLAQQAQKNESLNVGKKSEIYQSVKNGVNGTLVGNGFFKPEPTTFSKTFSDIKKELNAKLFGNFNNININGLKNSTEPIYAKVIKRKAGQVASPEEPIYAQVAKKVNAKIDRLNQAASGLGGVGQAAGFPLKRHDKVDDLSKVGRSVSPEPIYATIDDLGGPFPLKRHDKVDDLSKVGRSVSPEPIYATIDDLGGPFPLKRHDKVDDLSKVGLSRNQELAQKIDNLNQAVSEAKAGFFGNLEQTIDKLKDSAKNNSVNLWVESAKKVPASLSAKLDNYA	ABCC	KELNAKLFGNFNNININGLKNSTEPIYAKVIKRKAGQVASPEEPIYAQVAKKVNAKIDRLNQAASGLGGVGQAAGFPLKRHDKVDDLSKVGRSVSPEPIYATIDDLGGPFPLKRHDKVDDLSKVGRSVSPEPIYATIDDLGGPFPL
276	AAF35342	7021431	http://www.ncbi.nlm.nih.gov/entrez/viewer.fcgi?db=protein&val=7021431	CagA [Helicobacter pylori].	India99	X		India	Mukhopadhyay,A.K., Kersulyte,D., Jeong,J.Y., Datta,S., Ito,Y.,Chowdhury,A., Chowdhury,S., Santra,A., Bhattacharya,S.K., Azuma,T.,Nair,G.B. and Berg,D.E.	Distinctiveness of genotypes of Helicobacter pylori in Calcutta,India	J. Bacteriol. 182 (11), 3219-3227 (2000)	441	http://www.ncbi.nlm.nih.gov/entrez/viewer.fcgi?val=AF222809.1	IDLENSVKDVIINQKITDKVDNLSSAVSVAKAMGDFSKVEQALADLKNFSKEQLAQQAQKNESFNTGKKSEIYQSVKNGVNGTLVGNGLSKAEATTLSKNFSDIKKELNAKLGNFNNNNNNGLKNEPIYAKVNKKKAGQAASLEEPIYAQVAKKVNAKIDRLNQIASGLGVVGQAAGFPLKRHDKVDDLSKVGLSASPEPIYATIDDLGGPFPLKKHDKVDDLSKVGLSASPEPIYATIDDLGGPFPLKKHDKVDDLSKVGLSRNQELAQKIDNLNQAVSEAKAGFFGNLEQTIDKLKDSIKHNPMNLWVESTKKVPASLSAKLDNYATNSHTRINSNIKNGAINEKATGMLTQKNPEWLKLVNDKIVAHNVGSVPLSEYDKIGFNQKNMKDYSDSFKF…	ABCC	DIKKELNAKLGNFNNNNNNGLKNEPIYAKVNKKKAGQAASLEEPIYAQVAKKVNAKIDRLNQIASGLGVVGQAAGFPLKRHDKVDDLSKVGLSASPEPIYATIDDLGGPFPLKKHDKVDDLSKVGLSASPEPIYATIDDLGGPFPL
277	AAF35340	7021427	http://www.ncbi.nlm.nih.gov/entrez/viewer.fcgi?db=protein&val=7021427	CagA [Helicobacter pylori].	India41	X		India	Mukhopadhyay,A.K., Kersulyte,D., Jeong,J.Y., Datta,S., Ito,Y.,Chowdhury,A., Chowdhury,S., Santra,A., Bhattacharya,S.K., Azuma,T.,Nair,G.B. and Berg,D.E.	Distinctiveness of genotypes of Helicobacter pylori in Calcutta,India	J. Bacteriol. 182 (11), 3219-3227 (2000)	445	http://www.ncbi.nlm.nih.gov/entrez/viewer.fcgi?val=AF222807.1	IHLENSVKDVIINQKITDKVDNLNQAVSVAKATGDFSRVEQALADLNNFSKEQLAQQAQKNESFNAGKKSEIYQSVKNGVNGTLVGNGLSGIEATALAKNFSDIKKELNEKFKNFNNNNNNGLKNSTEPIYAKVNKKKTQGQAASLEEPIYAQVAKKVNAKIDRLNQIASGLGVVGQAAGFPLKKHDKVDDLSKVGLSASPEPIYASIDDLGGPFPLKRHDKVDDLSKVGLSASPEPIYATIDDLGGPFPLKRHDKVDDLSKVGLSRNQKLAQKIDNLNQAVSEAKAGFFGNLEQTIDNLKDSAKDNPVNLWVESAKKVPASLSAKLDNYATNGHTRINSNIKNGAINEKATGMLTQKNPEWLKLVNDKIVAHNVGSVPLSEYDKIGFNQKNMKDYSDS…	ABCC	KKELNEKFKNFNNNNNNGLKNSTEPIYAKVNKKKTQGQAASLEEPIYAQVAKKVNAKIDRLNQIASGLGVVGQAAGFPLKKHDKVDDLSKVGLSASPEPIYASIDDLGGPFPLKRHDKVDDLSKVGLSASPEPIYATIDDLGGPFPL
278	BAD51747	52693788	http://www.ncbi.nlm.nih.gov/entrez/viewer.fcgi?db=protein&val=52693788	cytotoxin associated protein A [Helicobacter pylori].	OK111	G	atrophic gastritis	Japan	Yamazaki,S., Yamakawa,A., Okuda,T., Ohtani,M., Suto,H., Ito,Y.,Yamazaki,Y., Keida,Y., Higashi,H., Hatakeyama,M. and Azuma,T.	Distinct diversity of vacA, cagA, and cagE genes of Helicobacterpylori associated with peptic ulcer in Japan	J. Clin. Microbiol. 43 (8), 3906-3916 (2005)	1214	http://www.ncbi.nlm.nih.gov/entrez/viewer.fcgi?val=AB190937.1	MTNETIDQQPQTEVAFNPQQFINNLQVAFLKLDNAVASFDPDQKPIVDKNDRDNRQAFDGISQLREEYSNKAIKNPTKKNQYFSDFINKSNDLINKDNLIDVESSTKSFQKFGDQRYRIFTSWVSHQNDPSKINTRSIRNFMENIIQPPIPDDKEKAEFLKSAKQSFAGIIIGNQIRTDQKFMGVFDESLKERQEAEKNGGPTGGDWLDIFLSFIFDKKQSSDVKEAINQEPVPHVQPDIATTTTDIQGLPPEARDLLDERGNFSKFTLGDMEMLDVEGVADIDPNYKFNQLLIHNNVLSSVLIGSHNGIEPEKVSLLYAGNGGFGAKHDWNATVGYKDQQGNNVATIINVHMKNGSGLVIAGGEKGINNPSFYLYKEDQLTGSQRALSQEEIRNKVDF…	ABCC	IKKELNEKFKNFNNNNNGLKNSTEPIYAKVNKKKTGQVASPEEPIYTQVAKKVTQKIDQLNQAASGLGGVGQAGFPLKRHDKVDDLSKVGRSVSPEPIYATIDDLGGPFPLKRHDKVDDLSKVGRSVSPEPIYATIDDLGGPFPL
279	BAC10428	22335429	http://www.ncbi.nlm.nih.gov/entrez/viewer.fcgi?db=protein&val=22335429	CagA [Helicobacter pylori].	F79	GU	gastric ulcer	Japan	Higashi,H., Tsutsumi,R., Fujita,A., Yamazaki,S., Azuma,T. andHatakeyama,M.	Virulence of Helicobacter pylori CagA depends on its potential tobind SHP-2 phosphatase	Unpublished	1216	http://www.ncbi.nlm.nih.gov/entrez/viewer.fcgi?val=AB090082.1	MTNETIDQQPQTEVAFNPQQFINNLQVAFLKLDNAVASFDPDQKPIVDKNDRDNRQAFEKISQLREEYSNKAIKNPAKKNQYFSDFINKSNDLINKDNLIAVDSSVESFQKFGDQRYQIFTSWVSLQNDPSKINTRSIRNFMEHTIQPPIPDDKEKAEFLKSAKQSFAGIIIGNQIRTDQKFMDVFDESLKERQEAEKNGEPAGGDWLDIFLSFIFDKKQSSDVKEAINQEPVPHVQPDIATTTTDIQGLPPESRDLLDERGNFSKFTLGDMEMLDVEGVADIDPNYKFNQLLIHNNALSSVLMGSHNGIEPEKVSLLYAGNGGFGAKHDWNATVGYKDQQGNNVATIINVHMKNGSGLVIAGGEKGINNPSFYLYKEDQLTGSQRALSQEEIQNKIDF…	ABCC	KKELNEKLFGNSNNNNNGLKNSTEPIYAKVNKKKTGQVASHEEPIYTQVAKKVNAKIDRLNQIASGLGGVGQAAGFPLKRHDKVDDLSKVGRSASPEPIYATIDDLGGPFPLKRHDKVDDLSKVGRSASPEPIYATIDDLGGPFPL
280	BAE97702	110292859	http://www.ncbi.nlm.nih.gov/entrez/viewer.fcgi?db=protein&val=110292859	cytotoxin associated protein A [Helicobacter pylori].	OK310	GC	gastric cancer	Japan	Satomi,S., Azuma,T., Yamakawa,A., Matsunaga,S., Masaki,R.,Inagaki,T., Okuda,T., Suto,H., Keida,Y., Kutsumi,H., Ito,Y.,Yamazaki,Y. and Kuriyama,M.	Relationship between the diversity of the cagA gene of Helicobacterpylori and gastric cancer in Okinawa, Japan	Unpublished	1216	http://www.ncbi.nlm.nih.gov/entrez/viewer.fcgi?val=AB246737.1	MTNETIDQTITPDQTDFVPQRFINNLQVAFIKVDSAVASFDPDQKPIVDKNDRDNRQAFEKISQLREEYANKAIKNPTKKNQYFSDFINKSNDLINKDNLIAVDSSVESFRKFGDQRYQIFTSWVSLQKDPSKINTQKIRDFMENIIQPPISDDKEKAEFLRSAKQSFAGIIIGNQIRSDQKFMGVFDESLKERQEAEKNAEPAGGDWLDIFLSFVFNKKQSSDLKETLDQEPVPHVQPDIATTTTDIQGLPPESRDLLDERGNFSKFTLGDMEMLDVEGVADIDPNYKFNQLLIHNNALSSVLMGSHNGVEPEKVSLLYGGNGGPEARHDWNATVGYKNQQGSNVATLINVHMKNGSGLVIAGGEKGVNNPSFYLYKEDQLTGLKQALSQKEIQNKVD…	ABCC	KKELNAKLGNFNNNNNDGLKNSIEPIYAKVNKKKAGQAASPEESIYTQVAKKVNAKIDQLNQAASGFGNVGQAGFPLKRHTKVDDLSKVGLSANHEPIYATIDDLGGPFPLKRHTKVDDLSKVGLSANHEPIYATIDDLGGPFPL
281	ABJ98436	116294923	http://www.ncbi.nlm.nih.gov/entrez/viewer.fcgi?db=protein&val=116294923	cag26 [Helicobacter pylori].	3K	X		India	Devi,S.M., Ahmed,I., Hussain,M.A., Alvi,A. and Ahmed,N.	Genetic geography of Helicobacter pylori in India	Unpublished	1219	http://www.ncbi.nlm.nih.gov/entrez/viewer.fcgi?val=DQ985738.1	MTNETIDQTTTPDQTPNQTAFNPQQFINNLQVAFLKVDNAVASYDPDQKPIVDKNDRDNRQVFDGISQLREEYSNKAIKNPTKKNQYFSDFINKSNDLINKDALIDVESSTKSFQKFGDQRYRIFTSWVSHQNDPSKINTRSIRNFMENIIQPPISDDKEKAEFLRSAKQSFAGIIIGNQIRTDQKFMGVFDESLKERQEAEKNGEPTGGDWLDIFLSFIFDKKQSSDVKEAINQEPVPHVQPDIATTTTHIQGLPPESRDLLDERGNFSKFTLGDMEMLDVEGVADIDPNYKFNQLLIHNNALSSVLMGSHNGIEPEKVSLLYAGNGGFGAKHDWNATVGYKDQQGNNVATIINVHMKNGSGLVIAGGEKGINNPSFYLYKEDQLTGSQRALSQEEIR…	ABCC	DIKKELNAKLGNFNNNNNNGLKNEPIYAKVNKKKTEQAASLEEPIYAQVAKKVNAKIDRLNQVASGLGGVGQAAGYPLKRHDKVDDLSKVGLSANPEPIYATIDDLGGPFPLKRHDKVDDLSKVGLSANPEPIYATIDDLGGPFPL
282	ABO33875	132535914	http://www.ncbi.nlm.nih.gov/entrez/viewer.fcgi?db=protein&val=132535914	CagA [Helicobacter pylori].	PD3497K_3	GC	gastric cancer	Italy	Zambon,C.F., Basso,D., Marchet,A., Stranges,A., Navaglia,F.,Fogar,P., Greco,E., Guariso,G., D'Odorico,A., Basso,G., Nitti,D.and Plebani,M.	Helicobacter pylori cagA and vacA virulence genes and gastriccancer	Unpublished	213	http://www.ncbi.nlm.nih.gov/entrez/viewer.fcgi?val=EF450147.1	ATTLSKNFSDIKKELNAKLGNFNNNNNNGLKNEPIYAKVNKKKAGQAANPEESIYAQVAKKVNAKIDRLNQIASGLGGVGQAAGYPLKRHDKVDDLSKVGRSVSPEPIYATIDDLGGPFPLKRHDKVEDLSKVGRSVSPEPIYATIDDLGGPFPLKRHDKVEDLSKVGRSVSPEPIYATIDDLGGPFPLKRHDKVEDLSKVGLSRNQELAQKI	ABCCC	DIKKELNAKLGNFNNNNNNGLKNEPIYAKVNKKKAGQAANPEESIYAQVAKKVNAKIDRLNQIASGLGGVGQAAGYPLKRHDKVDDLSKVGRSVSPEPIYATIDDLGGPFPLKRHDKVEDLSKVGRSVSPEPIYATIDDLGGPFPLKRHDKVEDLSKVGRSVSPEPIYATIDDLGGPFPL
283	CAL23479	124517041	http://www.ncbi.nlm.nih.gov/entrez/viewer.fcgi?db=protein&val=124517041	cytotoxin-associated protein [Helicobacter pylori].	alcag4-4	DU	duodenal ulcer	Greece	Panayotopoulou,E.G., Sgouras,D.N., Papadakos,K., Kalliaropoulos,A.,Papatheodoridis,G., Mentis,A.F. and Archimandritis,A.J.	Strategy To Characterize the Number and Type of Repeating EPIYAPhosphorylation Motifs in the Carboxyl Terminus of CagA Protein inHelicobacter pylori Clinical Isolates	J. Clin. Microbiol. 45 (2), 488-495 (2007)	225	http://www.ncbi.nlm.nih.gov/entrez/viewer.fcgi?val=AM292555.1	NGVNGTLVGNGLSKAEATTLSKNFSDIKKELNAKLGNFNNNNNNGLKNEPIYAKVNKKKTEQVASPEEPIYTQVAKKVNAKIDRLNQIASGLGNVGQAAGFPLKKHDKVDDLSKVGRSVSPEPIYATIDDLGGPFPLKRHDKVDDLSKVGRSVSPEPIYATIDDLGGPFPLKRHDKVDDLSKVGRSVSPEPIYATIDDLGGPFPLKRHDKVDDLSKVGLSRNQEL	ABCCC	DIKKELNAKLGNFNNNNNNGLKNEPIYAKVNKKKTEQVASPEEPIYTQVAKKVNAKIDRLNQIASGLGNVGQAAGFPLKKHDKVDDLSKVGRSVSPEPIYATIDDLGGPFPLKRHDKVDDLSKVGRSVSPEPIYATIDDLGGPFPLKRHDKVDDLSKVGRSVSPEPIYATIDDLGGPFPL
284	CAK49190	124517248	http://www.ncbi.nlm.nih.gov/entrez/viewer.fcgi?db=protein&val=124517248	cytotoxin-associated protein [Helicobacter pylori].	alcag4	GU	gastroduodenal ulcer	Greece	Panayotopoulou,E.G., Sgouras,D.N., Papadakos,K., Kalliaropoulos,A.,Papatheodoridis,G., Mentis,A.F. and Archimandritis,A.J.	Strategy To Characterize the Number and Type of Repeating EPIYAPhosphorylation Motifs in the Carboxyl Terminus of CagA Protein inHelicobacter pylori Clinical Isolates	J. Clin. Microbiol. 45 (2), 488-495 (2007)	225	http://www.ncbi.nlm.nih.gov/entrez/viewer.fcgi?val=AM279289.2	NGVNGTLVGNGLSKAEATTLSKNFSDIKKELNAKLGNFNNNNNNGLKNEPIYAKVNKKKTEQVASPEEPIYTQVAKKVNAKIDRLNQIASGLGNVGQAAGFPLKKHDKVDDLSKVGRSVSPEPIYATIDDLGGPFPLKRHDKVDDLSKVGRSVSPEPIYATIDDLGGPFPLKRHDKVDDLSKVGRSVSPEPIYATIDDLGGPFPLKRHDKVDDLSKVGLSRNQEL	ABCCC	DIKKELNAKLGNFNNNNNNGLKNEPIYAKVNKKKTEQVASPEEPIYTQVAKKVNAKIDRLNQIASGLGNVGQAAGFPLKKHDKVDDLSKVGRSVSPEPIYATIDDLGGPFPLKRHDKVDDLSKVGRSVSPEPIYATIDDLGGPFPLKRHDKVDDLSKVGRSVSPEPIYATIDDLGGPFPL
285	CAK49189	124516977	http://www.ncbi.nlm.nih.gov/entrez/viewer.fcgi?db=protein&val=124516977	cytotoxin-associated protein [Helicobacter pylori].	alcag202	GU	gastric ulcer	Greece	Panayotopoulou,E.G., Sgouras,D.N., Papadakos,K., Kalliaropoulos,A.,Papatheodoridis,G., Mentis,A.F. and Archimandritis,A.J.	Strategy To Characterize the Number and Type of Repeating EPIYAPhosphorylation Motifs in the Carboxyl Terminus of CagA Protein inHelicobacter pylori Clinical Isolates	J. Clin. Microbiol. 45 (2), 488-495 (2007)	225	http://www.ncbi.nlm.nih.gov/entrez/viewer.fcgi?val=AM279288.1	NGVNGTLVGNGLSKAEATTLSKNFSDIKKELNAKLGNFNNNNNSGLKNEPIYAKVNKKKAGQVASPEEPIYAQVAKKVNAKIDRLNQIASGLGGVGQAAGFPLKRHDKVDDLSKVGRSVSPEPIYATIDDLGGPFPLKRHDKVDDLSKVGRSVSPEPIYATIDDLGGPFPLKRHDKVDDLSKVGRSVSPEPIYATIDDLGGPFPLKRHDKVDDLSKVGLSRNQEL	ABCCC	DIKKELNAKLGNFNNNNNSGLKNEPIYAKVNKKKAGQVASPEEPIYAQVAKKVNAKIDRLNQIASGLGGVGQAAGFPLKRHDKVDDLSKVGRSVSPEPIYATIDDLGGPFPLKRHDKVDDLSKVGRSVSPEPIYATIDDLGGPFPLKRHDKVDDLSKVGRSVSPEPIYATIDDLGGPFPL
286	AAL28093	16755778	http://www.ncbi.nlm.nih.gov/entrez/viewer.fcgi?db=protein&val=16755778	cytotoxin-associated gene A [Helicobacter pylori].	97553	X		Ireland	Dong,Q., O'Sullivan,M., Hall,W., Herra,C., Kean,C., O'Morain,C. andBuckley,M.	Identification of a new segment involved in cagA 3' regionvariation of Helicobacter pylori	FEMS Immunol. Med. Microbiol. 33 (1), 51-55 (2002)	280	http://www.ncbi.nlm.nih.gov/entrez/viewer.fcgi?val=AF427100.1	TLVGNGLSGIEATALAKNFSDIKKELNEKFKNFNNNNNGLKNSTEPIYAQVNKKKTGQVASPEEPIYTQVAKKVNAKIDRLNQIASGSGGVGQAAGFPLKRHDKVDDLSKVGQSVSPEPIYATIEELGGPFPLKRHDKVDDLSKVGQSVSPEPIYATIEELGGPFPLKRHDKVDDLSKVGQSVSPEPIYATIEELGGPFPLKRHDKVDDLSKVGLSREQQLKQNIDNLNQAVSEAKAGFFGNLEQTIDKLKDSTKYNSVNLWVESAKKVPTSLSAKLDNY	ABCCC	IKKELNEKFKNFNNNNNGLKNSTEPIYAQVNKKKTGQVASPEEPIYTQVAKKVNAKIDRLNQIASGSGGVGQAAGFPLKRHDKVDDLSKVGQSVSPEPIYATIEELGGPFPLKRHDKVDDLSKVGQSVSPEPIYATIEELGGPFPLKRHDKVDDLSKVGQSVSPEPIYATIEELGGPFPL
287	AAB58747	2150122	http://www.ncbi.nlm.nih.gov/entrez/viewer.fcgi?db=protein&val=2150122	CagA [Helicobacter pylori].	ATCC43526	X		USA	Ikenoue,T., Maeda,S., Ogura,K., Akanuma,M., Mitsuno,Y., Imai,Y.,Yoshida,H., Shiratori,Y. and Omata,M.	Determination of Helicobacter pylori virulence by simple geneanalysis of the cag pathogenicity island	Clin. Diagn. Lab. Immunol. 8 (1), 181-186 (2001)	1247	http://www.ncbi.nlm.nih.gov/entrez/viewer.fcgi?val=AF001357.1	MTNETIAQQPQTEAAFNPQQFINNLQVAFLKVDNAVASYDPDQKPIVDKNDRDNRQAFDGISQLREEYSNKAIKNPTKKNQYFSDFINKSNDLINKDNLIDIGSSIKSFQKFGTQRYRIFTSWVSHQNDPSKINTRSIRNFMENIIQPPTPDDKERAEFVKSAKQSFAGIIIGNQIRTDQKFMGVFDEFLKERQEAEKNGEPTGGDWLDIFLSFVFNKEQSSDVKEAINQEPVPHVQPDIATTTTHIQGLPPESRDLLDERGNFSKFTLGDMEMLDVEGVADIDPNYKFNQLLIHNNALSSVLMGSHNGIEPEKVSLLFAGNGGFGAKHDWNATVGYKNQQGDNVATLINVHMKNGSGLVIAGGEKGINNPSFYLYKEDQLTGSQRALSQEEIRNKIDF…	ABCCC	DIKKELNEKFKNFNNNNNNGLENEPIYAKVNKKKTGQVASPEEPIYAQVAKKVNAKIDRLNQAASGLGGVGQAGFPLKRHDKVDDLSKVGRSVSPEPIYATIDDLGGPFPSKRHDKVDDLSKVGRSVSPEPIYATIDDLGGPFPLKRHDKVDDLSKVGRSVSPEPIYATIDDLGGPFPS
288	AAF17598	6573222	http://www.ncbi.nlm.nih.gov/entrez/viewer.fcgi?db=protein&val=6573222	CagA [Helicobacter pylori].	NCTC 11637	G	gastritis	USA	Asahi,M., Azuma,T., Ito,S., Ito,Y., Suto,H., Nagai,Y.,Tsubokawa,M., Tohyama,Y., Maeda,S., Omata,M., Suzuki,T. andSasakawa,C.	Helicobacter pylori CagA protein can be tyrosine phosphorylated ingastric epithelial cells	J. Exp. Med. 191 (4), 593-602 (2000)	1247	http://www.ncbi.nlm.nih.gov/entrez/viewer.fcgi?val=AF202973.1	MTNETIDQQPQTEAAFNPQQFINNLQVAFLKVDNAVASYDPDQKPIVDKNDRDNRQAFDGISQLREEYSNKAIKNPTKKNQYFSDFINKSNDLINKDNLIDIGSSIKSFQKFGTQRYRIFTSWVSHQNDPSKINTRSIRNFMENIIQPPIPDDKEKAEFLKSAKQSFAGIIIGNQIRTDQKFMGVFDEFLKERQEAEKNGEPTGGDWLDIFLSFVFNKEQSSDVKEAINQEPVPHVQPDIATTTTHIQGLPPESRDLLDERGNFSKFTLGDMEMLDVEGVADIDPNYKFNQLLIHNNALSSVLMGSHNGIEPEKVSLLYAGNGGFGAKHDWNATVGYKNQQGDNVATLINVHMKNGSGLVIAGGEKGINNPSFYLYKEDQLTGSQRALSQEEIRNKIDF…	ABCCC	DIKKELNEKFKNFNNNNNNGLENEPIYAKVNKKKTGQVASPEEPIYAQVAKKVNAKIDRLNQAASGLGGVGQAGFPLKRHDKVDDLSKVGRSVSPEPIYATIDDLGGPFPLKRHDKVDDLSKVGRSVSPEPIYATIDDLGGPFPLKRHDKVDDLSKVGRSVSPEPIYATIDDLGGPFPL
289	BAC10432	22335447	http://www.ncbi.nlm.nih.gov/entrez/viewer.fcgi?db=protein&val=22335447	CagA [Helicobacter pylori].	OK107	G	gastritis	Japan	Higashi,H., Tsutsumi,R., Fujita,A., Yamazaki,S., Azuma,T. andHatakeyama,M.	Virulence of Helicobacter pylori CagA depends on its potential tobind SHP-2 phosphatase	Unpublished	1251	http://www.ncbi.nlm.nih.gov/entrez/viewer.fcgi?val=AB090086.1	MTNETIDQTPSQTAFNPQQFINNLQVAFLKVDNAVASFDPDQKPIVDKNDRDNRQAFEKISQLMEEFANKAIKNPAKKNQYFSNFISKSNDLINKDSLIDIGSSTKSFQKFGTQRYQIFMNWVSHQKDPSKINTQRIRSFMENIIQPPISDDKEKAEFLRSAKQSFAGIIIGNQIQSDQKFMGVFEESLKERQEAEKNGEPTGEPTGGDWLDIFLSFVFNKKQSSDLKETLNQEPVPHVQPDIATTTTDIQSLPPEARDLLDERGNFSKFTLGDMEMLDVEGVADIDPNYKFNQLLIHNNALSSVLMGSHNGIEPEKVSLLYGGNGGPEARHDWNATVGYKNQQGDNVATLINVHMKNGSGLVIAGGEKGVNNPSFYLYKEDQLTGLKQALSQEEIKNK…	ABCCC	DIKKELNEKFKNFNNNNNNGLKNEPIYAEVNKKKTGQVASPEEPIYTQVAKKVKAKIDRLDQIASGLGGVGQAGFSLKGHTKVDDLSKVGLSANHEPIYATIDDLGGPFPLKKHTKVDDLSKVGLSANHEPIYATIDDLGGPFPLKKHTKVDDLSKVGLSANHEPIYATIDDLGGPFPL
290	BAD51757	52693808	http://www.ncbi.nlm.nih.gov/entrez/viewer.fcgi?db=protein&val=52693808	cytotoxin associated protein A [Helicobacter pylori].	OK168	DU	duodenal ulcer	Japan	Yamazaki,S., Yamakawa,A., Ito,Y., Higashi,H., Hatakeyama,M. andAzuma,T.	Analysis of the vacA, cagA, and cagE full- length genes inHelicobacter pylori in Japan	Unpublished	1251	http://www.ncbi.nlm.nih.gov/entrez/viewer.fcgi?val=AB190947.1	MTNETIDQTPSQTAFNPQQFINNLQVAFLKVDNAVASFDPDQKPIVDKNDRDNRQAFEKISQLREEFANKAIKNPAKKNQYFSNFISKSSDLINKDSLIDTGSSIKSFQKFGTQRYQIFMNWVSHQKDPSKINTQRIRSFMENIIQPPISDDKEKAEFLRSAKQAFAGIIIGNQIQSDQKFMGVFEESLKERQEAEKNGEPTGEPTGGDWLDIFLSFVFNKKQSSDLKETLNQEPVPHVQPDIATTTTDIQSLPPEARDLLDERGNFSKFTLGDMEMLDVEGVADIDPNYKFNQLLIHNNALSSVLMGSHNGIEPEKVSLLYGGNGGPEARHDWNATVGYKNQQGDNVATLINVHMKNGSGLVIAGGEKGVNNPSFYLYKEDQLTGLKQALSQEEIQNK…	ABCCC	DIKKELNEKFKNFNNNNNNGLKNEPIYAEVNKKKTGQVASPEEPIYTQVAKKVKAKIDRLDQIASGLGGVGQAGFSLKGHTKVDDLSKVGLSANHEPIYATIDDLGGPFPLKKHTKVDDLSKVGLSANHEPIYATIDDLGGPFPLKKHDKVGDLSKVGLSANHEPIYATIDDLGGPFPL
291	BAE97700	110292855	http://www.ncbi.nlm.nih.gov/entrez/viewer.fcgi?db=protein&val=110292855	cytotoxin associated protein A [Helicobacter pylori].	OK308	GC	gastric cancer	Japan	Satomi,S., Azuma,T., Yamakawa,A., Matsunaga,S., Masaki,R.,Inagaki,T., Okuda,T., Suto,H., Keida,Y., Kutsumi,H., Ito,Y.,Yamazaki,Y. and Kuriyama,M.	Relationship between the diversity of the cagA gene of Helicobacterpylori and gastric cancer in Okinawa, Japan	Unpublished	1251	http://www.ncbi.nlm.nih.gov/entrez/viewer.fcgi?val=AB246735.1	MANETIDQTTTPDQTLNQTDFVPQRFINNLQVAFIEVDSAVASFDPDQKPIVDKNDRDNRQAFEKISQLREEYANKAIKNPTKKNQYFSDFINKSNDLINKDNLIAVDSSVESFRKFGDQRYQIFTSWVSLQKDPSKINTLQIRNFMENIIQPPISDDKEKAEFLRSAKQSFAGIIIGNQIRSDQKFMGVFDESLKARQEAEKNAEPAGGDWLDIFLSFVFNKKQSSDLKETLNQEPVPHVQPDIATTTTDIQSLPPEARDLLDERGNFSKFTLGDMEMLDVEGVADIDPNYKFNQLLIHNNALSSVLMGSHNGIEPEKVSLLYGGNGGPEARHDWNATVGYKNQQGDNVATLINVHMKNGSGLVIAGGEKGVNNPSFYLYKEDQLTGLKQALSQEEIQ…	ABCCC	DIKKELNEKFKNFNNNNNNGLKNEPIYAEVNKKKTGQVASPEEPIYTQVAKKVKAKIDRLDQIASGLGGVGQAGFSLKGHTKVDDLSKVGLSANHEPIYATIDDLGGPFPLKKHTKVDDLSKVGLSANHEPIYATIDDLGGPFPLKKHDKVGDLSKVGLSANHEPIYATIDDLGGPFPL
292	BAB87459	19910416	http://www.ncbi.nlm.nih.gov/entrez/viewer.fcgi?db=protein&val=19910416	cytotoxin associated protein CagA [Helicobacter pylori].	Colombia145	GC	gastric cancer	Colombia	Yamaoka,Y., Orito,E., Mizokami,M., Gutierrez,O., Saitou,N.,Kodama,T., Osato,M.S., Kim,J.G., Kashima,K., Ramirez,F.C.,Mahachai,V. and Graham,D.Y.	Helicobacter pylori in North and South America before Columbus	FEBS Lett. 517 (1-3), 180-184 (2002)	357	http://www.ncbi.nlm.nih.gov/entrez/viewer.fcgi?val=AB057092.1	ALADLKNFSKEQLAQQAQKNESLNAGKKSEIYQSVKNGVNRTLVGNGLSQAEATTLSKNFSDIKKELNAKLGNFNNNNNNGLKNSTEPIYAKVNKKKTGQAASPEEPIYTQVAKKVNAKIDRLNQIASGLGVVGQAAGFPLKRHDKVDDLSKVGRSVSPEPIYATIDDLGGPFPLKRHDKVDNLSKVGRSVSPEPIYATIDDLGGPFPLKRHDKVDDLSKVGRSGSPEPIYATIDDLGGPFPLKRHDKVDNLSKVGRSVSPEPIYATIDDLGGPFPLKRHDKVDNLSKVGLSRNQELTQKIDNLSQAVSEAKAGFFGNLEQTIDKLKDSTKHNVVNLWAESAKKVPASLSAKLDNYA	ABCCCC	KKELNAKLGNFNNNNNNGLKNSTEPIYAKVNKKKTGQAASPEEPIYTQVAKKVNAKIDRLNQIASGLGVVGQAAGFPLKRHDKVDDLSKVGRSVSPEPIYATIDDLGGPFPLKRHDKVDNLSKVGRSVSPEPIYATIDDLGGPFPLKRHDKVDDLSKVGRSGSPEPIYATIDDLGGPFPLKRHDKVDNLSKVGRSVSPEPIYATIDDLGGPFPL
293	BAC10436	22335792	http://www.ncbi.nlm.nih.gov/entrez/viewer.fcgi?db=protein&val=22335792	CagA [Helicobacter pylori].	F202-1	X		Japan	Higashi,H., Tsutsumi,R., Fujita,A., Yamazaki,S., Azuma,T. andHatakeyama,M.	Virulence of Helicobacter pylori CagA depends on its potential tobind SHP-2 phosphatase	Unpublished	495	http://www.ncbi.nlm.nih.gov/entrez/viewer.fcgi?val=AB090090.1	LKDFDKSFDEFKNGKNKDFSKTEETLKALKDSVKDLGINPEWISKVENLNAALNDFKNGKNKDFSKVTQAKSDLENSIKDVIINQKITDKVDNLNQAVSIAKATNDFSGVEQALADLKNFSKGQLTQQAQKNEDFNTGKNSELYQSVKNSVNGTLVGNGLSGIEATALAKNFSDIKKELNEKFKNFNNNNNNGLKNEPIYAKVNKKKTEQAANLEEPIYTQVAKKVNAKIDQLNQAASGFGNVGQAGFPLKRHTKVDDLSKVGLSANHEPIYATIDDLGGPFPLKRHSKVDDLSKVGLSANHEPIYATIDDLGGPFPLKRHSKVDDLSKVGLSANHEPIYATIDDLGGPFPLKRHSKVDDLSKVGLSANHEPIYATIDDLGGPFPLKRHSKVDDLSKVG…	ABCCCCC	DIKKELNEKFKNFNNNNNNGLKNEPIYAKVNKKKTEQAANLEEPIYTQVAKKVNAKIDQLNQAASGFGNVGQAGFPLKRHTKVDDLSKVGLSANHEPIYATIDDLGGPFPLKRHSKVDDLSKVGLSANHEPIYATIDDLGGPFPLKRHSKVDDLSKVGLSANHEPIYATIDDLGGPFPLKRHSKVDDLSKVGLSANHEPIYATIDDLGGPFPLKRHSKVDDLSKVGLSANHEPIYATIDDLGGPFPL
294	AAR03939	37811871	http://www.ncbi.nlm.nih.gov/entrez/viewer.fcgi?db=protein&val=37811871	CagA [Helicobacter pylori].	Du52:2	X		Sweden	Blomstergren,A., Lundin,A., Nilsson,C., Engstrand,L. andLundeberg,J.	Comparative analysis of the complete cag pathogenicity islandsequence in four Helicobacter pylori isolates	Gene 328, 85-93 (2004)	1320	http://www.ncbi.nlm.nih.gov/entrez/viewer.fcgi?val=AY330642.1	MTNETINQQPQTEAAFNPQQLINNLQVAFLKVDNAVASFDPDQKPIVDKNDRDNRQAFEKISQLREEFANKAIKNPTKKNQYFSSFISKSNDLINKDSLIDTGSSIKSFQKFGTQRYQIFMNWVSHQKDPSKINTQKIRGFMENIIQPPISDDKEKAEFLRSAKQAFAGIIIGNQIRSDQKFMGVFDESLKERQEAEKNGEPNGDPTGGDWLDIFLSFVFNKKQSSDLKETLNQEPVPHVQPDVATTTTDIQSLPPEARDLLDERGNFSKFTLGDMNMLDVEGVADIDPNYKFNQLLIHNNALSSVLMGSHNGIEPEKVSLLYGNNGGPEARHDWNATVGYKNQQGDNVATLINVHMKNGSGLVIAGGEKGVNNPSFYLYKEDQLTGLKQALSQEEIQN…	ABCCCCC	DIEKELNEKFKNFNNNNNNGLKNEPIYAKVNKKKTGQVASPEEPIYTQVAKKVNAKIDRLNQIASGLGGVGQATGFPLKRHDKVDDLSKVGLSANHEPIYATIDDLGGPFPLKRHDKVDDLSKVGLSANHEPIYATIDDLGGPFPLKRHDKVDDLSKVGLSANHEPIYATIDDLGGPFPLKRHDKVDDLSKVGLSANHEPIYATIDDLGGPFPLKRHDKVDDLSKVGLSANHEPIYATIDDLGGPFPL
295	BAF45303	122936657	http://www.ncbi.nlm.nih.gov/entrez/viewer.fcgi?db=protein&val=122936657	cytotoxin associated protein A [Helicobacter pylori].	Patient #04-140	GC	gastric cancer	Japan	Uchida,T., Kanada,R., Tsukamoto,Y., Hijiya,N., Matsuura,K.,Yano,S., Yokoyama,S., Kishida,T., Kodama,M., Murakami,K.,Fujioka,T. and Moriyama,M.	Immunohistochemical diagnosis of the cagA-gene genotype ofHelicobacter pylori with anti-East Asian CagA-specific antibody	Cancer Sci. (2007) In press	117	http://www.ncbi.nlm.nih.gov/entrez/viewer.fcgi?val=AB267260.1	GNSNNNNNGLKNNTEPIYAQVNKKKTGQAASPEEPIYAQVAKKVSAKIDQLNEATSAINRKIDRINKIASAGKGVGGFSGAGRSASPEPIYATIDFDDANQAGFPLRRSAAVNDLSK	ABD	XXXXXXXXXGNSNNNNNGLKNNTEPIYAQVNKKKTGQAASPEEPIYAQVAKKVSAKIDQLNEATSAINRKIDRINKIASAGKGVGGFSGAGRSASPEPIYATIDFDDANQAG
296	BAF45270	122936591	http://www.ncbi.nlm.nih.gov/entrez/viewer.fcgi?db=protein&val=122936591	cytotoxin associated protein A [Helicobacter pylori].	Patient #04-16	DU	duodenal ulcer	Japan	Uchida,T., Kanada,R., Tsukamoto,Y., Hijiya,N., Matsuura,K.,Yano,S., Yokoyama,S., Kishida,T., Kodama,M., Murakami,K.,Fujioka,T. and Moriyama,M.	Immunohistochemical diagnosis of the cagA-gene genotype ofHelicobacter pylori with anti-East Asian CagA-specific antibody	Cancer Sci. (2007) In press	119	http://www.ncbi.nlm.nih.gov/entrez/viewer.fcgi?val=AB267227.1	EKLFGNSNNNNNGLKNEPIYAQVNKKKAGQVTSPEEPIYAQIAKKVSAKIDQLNEATSAINRKIDRINKIASAGKGVGGFSGAGQSASPEPIYATIDFDDANQAGFPLRRSAAVNDLSK	ABD	XXXXXXXEKLFGNSNNNNNGLKNEPIYAQVNKKKAGQVTSPEEPIYAQIAKKVSAKIDQLNEATSAINRKIDRINKIASAGKGVGGFSGAGQSASPEPIYATIDFDDANQAG
297	BAF45267	122936585	http://www.ncbi.nlm.nih.gov/entrez/viewer.fcgi?db=protein&val=122936585	cytotoxin associated protein A [Helicobacter pylori].	Patient #04-474	G	atrophic gastritis	Japan	Uchida,T., Kanada,R., Tsukamoto,Y., Hijiya,N., Matsuura,K.,Yano,S., Yokoyama,S., Kishida,T., Kodama,M., Murakami,K.,Fujioka,T. and Moriyama,M.	Immunohistochemical diagnosis of the cagA-gene genotype ofHelicobacter pylori with anti-East Asian CagA-specific antibody	Cancer Sci. (2007) In press	121	http://www.ncbi.nlm.nih.gov/entrez/viewer.fcgi?val=AB267224.1	NSNNNNNGLKNNTEPIYAQVNKKKAGQATSPEEPIYAQVAKKVSAKIDQLNEATSAINRKIDRINKIASAGKGVGGFSGAGRSASPEPIYATIDFDETNQAGFPLRRSAAVNDLSKVGLSR	ABD	XXXXXXXXXXNSNNNNNGLKNNTEPIYAQVNKKKAGQATSPEEPIYAQVAKKVSAKIDQLNEATSAINRKIDRINKIASAGKGVGGFSGAGRSASPEPIYATIDFDETNQAG
298	CAH55611	56311004	http://www.ncbi.nlm.nih.gov/entrez/viewer.fcgi?db=protein&val=56311004	cytotoxin associated protein CagA [Helicobacter pylori].	Z4	X		China	Zhang,Y., Argent,R.H., Letley,D.P., Thomas,R.J. and Atherton,J.C.	Tyrosine phosphorylation of CagA from Chinese Helicobacter pyloriisolates in AGS gastric epithelial cells	J. Clin. Microbiol. 43 (2), 786-790 (2005)	122	http://www.ncbi.nlm.nih.gov/entrez/viewer.fcgi?val=AJ832140.1	FSDIRKELNEKLFGNSNNNNNGLKNNTEPIYAQVNKKKTGQVASPEEPIYAQVAKKVSAKIDRINKIASAGKGVGGFSGAGRSASPEEPIYATIDFDEANQAGFPLRRYAPVNDLSKVGLSR	AB'D	RKELNEKLFGNSNNNNNGLKNNTEPIYAQVNKKKTGQVASPEEPIYAQVAKKVSAKIDRINKIASAGKGVGGFSGAGRSASPEEPIYATIDFDEANQAG
299	BAF45287	122936625	http://www.ncbi.nlm.nih.gov/entrez/viewer.fcgi?db=protein&val=122936625	cytotoxin associated protein A [Helicobacter pylori].	Patient #04-266	GU	gastric ulcer	Japan	Uchida,T., Kanada,R., Tsukamoto,Y., Hijiya,N., Matsuura,K.,Yano,S., Yokoyama,S., Kishida,T., Kodama,M., Murakami,K.,Fujioka,T. and Moriyama,M.	Immunohistochemical diagnosis of the cagA-gene genotype ofHelicobacter pylori with anti-East Asian CagA-specific antibody	Cancer Sci. (2007) In press	122	http://www.ncbi.nlm.nih.gov/entrez/viewer.fcgi?val=AB267244.1	LFGNSNNNNNGLKNNEEPIYAQVNKKKTGQVASPEEPIYAQVAKKVSAKIDQLNEATSAINRKIDRINKIASAGKGVGGFSGAGRSASPEPIYATIDFDEANQAGFPLRRSAAVNDLSKVGL	ABD	XXXXXXXLFGNSNNNNNGLKNNEEPIYAQVNKKKTGQVASPEEPIYAQVAKKVSAKIDQLNEATSAINRKIDRINKIASAGKGVGGFSGAGRSASPEPIYATIDFDEANQAG
300	BAF45266	122936583	http://www.ncbi.nlm.nih.gov/entrez/viewer.fcgi?db=protein&val=122936583	cytotoxin associated protein A [Helicobacter pylori].	Patient #04-306	G	atrophic gastritis	Japan	Uchida,T., Kanada,R., Tsukamoto,Y., Hijiya,N., Matsuura,K.,Yano,S., Yokoyama,S., Kishida,T., Kodama,M., Murakami,K.,Fujioka,T. and Moriyama,M.	Immunohistochemical diagnosis of the cagA-gene genotype ofHelicobacter pylori with anti-East Asian CagA-specific antibody	Cancer Sci. (2007) In press	123	http://www.ncbi.nlm.nih.gov/entrez/viewer.fcgi?val=AB267223.1	SNNNNNGLKNNTEPIYAQVNKKKAGQATSPEEPIYAQVAKKVSAKIDQLNEATSAINRKIDRINKIASAGKGVGAFSGAERSASPEPIYATIDFDEANQAGFPLRRSAGVGDLSKVGLSREQE	ABD	XXXXXXXXXXXSNNNNNGLKNNTEPIYAQVNKKKAGQATSPEEPIYAQVAKKVSAKIDQLNEATSAINRKIDRINKIASAGKGVGAFSGAERSASPEPIYATIDFDEANQAG
301	BAF45307	122936665	http://www.ncbi.nlm.nih.gov/entrez/viewer.fcgi?db=protein&val=122936665	cytotoxin associated protein A [Helicobacter pylori].	Patient #04-210	GC	gastric cancer	Japan	Uchida,T., Kanada,R., Tsukamoto,Y., Hijiya,N., Matsuura,K.,Yano,S., Yokoyama,S., Kishida,T., Kodama,M., Murakami,K.,Fujioka,T. and Moriyama,M.	Immunohistochemical diagnosis of the cagA-gene genotype ofHelicobacter pylori with anti-East Asian CagA-specific antibody	Cancer Sci. (2007) In press	126	http://www.ncbi.nlm.nih.gov/entrez/viewer.fcgi?val=AB267264.1	SDIRKELNEKLFGNSNNNNNGLKNNTEPIYAQVNKKKTGQATSPEESIYAQVAKKVSSKIDQLNEATLAINRKIDRINKIASAGKGVGGFSGAGRSASPEPIYATIDFDEANQAGFPLRRSAAVND	ABD	RKELNEKLFGNSNNNNNGLKNNTEPIYAQVNKKKTGQATSPEESIYAQVAKKVSSKIDQLNEATLAINRKIDRINKIASAGKGVGGFSGAGRSASPEPIYATIDFDEANQAG
302	BAF45286	122936623	http://www.ncbi.nlm.nih.gov/entrez/viewer.fcgi?db=protein&val=122936623	cytotoxin associated protein A [Helicobacter pylori].	Patient #04-512	DU	duodenal ulcer	Japan	Uchida,T., Kanada,R., Tsukamoto,Y., Hijiya,N., Matsuura,K.,Yano,S., Yokoyama,S., Kishida,T., Kodama,M., Murakami,K.,Fujioka,T. and Moriyama,M.	Immunohistochemical diagnosis of the cagA-gene genotype ofHelicobacter pylori with anti-East Asian CagA-specific antibody	Cancer Sci. (2007) In press	126	http://www.ncbi.nlm.nih.gov/entrez/viewer.fcgi?val=AB267243.1	EKLFGNSNNNNNGLKNNTEPIYAQVNKKKTGQVASPEEPIYAQVAKKVSAKIDQLNEATSAINRKIDRINKIASAGKGVGGFSGAGRSASPEPIYATIDFDEANQAGFPLRRSAAVNNLSKVGLSR	ABD	XXXXXEKLFGNSNNNNNGLKNNTEPIYAQVNKKKTGQVASPEEPIYAQVAKKVSAKIDQLNEATSAINRKIDRINKIASAGKGVGGFSGAGRSASPEPIYATIDFDEANQAG
303	BAF45264	122936579	http://www.ncbi.nlm.nih.gov/entrez/viewer.fcgi?db=protein&val=122936579	cytotoxin associated protein A [Helicobacter pylori].	Patient #04-416	G	atrophic gastritis	Japan	Uchida,T., Kanada,R., Tsukamoto,Y., Hijiya,N., Matsuura,K.,Yano,S., Yokoyama,S., Kishida,T., Kodama,M., Murakami,K.,Fujioka,T. and Moriyama,M.	Immunohistochemical diagnosis of the cagA-gene genotype ofHelicobacter pylori with anti-East Asian CagA-specific antibody	Cancer Sci. (2007) In press	126	http://www.ncbi.nlm.nih.gov/entrez/viewer.fcgi?val=AB267221.1	EKLFGNSNNNNNGLKNNTEPIYAQVNKKKAGQATSPEEPIYAQVAKKVSAKIDQLNEATSAINRKIDRINKIASAGKGVGGFSGAGRSASPEPIYATIDFDEANQAGFPLRRSAAVNNLSKVGLSR	ABD	XXXXXEKLFGNSNNNNNGLKNNTEPIYAQVNKKKAGQATSPEEPIYAQVAKKVSAKIDQLNEATSAINRKIDRINKIASAGKGVGGFSGAGRSASPEPIYATIDFDEANQAG
304	BAF45260	122936571	http://www.ncbi.nlm.nih.gov/entrez/viewer.fcgi?db=protein&val=122936571	cytotoxin associated protein A [Helicobacter pylori].	Patient #05-70	GC	gastric adenoma	Japan	Uchida,T., Kanada,R., Tsukamoto,Y., Hijiya,N., Matsuura,K.,Yano,S., Yokoyama,S., Kishida,T., Kodama,M., Murakami,K.,Fujioka,T. and Moriyama,M.	Immunohistochemical diagnosis of the cagA-gene genotype ofHelicobacter pylori with anti-East Asian CagA-specific antibody	Cancer Sci. (2007) In press	129	http://www.ncbi.nlm.nih.gov/entrez/viewer.fcgi?val=AB267217.1	EKLFGNSNNNNNGLKNNEEPIYAKVNKKKTGQVASPEEPIYAQVAKKVSAKIDQLNEATSAINRKIDRINKIASAGKGVGGFSGAGRSASPEPIYATIDFDEANQAGFPLRRSAAVNDLSKVGLSREQG	ABD	XXXXXEKLFGNSNNNNNGLKNNEEPIYAKVNKKKTGQVASPEEPIYAQVAKKVSAKIDQLNEATSAINRKIDRINKIASAGKGVGGFSGAGRSASPEPIYATIDFDEANQAG
305	BAF45304	122936659	http://www.ncbi.nlm.nih.gov/entrez/viewer.fcgi?db=protein&val=122936659	cytotoxin associated protein A [Helicobacter pylori].	Patient #04-288	GC	gastric cancer	Japan	Uchida,T., Kanada,R., Tsukamoto,Y., Hijiya,N., Matsuura,K.,Yano,S., Yokoyama,S., Kishida,T., Kodama,M., Murakami,K.,Fujioka,T. and Moriyama,M.	Immunohistochemical diagnosis of the cagA-gene genotype ofHelicobacter pylori with anti-East Asian CagA-specific antibody	Cancer Sci. (2007) In press	130	http://www.ncbi.nlm.nih.gov/entrez/viewer.fcgi?val=AB267261.1	LFGNSNNNNNGLKNNTEPIYAQVNKKKAGQATSPEEPIYAQVAKKVSAKIDQLNEATSAINRKIDRINKIASAGKGVGGFSGAGRSASPEPIYATIDFDETNQAGFPLRRSAAVNDLSKVGLSREQELTR	ABD	XXXXXXXLFGNSNNNNNGLKNNTEPIYAQVNKKKAGQATSPEEPIYAQVAKKVSAKIDQLNEATSAINRKIDRINKIASAGKGVGGFSGAGRSASPEPIYATIDFDETNQAG
306	BAF45302	122936655	http://www.ncbi.nlm.nih.gov/entrez/viewer.fcgi?db=protein&val=122936655	cytotoxin associated protein A [Helicobacter pylori].	Patient #04-304	MALT	MALToma	Japan	Uchida,T., Kanada,R., Tsukamoto,Y., Hijiya,N., Matsuura,K.,Yano,S., Yokoyama,S., Kishida,T., Kodama,M., Murakami,K.,Fujioka,T. and Moriyama,M.	Immunohistochemical diagnosis of the cagA-gene genotype ofHelicobacter pylori with anti-East Asian CagA-specific antibody	Cancer Sci. (2007) In press	130	http://www.ncbi.nlm.nih.gov/entrez/viewer.fcgi?val=AB267259.1	NSNNNNNGLKNNTEPIYAQVNKKKTGQATSPEEPIYAQVAKKVSAKIDQLNEATSAINRKIDRINKIASAGKGVGGFSGAGRSASPEPIYATIDFDEANQAGFPLRRSAAVNDLSKVGLSREQELTRRIG	ABD	XXXXXXXXXXNSNNNNNGLKNNTEPIYAQVNKKKTGQATSPEEPIYAQVAKKVSAKIDQLNEATSAINRKIDRINKIASAGKGVGGFSGAGRSASPEPIYATIDFDEANQAG
307	BAF45282	122936615	http://www.ncbi.nlm.nih.gov/entrez/viewer.fcgi?db=protein&val=122936615	cytotoxin associated protein A [Helicobacter pylori].	Patient #04-156	DU	duodenal ulcer	Japan	Uchida,T., Kanada,R., Tsukamoto,Y., Hijiya,N., Matsuura,K.,Yano,S., Yokoyama,S., Kishida,T., Kodama,M., Murakami,K.,Fujioka,T. and Moriyama,M.	Immunohistochemical diagnosis of the cagA-gene genotype ofHelicobacter pylori with anti-East Asian CagA-specific antibody	Cancer Sci. (2007) In press	130	http://www.ncbi.nlm.nih.gov/entrez/viewer.fcgi?val=AB267239.1	LFGNSNNNNNGLKNNTEPIYAQVNKKKTGQATSPEEPIYAQVAKKVSAKIDQLNEATSAINRKIDRINKIASAGKGVGGFSGAGRSASPEPIYATIDFDEANQAGFPLRRHAAVNDLSKVGLSREQELTR	ABD	XXXXXXXLFGNSNNNNNGLKNNTEPIYAQVNKKKTGQATSPEEPIYAQVAKKVSAKIDQLNEATSAINRKIDRINKIASAGKGVGGFSGAGRSASPEPIYATIDFDEANQAG
308	BAF45263	122936577	http://www.ncbi.nlm.nih.gov/entrez/viewer.fcgi?db=protein&val=122936577	cytotoxin associated protein A [Helicobacter pylori].	Patient #04-274	G	atrophic gastritis	Japan	Uchida,T., Kanada,R., Tsukamoto,Y., Hijiya,N., Matsuura,K.,Yano,S., Yokoyama,S., Kishida,T., Kodama,M., Murakami,K.,Fujioka,T. and Moriyama,M.	Immunohistochemical diagnosis of the cagA-gene genotype ofHelicobacter pylori with anti-East Asian CagA-specific antibody	Cancer Sci. (2007) In press	130	http://www.ncbi.nlm.nih.gov/entrez/viewer.fcgi?val=AB267220.1	EKLFGNSNNNNNGLKNNTEPIYAQVNKKKTGQAASPEEPIYAQVAKKVSAKIDQLNEATSAINRKIDRINKIASAGKGVGGFSGAGRSASPEPIYATIDFDEANQAGFPLRRSAAVNDLSKVGLSREQEL	ABD	XXXXXEKLFGNSNNNNNGLKNNTEPIYAQVNKKKTGQAASPEEPIYAQVAKKVSAKIDQLNEATSAINRKIDRINKIASAGKGVGGFSGAGRSASPEPIYATIDFDEANQAG
309	BAF45298	122936647	http://www.ncbi.nlm.nih.gov/entrez/viewer.fcgi?db=protein&val=122936647	cytotoxin associated protein A [Helicobacter pylori].	Patient #04-396	GU	gastric ulcer	Japan	Uchida,T., Kanada,R., Tsukamoto,Y., Hijiya,N., Matsuura,K.,Yano,S., Yokoyama,S., Kishida,T., Kodama,M., Murakami,K.,Fujioka,T. and Moriyama,M.	Immunohistochemical diagnosis of the cagA-gene genotype ofHelicobacter pylori with anti-East Asian CagA-specific antibody	Cancer Sci. (2007) In press	131	http://www.ncbi.nlm.nih.gov/entrez/viewer.fcgi?val=AB267255.1	FSDIRKELNEKLFGNSNNNNNGLKNNTEPIYAQVNKKKAGQATSPEEPIYAQVAKKVSAKIDQLNEATSAINRKIDRINKIASAGKGVGGFSGAGRSASPEPIYATIDFDEANQAGFPLRRSAAVNDLSKV	ABD	RKELNEKLFGNSNNNNNGLKNNTEPIYAQVNKKKAGQATSPEEPIYAQVAKKVSAKIDQLNEATSAINRKIDRINKIASAGKGVGGFSGAGRSASPEPIYATIDFDEANQAG
310	BAF45274	122936599	http://www.ncbi.nlm.nih.gov/entrez/viewer.fcgi?db=protein&val=122936599	cytotoxin associated protein A [Helicobacter pylori].	Patient #04-392	DU	duodenal ulcer	Japan	Uchida,T., Kanada,R., Tsukamoto,Y., Hijiya,N., Matsuura,K.,Yano,S., Yokoyama,S., Kishida,T., Kodama,M., Murakami,K.,Fujioka,T. and Moriyama,M.	Immunohistochemical diagnosis of the cagA-gene genotype ofHelicobacter pylori with anti-East Asian CagA-specific antibody	Cancer Sci. (2007) In press	133	http://www.ncbi.nlm.nih.gov/entrez/viewer.fcgi?val=AB267231.1	EKLFGNSNNNNNGLKNNTEPIYAQVNKKKAGQVASPEEPIYAQVAKKVSAKIDQLNEATSAINRKIDRINKIASAGKGVGGFSGVGQATSPEPIYATIDFDEANQAGFPLRRSAAVNDLSKVGLSREQELTRR	ABD	XXXXXEKLFGNSNNNNNGLKNNTEPIYAQVNKKKAGQVASPEEPIYAQVAKKVSAKIDQLNEATSAINRKIDRINKIASAGKGVGGFSGVGQATSPEPIYATIDFDEANQAG
311	CAH55620	56311022	http://www.ncbi.nlm.nih.gov/entrez/viewer.fcgi?db=protein&val=56311022	cytotoxin associated protein CagA [Helicobacter pylori].	Z50	X		China	Zhang,Y., Argent,R.H., Letley,D.P., Thomas,R.J. and Atherton,J.C.	Tyrosine phosphorylation of CagA from Chinese Helicobacter pyloriisolates in AGS gastric epithelial cells	J. Clin. Microbiol. 43 (2), 786-790 (2005)	135	http://www.ncbi.nlm.nih.gov/entrez/viewer.fcgi?val=AJ832149.1	FSDIRKELSEKLFGNSNNNNNGLKNNTEPIYAQVNKKKAGQAISPEEPIYAQVAKKVSAKIDQLNEATSAINRKIDRINKIASAGKGVGGFSGAGRSASPEPIYATIDFDEANQAGFPLRRSAAVNDLSKVGLSR	ABD	RKELSEKLFGNSNNNNNGLKNNTEPIYAQVNKKKAGQAISPEEPIYAQVAKKVSAKIDQLNEATSAINRKIDRINKIASAGKGVGGFSGAGRSASPEPIYATIDFDEANQAG
312	CAH55619	56311020	http://www.ncbi.nlm.nih.gov/entrez/viewer.fcgi?db=protein&val=56311020	cytotoxin associated protein CagA [Helicobacter pylori].	Z47	X		China	Zhang,Y., Argent,R.H., Letley,D.P., Thomas,R.J. and Atherton,J.C.	Tyrosine phosphorylation of CagA from Chinese Helicobacter pyloriisolates in AGS gastric epithelial cells	J. Clin. Microbiol. 43 (2), 786-790 (2005)	135	http://www.ncbi.nlm.nih.gov/entrez/viewer.fcgi?val=AJ832148.1	FSDIRKELNEKLFGNSNNNNNGLKNNEEPIYAQVNKKKTGQVASPEEPIYAQVAKKVSAKIDQLNEATSAINRKIDRINKIASAGKGVGGFSGAGRSASPEPIYATIDFDEANQAGFPLRRSAAVNDLSKVGLSR	ABD	RKELNEKLFGNSNNNNNGLKNNEEPIYAQVNKKKTGQVASPEEPIYAQVAKKVSAKIDQLNEATSAINRKIDRINKIASAGKGVGGFSGAGRSASPEPIYATIDFDEANQAG
313	CAH55618	56311018	http://www.ncbi.nlm.nih.gov/entrez/viewer.fcgi?db=protein&val=56311018	cytotoxin associated protein CagA [Helicobacter pylori].	Z37	X		China	Zhang,Y., Argent,R.H., Letley,D.P., Thomas,R.J. and Atherton,J.C.	Tyrosine phosphorylation of CagA from Chinese Helicobacter pyloriisolates in AGS gastric epithelial cells	J. Clin. Microbiol. 43 (2), 786-790 (2005)	135	http://www.ncbi.nlm.nih.gov/entrez/viewer.fcgi?val=AJ832147.1	FSDIRKELNEKLFGNSNNNNNGLKNSTEPIYAKVNKKKAGQVASPEEPIYAQVAKKVSAKIDQLNEATSAINRKIDRINKIASAGKGVGGFSGAGRSASPEPIYATIDFDEANQAGFPLRRSVAVNDLSKVGLSR	ABD	RKELNEKLFGNSNNNNNGLKNSTEPIYAKVNKKKAGQVASPEEPIYAQVAKKVSAKIDQLNEATSAINRKIDRINKIASAGKGVGGFSGAGRSASPEPIYATIDFDEANQAG
314	CAH55616	56311014	http://www.ncbi.nlm.nih.gov/entrez/viewer.fcgi?db=protein&val=56311014	cytotoxin associated protein CagA [Helicobacter pylori].	Z28	G	gastritis	China	Zhang,Y., Argent,R.H., Letley,D.P., Thomas,R.J. and Atherton,J.C.	Tyrosine phosphorylation of CagA from Chinese Helicobacter pyloriisolates in AGS gastric epithelial cells	J. Clin. Microbiol. 43 (2), 786-790 (2005)	135	http://www.ncbi.nlm.nih.gov/entrez/viewer.fcgi?val=AJ832145.1	FSDIRKELNEKLFGNSNNNNNGLKNNTEPIYAKVNKKKTGQATSPEEPIYAQVAKKVSAKIDQLNEATSAINRKIDRINKIASAGKGVGGFSGAGRSASPEPIYATIDFDEANQAGFPLRRYAGVGDLSKVGLSR	ABD	RKELNEKLFGNSNNNNNGLKNNTEPIYAKVNKKKTGQATSPEEPIYAQVAKKVSAKIDQLNEATSAINRKIDRINKIASAGKGVGGFSGAGRSASPEPIYATIDFDEANQAG
315	CAH55615	56311012	http://www.ncbi.nlm.nih.gov/entrez/viewer.fcgi?db=protein&val=56311012	cytotoxin associated protein CagA [Helicobacter pylori].	Z23	X		China	Zhang,Y., Argent,R.H., Letley,D.P., Thomas,R.J. and Atherton,J.C.	Tyrosine phosphorylation of CagA from Chinese Helicobacter pyloriisolates in AGS gastric epithelial cells	J. Clin. Microbiol. 43 (2), 786-790 (2005)	135	http://www.ncbi.nlm.nih.gov/entrez/viewer.fcgi?val=AJ832144.1	FSDVRKELNEKLFGNSNNNNNGLKNNTEPIYAQVNKKKTGQATSPEEPIYAQVAKKVSAKIDQLNEATSAINRKIDRINKIASAGKGVGGFSGAGRSTSPEPIYATIDFDEANQAGFPLRRSAAVNDLSKVGLSR	ABD	RKELNEKLFGNSNNNNNGLKNNTEPIYAQVNKKKTGQATSPEEPIYAQVAKKVSAKIDQLNEATSAINRKIDRINKIASAGKGVGGFSGAGRSTSPEPIYATIDFDEANQAG
316	CAH55614	56311010	http://www.ncbi.nlm.nih.gov/entrez/viewer.fcgi?db=protein&val=56311010	cytotoxin associated protein CagA [Helicobacter pylori].	Z19	X		China	Zhang,Y., Argent,R.H., Letley,D.P., Thomas,R.J. and Atherton,J.C.	Tyrosine phosphorylation of CagA from Chinese Helicobacter pyloriisolates in AGS gastric epithelial cells	J. Clin. Microbiol. 43 (2), 786-790 (2005)	135	http://www.ncbi.nlm.nih.gov/entrez/viewer.fcgi?val=AJ832143.1	FSDIRKELNEKLFGNSNNNNNGLKNNTEPIYAQVNKKKTGQAASPEEPIYAQVAKKVSAKIDQLNEATSAINRKIDRINKIASAGKGVGNFSGAGQSASPEPIYATIDFDEANQAGFPLRRSAAVNDLSKVGLSR	ABD	RKELNEKLFGNSNNNNNGLKNNTEPIYAQVNKKKTGQAASPEEPIYAQVAKKVSAKIDQLNEATSAINRKIDRINKIASAGKGVGNFSGAGQSASPEPIYATIDFDEANQAG
317	CAH55612	56311006	http://www.ncbi.nlm.nih.gov/entrez/viewer.fcgi?db=protein&val=56311006	cytotoxin associated protein CagA [Helicobacter pylori].	Z7	G	gastritis	China	Zhang,Y., Argent,R.H., Letley,D.P., Thomas,R.J. and Atherton,J.C.	Tyrosine phosphorylation of CagA from Chinese Helicobacter pyloriisolates in AGS gastric epithelial cells	J. Clin. Microbiol. 43 (2), 786-790 (2005)	135	http://www.ncbi.nlm.nih.gov/entrez/viewer.fcgi?val=AJ832141.1	FSDIRKELNEKLFGNSNNNNNGLKNNEEPIYAQVNKKKTGQATSPEEPIYAQVAKKVSAKIDQLNEATSAINRKIDRINKIASAGKGVGGFSGAGQSASPEPIYATIDFDETNQAGFPLRRYAGVGDLSKVGLSR	ABD	RKELNEKLFGNSNNNNNGLKNNEEPIYAQVNKKKTGQATSPEEPIYAQVAKKVSAKIDQLNEATSAINRKIDRINKIASAGKGVGGFSGAGQSASPEPIYATIDFDETNQAG
318	BAF45285	122936621	http://www.ncbi.nlm.nih.gov/entrez/viewer.fcgi?db=protein&val=122936621	cytotoxin associated protein A [Helicobacter pylori].	Patient #04-38	DU	duodenal ulcer	Japan	Uchida,T., Kanada,R., Tsukamoto,Y., Hijiya,N., Matsuura,K.,Yano,S., Yokoyama,S., Kishida,T., Kodama,M., Murakami,K.,Fujioka,T. and Moriyama,M.	Immunohistochemical diagnosis of the cagA-gene genotype ofHelicobacter pylori with anti-East Asian CagA-specific antibody	Cancer Sci. (2007) In press	135	http://www.ncbi.nlm.nih.gov/entrez/viewer.fcgi?val=AB267242.1	NSNNNNNGLKNNTEPIYAQVNKKKTGQATSPEEPIYAQVAKKVSAKIDQLNEATLAINRKIDRINKIASAGKGVGGFSGAGRSASPEPIYATIDFDEANQAGFPLRRSAAVNDLSKVGLSRGQELTRRIGDLNQA	ABD	XXXXXXXXXXNSNNNNNGLKNNTEPIYAQVNKKKTGQATSPEEPIYAQVAKKVSAKIDQLNEATLAINRKIDRINKIASAGKGVGGFSGAGRSASPEPIYATIDFDEANQAG
319	BAF45275	122936601	http://www.ncbi.nlm.nih.gov/entrez/viewer.fcgi?db=protein&val=122936601	cytotoxin associated protein A [Helicobacter pylori].	Patient #04-164	DU	duodenal ulcer	Japan	Uchida,T., Kanada,R., Tsukamoto,Y., Hijiya,N., Matsuura,K.,Yano,S., Yokoyama,S., Kishida,T., Kodama,M., Murakami,K.,Fujioka,T. and Moriyama,M.	Immunohistochemical diagnosis of the cagA-gene genotype ofHelicobacter pylori with anti-East Asian CagA-specific antibody	Cancer Sci. (2007) In press	135	http://www.ncbi.nlm.nih.gov/entrez/viewer.fcgi?val=AB267232.1	IRKELNEKLFGNSNNNNNGLKNSAEPIYAQVNKKAAGQATSPEEPIYAQVAKKVSAKIDQLNEATSAINRKIDRINKIASAGKGVGGFSGAGRSASPEPIYATIDFDEANQAGFPLRRSAGVGDLSKVGLSREQE	ABD	RKELNEKLFGNSNNNNNGLKNSAEPIYAQVNKKAAGQATSPEEPIYAQVAKKVSAKIDQLNEATSAINRKIDRINKIASAGKGVGGFSGAGRSASPEPIYATIDFDEANQAG
320	BAF45290	122936631	http://www.ncbi.nlm.nih.gov/entrez/viewer.fcgi?db=protein&val=122936631	cytotoxin associated protein A [Helicobacter pylori].	Patient #04-72	GU	gastric ulcer	Japan	Uchida,T., Kanada,R., Tsukamoto,Y., Hijiya,N., Matsuura,K.,Yano,S., Yokoyama,S., Kishida,T., Kodama,M., Murakami,K.,Fujioka,T. and Moriyama,M.	Immunohistochemical diagnosis of the cagA-gene genotype ofHelicobacter pylori with anti-East Asian CagA-specific antibody	Cancer Sci. (2007) In press	136	http://www.ncbi.nlm.nih.gov/entrez/viewer.fcgi?val=AB267247.1	LFGNSNNNNNGLKNNTEPIYAQVNKKKAGQVASPEEPIYAQVAKKVSAKIDQLNEATSAINRKIDRINKIASAGKGVGGFSGAGRSASPEPIYATIDFDEANQAGFPLRRYAPVNDLSKVGLSREQELTRRIGDLN	ABD	XXXXXXXLFGNSNNNNNGLKNNTEPIYAQVNKKKAGQVASPEEPIYAQVAKKVSAKIDQLNEATSAINRKIDRINKIASAGKGVGGFSGAGRSASPEPIYATIDFDEANQAG
321	BAF45277	122936605	http://www.ncbi.nlm.nih.gov/entrez/viewer.fcgi?db=protein&val=122936605	cytotoxin associated protein A [Helicobacter pylori].	Patient #04-276	DU	duodenal ulcer	Japan	Uchida,T., Kanada,R., Tsukamoto,Y., Hijiya,N., Matsuura,K.,Yano,S., Yokoyama,S., Kishida,T., Kodama,M., Murakami,K.,Fujioka,T. and Moriyama,M.	Immunohistochemical diagnosis of the cagA-gene genotype ofHelicobacter pylori with anti-East Asian CagA-specific antibody	Cancer Sci. (2007) In press	136	http://www.ncbi.nlm.nih.gov/entrez/viewer.fcgi?val=AB267234.1	NFSDIRKIDEKLFGNSNNNNNGLKNNEEPIYAQVNKKKAGQAASPEEPIYAQVAKKVSAKIDQLNEATSAINRKIDRINKIASAGKGVGNFSGAGRSASPEPIYATIDFDEANQAGFPLRRSAGVGDLSKVGLQGN	ABD	IRKIDEKLFGNSNNNNNGLKNNEEPIYAQVNKKKAGQAASPEEPIYAQVAKKVSAKIDQLNEATSAINRKIDRINKIASAGKGVGNFSGAGRSASPEPIYATIDFDEANQAG
322	BAF45273	122936597	http://www.ncbi.nlm.nih.gov/entrez/viewer.fcgi?db=protein&val=122936597	cytotoxin associated protein A [Helicobacter pylori].	Patient #02-559	DU	duodenal ulcer	Japan	Uchida,T., Kanada,R., Tsukamoto,Y., Hijiya,N., Matsuura,K.,Yano,S., Yokoyama,S., Kishida,T., Kodama,M., Murakami,K.,Fujioka,T. and Moriyama,M.	Immunohistochemical diagnosis of the cagA-gene genotype ofHelicobacter pylori with anti-East Asian CagA-specific antibody	Cancer Sci. (2007) In press	137	http://www.ncbi.nlm.nih.gov/entrez/viewer.fcgi?val=AB267230.1	NNGLKNNTEPIYAQVNKKKTGQATSPEEPIYAQVAKKVSAKIDQLNEATSAINRKIDRINKIASAGKGVGGFSGAGRSASPEPIYATIDFDETNQAGFPLRRSAKVNDLSKVGLSREQELTRRIGDLNQAVSEAKTG	ABD	XXXXXXXXXXXXXXXNNGLKNNTEPIYAQVNKKKTGQATSPEEPIYAQVAKKVSAKIDQLNEATSAINRKIDRINKIASAGKGVGGFSGAGRSASPEPIYATIDFDETNQAG
323	BAF45295	122936641	http://www.ncbi.nlm.nih.gov/entrez/viewer.fcgi?db=protein&val=122936641	cytotoxin associated protein A [Helicobacter pylori].	Patient #04-518	GU	gastric ulcer	Japan	Uchida,T., Kanada,R., Tsukamoto,Y., Hijiya,N., Matsuura,K.,Yano,S., Yokoyama,S., Kishida,T., Kodama,M., Murakami,K.,Fujioka,T. and Moriyama,M.	Immunohistochemical diagnosis of the cagA-gene genotype ofHelicobacter pylori with anti-East Asian CagA-specific antibody	Cancer Sci. (2007) In press	140	http://www.ncbi.nlm.nih.gov/entrez/viewer.fcgi?val=AB267252.1	NFSDIRKELNEKLFGNSNNNNNGLKNEPIYAQVNKKKAGQVASPEEPIYAQVAKKVSAKIDQLNEATSAINRKIDRINKIASAGKGVGGFSGAGRSASPEPIYATIDFDEANQAGFPLRRSTAVNDLSKVGLSREQELTR	ABD	DIRKELNEKLFGNSNNNNNGLKNEPIYAQVNKKKAGQVASPEEPIYAQVAKKVSAKIDQLNEATSAINRKIDRINKIASAGKGVGGFSGAGRSASPEPIYATIDFDEANQAG
324	BAF45294	122936639	http://www.ncbi.nlm.nih.gov/entrez/viewer.fcgi?db=protein&val=122936639	cytotoxin associated protein A [Helicobacter pylori].	Patient #04-366	GU	gastric ulcer	Japan	Uchida,T., Kanada,R., Tsukamoto,Y., Hijiya,N., Matsuura,K.,Yano,S., Yokoyama,S., Kishida,T., Kodama,M., Murakami,K.,Fujioka,T. and Moriyama,M.	Immunohistochemical diagnosis of the cagA-gene genotype ofHelicobacter pylori with anti-East Asian CagA-specific antibody	Cancer Sci. (2007) In press	140	http://www.ncbi.nlm.nih.gov/entrez/viewer.fcgi?val=AB267251.1	NFSDIRKELNEKLFGNSNNNNNGLKNNTEPIYAQVNKKKAGQATSPEEPIYAQVAKKVSAKIDQLNEATSAINRKIDRINKIASAGKGVGGFSGAGRSANPEPIYATIDFDEANQAGFPLRRYAPVNDLSKVGLSREQEL	ABD	RKELNEKLFGNSNNNNNGLKNNTEPIYAQVNKKKAGQATSPEEPIYAQVAKKVSAKIDQLNEATSAINRKIDRINKIASAGKGVGGFSGAGRSANPEPIYATIDFDEANQAG
325	BAF45289	122936629	http://www.ncbi.nlm.nih.gov/entrez/viewer.fcgi?db=protein&val=122936629	cytotoxin associated protein A [Helicobacter pylori].	Patient #04-232	GU	gastric ulcer	Japan	Uchida,T., Kanada,R., Tsukamoto,Y., Hijiya,N., Matsuura,K.,Yano,S., Yokoyama,S., Kishida,T., Kodama,M., Murakami,K.,Fujioka,T. and Moriyama,M.	Immunohistochemical diagnosis of the cagA-gene genotype ofHelicobacter pylori with anti-East Asian CagA-specific antibody	Cancer Sci. (2007) In press	141	http://www.ncbi.nlm.nih.gov/entrez/viewer.fcgi?val=AB267246.1	SNNNNNGLKNNTEPIYAQVNKKKTGQVASPEEPIYAQVAKKVSAKIDQLNEATSAINRKIDRINKIASAGKGVGGFSGAGRSASPEPIYATIDFDETNQAGFPLRRSAAVNDLSKVGLSREQELTRRIGDLNQAVSEAKAG	ABD	XXXXXXXXXXXSNNNNNGLKNNTEPIYAQVNKKKTGQVASPEEPIYAQVAKKVSAKIDQLNEATSAINRKIDRINKIASAGKGVGGFSGAGRSASPEPIYATIDFDETNQAG
326	BAF45278	122936607	http://www.ncbi.nlm.nih.gov/entrez/viewer.fcgi?db=protein&val=122936607	cytotoxin associated protein A [Helicobacter pylori].	Patient #04-116	DU	duodenal ulcer	Japan	Uchida,T., Kanada,R., Tsukamoto,Y., Hijiya,N., Matsuura,K.,Yano,S., Yokoyama,S., Kishida,T., Kodama,M., Murakami,K.,Fujioka,T. and Moriyama,M.	Immunohistochemical diagnosis of the cagA-gene genotype ofHelicobacter pylori with anti-East Asian CagA-specific antibody	Cancer Sci. (2007) In press	142	http://www.ncbi.nlm.nih.gov/entrez/viewer.fcgi?val=AB267235.1	FFGHQERIDEKLFGNSNNNNNGLKNNTEPIYAQVNKKKTGQAASPEEPIYAQVAKKVSAKIDQLNEATSAINRKIDRINKIASAGKGVGGFSGAGQATSPEPIYATIDFDEANQAGFPLRRSAAVNDLSKVGLSRDQELTRR	ABD	QERIDEKLFGNSNNNNNGLKNNTEPIYAQVNKKKTGQAASPEEPIYAQVAKKVSAKIDQLNEATSAINRKIDRINKIASAGKGVGGFSGAGQATSPEPIYATIDFDEANQAG
327	BAF45279	122936609	http://www.ncbi.nlm.nih.gov/entrez/viewer.fcgi?db=protein&val=122936609	cytotoxin associated protein A [Helicobacter pylori].	Patient #04-370	DU	duodenal ulcer	Japan	Uchida,T., Kanada,R., Tsukamoto,Y., Hijiya,N., Matsuura,K.,Yano,S., Yokoyama,S., Kishida,T., Kodama,M., Murakami,K.,Fujioka,T. and Moriyama,M.	Immunohistochemical diagnosis of the cagA-gene genotype ofHelicobacter pylori with anti-East Asian CagA-specific antibody	Cancer Sci. (2007) In press	143	http://www.ncbi.nlm.nih.gov/entrez/viewer.fcgi?val=AB267236.1	NFSDIRKELNEKLFGNSNNNNNGLKNNTEPIYAQVNKKKTGQATSPEEPIYAQVAKKVSAKIDQLNEATSAINRKIDRINKIASAGKGVGGFSGAGRSASPEPIYATIDFDEANQAGFPLRRSAAVNNLSKVGLSREQELTRR	ABD	RKELNEKLFGNSNNNNNGLKNNTEPIYAQVNKKKTGQATSPEEPIYAQVAKKVSAKIDQLNEATSAINRKIDRINKIASAGKGVGGFSGAGRSASPEPIYATIDFDEANQAG
328	BAF45271	122936593	http://www.ncbi.nlm.nih.gov/entrez/viewer.fcgi?db=protein&val=122936593	cytotoxin associated protein A [Helicobacter pylori].	Patient #04-526	DU	duodenal ulcer	Japan	Uchida,T., Kanada,R., Tsukamoto,Y., Hijiya,N., Matsuura,K.,Yano,S., Yokoyama,S., Kishida,T., Kodama,M., Murakami,K.,Fujioka,T. and Moriyama,M.	Immunohistochemical diagnosis of the cagA-gene genotype ofHelicobacter pylori with anti-East Asian CagA-specific antibody	Cancer Sci. (2007) In press	143	http://www.ncbi.nlm.nih.gov/entrez/viewer.fcgi?val=AB267228.1	FFGSGKIDEKLFGNSNNNNNGLKNNTEPIYAQVNKKKTGQATSPEEPIYAQVAKKVSAKIDQLNEATSAINRKIDRINKIASAGKGVGGFSGAGRSASPEPIYATIDFDEANQAGFPLRRSVAVNDLSKVGLSREQELTRRIG	ABD	SGKIDEKLFGNSNNNNNGLKNNTEPIYAQVNKKKTGQATSPEEPIYAQVAKKVSAKIDQLNEATSAINRKIDRINKIASAGKGVGGFSGAGRSASPEPIYATIDFDEANQAG
329	BAF45301	122936653	http://www.ncbi.nlm.nih.gov/entrez/viewer.fcgi?db=protein&val=122936653	cytotoxin associated protein A [Helicobacter pylori].	Patient #04-378	GU	gastric ulcer	Japan	Uchida,T., Kanada,R., Tsukamoto,Y., Hijiya,N., Matsuura,K.,Yano,S., Yokoyama,S., Kishida,T., Kodama,M., Murakami,K.,Fujioka,T. and Moriyama,M.	Immunohistochemical diagnosis of the cagA-gene genotype ofHelicobacter pylori with anti-East Asian CagA-specific antibody	Cancer Sci. (2007) In press	145	http://www.ncbi.nlm.nih.gov/entrez/viewer.fcgi?val=AB267258.1	EKLFGNSNNNNNGLKNNTEPIYAQVNKKKTGQATSPEEPIYAQVAKKVSAKIDQLNEATSAINRKIDRINKIASAGKGVGGFSGAGRSASPEPIYATIDFDEANQAGFPLRRSAAVNDLSKVGLSREQELTRRIGDLNQAVSEAK	ABD	XXXXXEKLFGNSNNNNNGLKNNTEPIYAQVNKKKTGQATSPEEPIYAQVAKKVSAKIDQLNEATSAINRKIDRINKIASAGKGVGGFSGAGRSASPEPIYATIDFDEANQAG
330	BAF45299	122936649	http://www.ncbi.nlm.nih.gov/entrez/viewer.fcgi?db=protein&val=122936649	cytotoxin associated protein A [Helicobacter pylori].	Patient #04-236	GU	gastric ulcer	Japan	Uchida,T., Kanada,R., Tsukamoto,Y., Hijiya,N., Matsuura,K.,Yano,S., Yokoyama,S., Kishida,T., Kodama,M., Murakami,K.,Fujioka,T. and Moriyama,M.	Immunohistochemical diagnosis of the cagA-gene genotype ofHelicobacter pylori with anti-East Asian CagA-specific antibody	Cancer Sci. (2007) In press	145	http://www.ncbi.nlm.nih.gov/entrez/viewer.fcgi?val=AB267256.1	SQNFSDIRKELNEKLFGNSNNNNNGLKNNTEPIYAQVNKKKAGQATSPEEPIYAQVAKKVSAKIDQLNEATSAINRKIDRINKIASAGKGVGGFSGAGRSASPEPIYATIDFDEANQAGFPLRRSAAVNDLSKVGLSREEELTRR	ABD	RKELNEKLFGNSNNNNNGLKNNTEPIYAQVNKKKAGQATSPEEPIYAQVAKKVSAKIDQLNEATSAINRKIDRINKIASAGKGVGGFSGAGRSASPEPIYATIDFDEANQAG
331	BAF45305	122936661	http://www.ncbi.nlm.nih.gov/entrez/viewer.fcgi?db=protein&val=122936661	cytotoxin associated protein A [Helicobacter pylori].	Patient #04-494	GC	gastric cancer	Japan	Uchida,T., Kanada,R., Tsukamoto,Y., Hijiya,N., Matsuura,K.,Yano,S., Yokoyama,S., Kishida,T., Kodama,M., Murakami,K.,Fujioka,T. and Moriyama,M.	Immunohistochemical diagnosis of the cagA-gene genotype ofHelicobacter pylori with anti-East Asian CagA-specific antibody	Cancer Sci. (2007) In press	146	http://www.ncbi.nlm.nih.gov/entrez/viewer.fcgi?val=AB267262.1	KSFSDIRKELNEKLFGNSNNNNNGLKNNTEPIYAQVNKKKAGQATSPEEPIYAQVAKKVSAKIDQLNEATSAINRKIDRINKIASAGKGVGGFSGAGRSASPEPIYATIDFDDANQAGFPLRRSTAVNDLSKVGLSREQELTRRIG	ABD	RKELNEKLFGNSNNNNNGLKNNTEPIYAQVNKKKAGQATSPEEPIYAQVAKKVSAKIDQLNEATSAINRKIDRINKIASAGKGVGGFSGAGRSASPEPIYATIDFDDANQAG
332	BAF45292	122936635	http://www.ncbi.nlm.nih.gov/entrez/viewer.fcgi?db=protein&val=122936635	cytotoxin associated protein A [Helicobacter pylori].	Patient #04-334	GU	gastric ulcer	Japan	Uchida,T., Kanada,R., Tsukamoto,Y., Hijiya,N., Matsuura,K.,Yano,S., Yokoyama,S., Kishida,T., Kodama,M., Murakami,K.,Fujioka,T. and Moriyama,M.	Immunohistochemical diagnosis of the cagA-gene genotype ofHelicobacter pylori with anti-East Asian CagA-specific antibody	Cancer Sci. (2007) In press	147	http://www.ncbi.nlm.nih.gov/entrez/viewer.fcgi?val=AB267249.1	SQNFSDIRKELNEKLFGNSNNNNNGLKNNTEPIYAQVNKKKTGQATSPEEPIYAQVAKKVSAKIDQLNEATSAINRKIDRINKIASAGKGVGGFSGAGRSASPEPIYATIDFDEANQAGFPLRRSAAVNDLSKVGLSREQELTRRIG	ABD	RKELNEKLFGNSNNNNNGLKNNTEPIYAQVNKKKTGQATSPEEPIYAQVAKKVSAKIDQLNEATSAINRKIDRINKIASAGKGVGGFSGAGRSASPEPIYATIDFDEANQAG
333	BAF45280	122936611	http://www.ncbi.nlm.nih.gov/entrez/viewer.fcgi?db=protein&val=122936611	cytotoxin associated protein A [Helicobacter pylori].	Patient #02-596	DU	duodenal ulcer	Japan	Uchida,T., Kanada,R., Tsukamoto,Y., Hijiya,N., Matsuura,K.,Yano,S., Yokoyama,S., Kishida,T., Kodama,M., Murakami,K.,Fujioka,T. and Moriyama,M.	Immunohistochemical diagnosis of the cagA-gene genotype ofHelicobacter pylori with anti-East Asian CagA-specific antibody	Cancer Sci. (2007) In press	147	http://www.ncbi.nlm.nih.gov/entrez/viewer.fcgi?val=AB267237.1	LNEKLFGNSNNNNNGLKNNTEPIYAQVNKKKTGQVASPEEPIYAQVAKKVSAKIDQLNEATSAINRKIDRINKIASAGKGVGGFSGTGRSASPEPIYATIDFDEANQAGFPLRRSAAVNDLSKVGLSREQELTRRIGDLNQAVSEAK	ABD	XXXLNEKLFGNSNNNNNGLKNNTEPIYAQVNKKKTGQVASPEEPIYAQVAKKVSAKIDQLNEATSAINRKIDRINKIASAGKGVGGFSGTGRSASPEPIYATIDFDEANQAG
334	BAF45269	122936589	http://www.ncbi.nlm.nih.gov/entrez/viewer.fcgi?db=protein&val=122936589	cytotoxin associated protein A [Helicobacter pylori].	Patient #04-570	G	atrophic gastritis	Japan	Uchida,T., Kanada,R., Tsukamoto,Y., Hijiya,N., Matsuura,K.,Yano,S., Yokoyama,S., Kishida,T., Kodama,M., Murakami,K.,Fujioka,T. and Moriyama,M.	Immunohistochemical diagnosis of the cagA-gene genotype ofHelicobacter pylori with anti-East Asian CagA-specific antibody	Cancer Sci. (2007) In press	149	http://www.ncbi.nlm.nih.gov/entrez/viewer.fcgi?val=AB267226.1	FSDIRKELNEKLFGNSNNNNNGLKNNEEPIYAQVNKKKTGQATSPEEPIYSQVAKKVSAKIDQLNEATSAINRKIDRINKIASAGKGVGGFSGAGRSASPEPIYATIDFDEANQAGFPLRRSAAVNDLSKVGLSREQELTRRIGDLNQA	ABD	RKELNEKLFGNSNNNNNGLKNNEEPIYAQVNKKKTGQATSPEEPIYSQVAKKVSAKIDQLNEATSAINRKIDRINKIASAGKGVGGFSGAGRSASPEPIYATIDFDEANQAG
335	BAF45265	122936581	http://www.ncbi.nlm.nih.gov/entrez/viewer.fcgi?db=protein&val=122936581	cytotoxin associated protein A [Helicobacter pylori].	Patient #02-295	G	atrophic gastritis	Japan	Uchida,T., Kanada,R., Tsukamoto,Y., Hijiya,N., Matsuura,K.,Yano,S., Yokoyama,S., Kishida,T., Kodama,M., Murakami,K.,Fujioka,T. and Moriyama,M.	Immunohistochemical diagnosis of the cagA-gene genotype ofHelicobacter pylori with anti-East Asian CagA-specific antibody	Cancer Sci. (2007) In press	151	http://www.ncbi.nlm.nih.gov/entrez/viewer.fcgi?val=AB267222.1	IRKELNEKLFGNSNNNNNGLKNSTEPIYAKVNKKKTGQVASPEEPIYAQVAKKVSAKIDQLNEATSAINRKIDRINKIASAGKGVGGFSGAGRSASPEPIYATIDFDEANQAGFPLRRSTGVNDLSKVGLSREQELTRRIGDLNQAVSKAK	ABD	RKELNEKLFGNSNNNNNGLKNSTEPIYAKVNKKKTGQVASPEEPIYAQVAKKVSAKIDQLNEATSAINRKIDRINKIASAGKGVGGFSGAGRSASPEPIYATIDFDEANQAG
336	BAF45297	122936645	http://www.ncbi.nlm.nih.gov/entrez/viewer.fcgi?db=protein&val=122936645	cytotoxin associated protein A [Helicobacter pylori].	Patient #04-264	GU	gastric ulcer	Japan	Uchida,T., Kanada,R., Tsukamoto,Y., Hijiya,N., Matsuura,K.,Yano,S., Yokoyama,S., Kishida,T., Kodama,M., Murakami,K.,Fujioka,T. and Moriyama,M.	Immunohistochemical diagnosis of the cagA-gene genotype ofHelicobacter pylori with anti-East Asian CagA-specific antibody	Cancer Sci. (2007) In press	152	http://www.ncbi.nlm.nih.gov/entrez/viewer.fcgi?val=AB267254.1	KIDEKLFGNSNNNNNGLKNNTEPIYAQVNKKKAGQATSPEEPIYAQVAKKVSAKIDQLNEATSAINRKIDRINKIASAGKGVGGFSGAGRSASPEPIYATIDFDEANQAGFPLRRSAAVNDLSKVGLSREQELTRRIGDLSQAASEAKTGHF	ABD	XXKIDEKLFGNSNNNNNGLKNNTEPIYAQVNKKKAGQATSPEEPIYAQVAKKVSAKIDQLNEATSAINRKIDRINKIASAGKGVGGFSGAGRSASPEPIYATIDFDEANQAG
337	BAF45296	122936643	http://www.ncbi.nlm.nih.gov/entrez/viewer.fcgi?db=protein&val=122936643	cytotoxin associated protein A [Helicobacter pylori].	Patient #03-166	GU	gastric ulcer	Japan	Uchida,T., Kanada,R., Tsukamoto,Y., Hijiya,N., Matsuura,K.,Yano,S., Yokoyama,S., Kishida,T., Kodama,M., Murakami,K.,Fujioka,T. and Moriyama,M.	Immunohistochemical diagnosis of the cagA-gene genotype ofHelicobacter pylori with anti-East Asian CagA-specific antibody	Cancer Sci. (2007) In press	152	http://www.ncbi.nlm.nih.gov/entrez/viewer.fcgi?val=AB267253.1	NSNNNNNGLKNNTEPIYAQVNKKKTGQVASPEEPIYAQVAKKVSAKIDQLNEATSAINRKIDRINKIASAGKGVGGFSGAGRSASPEPIYATIDFDETNQAGFPLRRSAAVNDLSKVGLSREQELTRRIGDLNQAVSEAKTGNFGNLEQKID	ABD	XXXXXXXXXXNSNNNNNGLKNNTEPIYAQVNKKKTGQVASPEEPIYAQVAKKVSAKIDQLNEATSAINRKIDRINKIASAGKGVGGFSGAGRSASPEPIYATIDFDETNQAG
338	BAF45276	122936603	http://www.ncbi.nlm.nih.gov/entrez/viewer.fcgi?db=protein&val=122936603	cytotoxin associated protein A [Helicobacter pylori].	Patient #04-456	DU	duodenal ulcer	Japan	Uchida,T., Kanada,R., Tsukamoto,Y., Hijiya,N., Matsuura,K.,Yano,S., Yokoyama,S., Kishida,T., Kodama,M., Murakami,K.,Fujioka,T. and Moriyama,M.	Immunohistochemical diagnosis of the cagA-gene genotype ofHelicobacter pylori with anti-East Asian CagA-specific antibody	Cancer Sci. (2007) In press	152	http://www.ncbi.nlm.nih.gov/entrez/viewer.fcgi?val=AB267233.1	GVNGTLVGNGLSKTEATTLTKNFSDIRKELNEKLFGNSNNNNNGLKNNTEPIYAQVNKKKTGQATSPEEPIYAQVAKKVSAKIDQLNEATSAINRKIDRINKIASAGKGVGGFSGAGRSASPEPIYATIDFDEANQAGFPLRRSAAVNDLSK	ABD	RKELNEKLFGNSNNNNNGLKNNTEPIYAQVNKKKTGQATSPEEPIYAQVAKKVSAKIDQLNEATSAINRKIDRINKIASAGKGVGGFSGAGRSASPEPIYATIDFDEANQAG
339	BAF45306	122936663	http://www.ncbi.nlm.nih.gov/entrez/viewer.fcgi?db=protein&val=122936663	cytotoxin associated protein A [Helicobacter pylori].	Patient #02-160	GC	gastric cancer	Japan	Uchida,T., Kanada,R., Tsukamoto,Y., Hijiya,N., Matsuura,K.,Yano,S., Yokoyama,S., Kishida,T., Kodama,M., Murakami,K.,Fujioka,T. and Moriyama,M.	Immunohistochemical diagnosis of the cagA-gene genotype ofHelicobacter pylori with anti-East Asian CagA-specific antibody	Cancer Sci. (2007) In press	161	http://www.ncbi.nlm.nih.gov/entrez/viewer.fcgi?val=AB267263.1	NGVNGTLVGNGLSKTEATTLTKNFSDIRKELNEKLFGNSNNNNNGLKNSAEPIYAQVNKKKAGQATSPEEPIYAQVAKKVSAKIDQLNEATSAINRKIDRINKIASAGKGVGAFSGAERSASPEPIYATIDFDEANQAGFPLRRSAGVGDLSKVGLSREQE	ABD	RKELNEKLFGNSNNNNNGLKNSAEPIYAQVNKKKAGQATSPEEPIYAQVAKKVSAKIDQLNEATSAINRKIDRINKIASAGKGVGAFSGAERSASPEPIYATIDFDEANQAG
340	BAF45262	122936575	http://www.ncbi.nlm.nih.gov/entrez/viewer.fcgi?db=protein&val=122936575	cytotoxin associated protein A [Helicobacter pylori].	Patient #02-211	G	atrophic gastritis	Japan	Uchida,T., Kanada,R., Tsukamoto,Y., Hijiya,N., Matsuura,K.,Yano,S., Yokoyama,S., Kishida,T., Kodama,M., Murakami,K.,Fujioka,T. and Moriyama,M.	Immunohistochemical diagnosis of the cagA-gene genotype ofHelicobacter pylori with anti-East Asian CagA-specific antibody	Cancer Sci. (2007) In press	162	http://www.ncbi.nlm.nih.gov/entrez/viewer.fcgi?val=AB267219.1	NFSDIRKELTKKLFGNSNNNNNGLKNNTEPIYAKVNKKKAGQATSPEEPIYAQVAKKVSAKIDQLNEATSAINRKIDRINKIASAGKGVGGFSGAGRSASPEPIYATIDFDDANQAGFPLRRSTAVNDLSKVGLSREQELTRRIGDLNQAVSEAKTGHFDNL	ABD	RKELTKKLFGNSNNNNNGLKNNTEPIYAKVNKKKAGQATSPEEPIYAQVAKKVSAKIDQLNEATSAINRKIDRINKIASAGKGVGGFSGAGRSASPEPIYATIDFDDANQAG
341	BAF45288	122936627	http://www.ncbi.nlm.nih.gov/entrez/viewer.fcgi?db=protein&val=122936627	cytotoxin associated protein A [Helicobacter pylori].	Patient #02-241	GU	gastric ulcer	Japan	Uchida,T., Kanada,R., Tsukamoto,Y., Hijiya,N., Matsuura,K.,Yano,S., Yokoyama,S., Kishida,T., Kodama,M., Murakami,K.,Fujioka,T. and Moriyama,M.	Immunohistochemical diagnosis of the cagA-gene genotype ofHelicobacter pylori with anti-East Asian CagA-specific antibody	Cancer Sci. (2007) In press	163	http://www.ncbi.nlm.nih.gov/entrez/viewer.fcgi?val=AB267245.1	LTKNFSDIRKELNEKLFGNSNNNNNGLKNNEEPIYAQVNKKKAGQVASPEEPIYAQVAKKVSAKIDQLNEATSAINRKIDRINKIASAGKGVGGFSGAGRSASPEPIYATIDFDEANQAGFPLRRSAAVNDLSKVGLSRDQELTRRIGDLNQAGSEAKTGRFG	ABD	RKELNEKLFGNSNNNNNGLKNNEEPIYAQVNKKKAGQVASPEEPIYAQVAKKVSAKIDQLNEATSAINRKIDRINKIASAGKGVGGFSGAGRSASPEPIYATIDFDEANQAG
342	ABG89385	110747122	http://www.ncbi.nlm.nih.gov/entrez/viewer.fcgi?db=protein&val=110747122	CagA [Helicobacter pylori].		X		China	Ying,W.	cagA genotype and variants in Zhenjiang of China Helicobacterpylori strains and relationship to gastroduodenal diseases	Unpublished	172	http://www.ncbi.nlm.nih.gov/entrez/viewer.fcgi?val=DQ812087.1	GTLVGNGLPKTEATTLTKNFSDIRKELNEKLFGNSNNNNNGLKNNTEPIYAQVNKKKTGQVVSPEEPIYAQVAKKVSAKIDQLNEATSAINRKIDRINKIASAGKGVGGFSGAGQSASPEEPIYATIDFDEANQAGFPLRRSAAVNDLSKVGLSREQELTRRIGDLNQAVSE	ABD	RKELNEKLFGNSNNNNNGLKNNTEPIYAQVNKKKTGQVVSPEEPIYAQVAKKVSAKIDQLNEATSAINRKIDRINKIASAGKGVGGFSGAGQSASPEEPIYATIDFDEANQAG
343	BAF45272	122936595	http://www.ncbi.nlm.nih.gov/entrez/viewer.fcgi?db=protein&val=122936595	cytotoxin associated protein A [Helicobacter pylori].	Patient #03-530	DU	duodenal ulcer	Japan	Uchida,T., Kanada,R., Tsukamoto,Y., Hijiya,N., Matsuura,K.,Yano,S., Yokoyama,S., Kishida,T., Kodama,M., Murakami,K.,Fujioka,T. and Moriyama,M.	Immunohistochemical diagnosis of the cagA-gene genotype ofHelicobacter pylori with anti-East Asian CagA-specific antibody	Cancer Sci. (2007) In press	176	http://www.ncbi.nlm.nih.gov/entrez/viewer.fcgi?val=AB267229.1	KQKPQTLTKNFSDIRKELNEKLFGNSNNNNNGLKNNTEPIYAQVNKKKAGQATSPEEPIYAQVAKKVSAKIDQLNDATLAINRKIDRINKIASAGKGVGGFSGAGRSASPEPIYATIDFDEANQAGFPLRRSAAVNDLSKVGLSREQELTRRIGDLNQAVSEAKTGHFGNLEQKID	ABD	RKELNEKLFGNSNNNNNGLKNNTEPIYAQVNKKKAGQATSPEEPIYAQVAKKVSAKIDQLNDATLAINRKIDRINKIASAGKGVGGFSGAGRSASPEPIYATIDFDEANQAG
344	BAF45284	122936619	http://www.ncbi.nlm.nih.gov/entrez/viewer.fcgi?db=protein&val=122936619	cytotoxin associated protein A [Helicobacter pylori].	Patient #03-276b	DU	duodenal ulcer	Japan	Uchida,T., Kanada,R., Tsukamoto,Y., Hijiya,N., Matsuura,K.,Yano,S., Yokoyama,S., Kishida,T., Kodama,M., Murakami,K.,Fujioka,T. and Moriyama,M.	Immunohistochemical diagnosis of the cagA-gene genotype ofHelicobacter pylori with anti-East Asian CagA-specific antibody	Cancer Sci. (2007) In press	178	http://www.ncbi.nlm.nih.gov/entrez/viewer.fcgi?val=AB267241.1	LSKTEATTLTKNFSDIRKELNEKLFGNSNNNNNGLKNNTEPIYAQVNKKKTGQVASPEEPIYAQVAKKVSAKIDQLNEATSAINRKIDRINKIASAGKGVGGFSGAGRSASPEPIYATIDFDETNQADFSLRRSAKVNDLSKVGLSREQELTRRIGDLNQAVSEAKTGHFDNLEQKID	ABD	RKELNEKLFGNSNNNNNGLKNNTEPIYAQVNKKKTGQVASPEEPIYAQVAKKVSAKIDQLNEATSAINRKIDRINKIASAGKGVGGFSGAGRSASPEPIYATIDFDETNQAD
345	BAF45293	122936637	http://www.ncbi.nlm.nih.gov/entrez/viewer.fcgi?db=protein&val=122936637	cytotoxin associated protein A [Helicobacter pylori].	Patient #03-292	GU	gastric ulcer	Japan	Uchida,T., Kanada,R., Tsukamoto,Y., Hijiya,N., Matsuura,K.,Yano,S., Yokoyama,S., Kishida,T., Kodama,M., Murakami,K.,Fujioka,T. and Moriyama,M.	Immunohistochemical diagnosis of the cagA-gene genotype ofHelicobacter pylori with anti-East Asian CagA-specific antibody	Cancer Sci. (2007) In press	180	http://www.ncbi.nlm.nih.gov/entrez/viewer.fcgi?val=AB267250.1	NGLSKTEATNLTKNFSDIRKELNEKLFGNSNNNNNGLKNNTEPIYAQVNKKKAGQATSPEEPIYAQVAKKVSAKIDQLNEATSAINRKIDRINKIASAGKGVGNFSGAGRSASPEPIYATIDFDEANQAGFPLRRSAAVNDLSKVGLSREQELTRRIGDLSQAVSEAKTGHFGNLEQKID	ABD	RKELNEKLFGNSNNNNNGLKNNTEPIYAQVNKKKAGQATSPEEPIYAQVAKKVSAKIDQLNEATSAINRKIDRINKIASAGKGVGNFSGAGRSASPEPIYATIDFDEANQAG
346	BAF45261	122936573	http://www.ncbi.nlm.nih.gov/entrez/viewer.fcgi?db=protein&val=122936573	cytotoxin associated protein A [Helicobacter pylori].	Patient #02-248	G	atrophic gastritis	Japan	Uchida,T., Kanada,R., Tsukamoto,Y., Hijiya,N., Matsuura,K.,Yano,S., Yokoyama,S., Kishida,T., Kodama,M., Murakami,K.,Fujioka,T. and Moriyama,M.	Immunohistochemical diagnosis of the cagA-gene genotype ofHelicobacter pylori with anti-East Asian CagA-specific antibody	Cancer Sci. (2007) In press	188	http://www.ncbi.nlm.nih.gov/entrez/viewer.fcgi?val=AB267218.1	TLVGNGLSKTEATALTKSFSDIRKELNEKLFGNSNNNNNGLKNNTEPIYAQVNKKKTGQATSPEEPIYAQVAKKVSAKIDQLNEATSAINRKIDRINKIASAGKGVGGFSGAGRSASPEPIYATIDFDEANQAGFPLRRSAAVNDLSKVGLSREQELTRRIGDLNQAVSEAKTGHFGNLEQKIDELKD	ABD	RKELNEKLFGNSNNNNNGLKNNTEPIYAQVNKKKTGQATSPEEPIYAQVAKKVSAKIDQLNEATSAINRKIDRINKIASAGKGVGGFSGAGRSASPEPIYATIDFDEANQAG
347	BAF45281	122936613	http://www.ncbi.nlm.nih.gov/entrez/viewer.fcgi?db=protein&val=122936613	cytotoxin associated protein A [Helicobacter pylori].	Patient #02-599	DU	duodenal ulcer	Japan	Uchida,T., Kanada,R., Tsukamoto,Y., Hijiya,N., Matsuura,K.,Yano,S., Yokoyama,S., Kishida,T., Kodama,M., Murakami,K.,Fujioka,T. and Moriyama,M.	Immunohistochemical diagnosis of the cagA-gene genotype ofHelicobacter pylori with anti-East Asian CagA-specific antibody	Cancer Sci. (2007) In press	189	http://www.ncbi.nlm.nih.gov/entrez/viewer.fcgi?val=AB267238.1	NGVNGTLVGNGLSKTEATNLTKNFSDIRKELNEKLFGNSNNNNNGLKNNTEPIYAQVNKKKAGQATSPEELIYAQVAKKVSAKIDQLNESTSAINRKIDRINKIASAGKGVGGFSGAGRSASPEPIYATIDFDETNQAGFPLRRSAAVNDLSKVGLSREQELTRRIGDLNQAVSEAKTGHFGNLEQKID	ABD	RKELNEKLFGNSNNNNNGLKNNTEPIYAQVNKKKAGQATSPEELIYAQVAKKVSAKIDQLNESTSAINRKIDRINKIASAGKGVGGFSGAGRSASPEPIYATIDFDETNQAG
348	AAS67294	45511561	http://www.ncbi.nlm.nih.gov/entrez/viewer.fcgi?db=protein&val=45511561	CagA [Helicobacter pylori].	Hong Kong	X		China	Hui,A.M.Y., Chan,M.W.Y., Chan,K.-K., Ng,E.K.W., Leung,W.-K. andSung,J.J.Y.	Helicobacter pylori Hong Kong strain cag pathogenicity island CagA(cagA) gene	Unpublished	193	http://www.ncbi.nlm.nih.gov/entrez/viewer.fcgi?val=AY550124.1	TLVGNGLSKTEATTLTKNFSTLVGNGLSKTEATTLTKNFSDIRKELNEKLFGNSNNNNNGLKNSAEPIYAQVNKKKAGQATSPEEPIYAQVAKKVSAKIDQLNEATSAINRKIDRINKIASAGKGVGGFSGAGRSASPEPIYATIDFDETNQAGFSLRRSAAVNDLSKVGLSREQELTRRIGDLNQAVSEAKA	ABD	RKELNEKLFGNSNNNNNGLKNSAEPIYAQVNKKKAGQATSPEEPIYAQVAKKVSAKIDQLNEATSAINRKIDRINKIASAGKGVGGFSGAGRSASPEPIYATIDFDETNQAG
349	BAB87417	19910332	http://www.ncbi.nlm.nih.gov/entrez/viewer.fcgi?db=protein&val=19910332	cytotoxin associated protein CagA [Helicobacter pylori].	HongKong209	G	gastritis	China	Yamaoka,Y., Orito,E., Mizokami,M., Gutierrez,O., Saitou,N.,Kodama,T., Osato,M.S., Kim,J.G., Kashima,K., Ramirez,F.C.,Mahachai,V. and Graham,D.Y.	Helicobacter pylori in North and South America before Columbus	FEBS Lett. 517 (1-3), 180-184 (2002)	198	http://www.ncbi.nlm.nih.gov/entrez/viewer.fcgi?val=AB057050.1	ALAELKNLSLDLGKNSDLQSVKNSVNGTLVGNGLSKTEATTLTKNFSDIRKELNEKLFGNSNNNNNGLKNEPIYAQVNKKKTGQVASPEESIYAQVAKKVSAKIDQLNEATSAINRKIDRINKIASAGKGMGGFSGAGRSASPEPIYATIDFDEANQADFPLKRYAGVNDLSKVGLSREQELTRRIGDLSQAVSEAKA	ABD	DIRKELNEKLFGNSNNNNNGLKNEPIYAQVNKKKTGQVASPEESIYAQVAKKVSAKIDQLNEATSAINRKIDRINKIASAGKGMGGFSGAGRSASPEPIYATIDFDEANQAD
350	BAB87411	19910320	http://www.ncbi.nlm.nih.gov/entrez/viewer.fcgi?db=protein&val=19910320	cytotoxin associated protein CagA [Helicobacter pylori].	Korea23	GC	gastric cancer	Korea	Yamaoka,Y., Orito,E., Mizokami,M., Gutierrez,O., Saitou,N.,Kodama,T., Osato,M.S., Kim,J.G., Kashima,K., Ramirez,F.C.,Mahachai,V. and Graham,D.Y.	Helicobacter pylori in North and South America before Columbus	FEBS Lett. 517 (1-3), 180-184 (2002)	198	http://www.ncbi.nlm.nih.gov/entrez/viewer.fcgi?val=AB057044.1	ALADLKSLSLDLGKNSDLQKSVKNAVNGTLVGNGLSKTEATTLSKNFSDIRKELNEKLFGNSNNNNNGLKNEPIYAKVNKKKTGQAASPEEPIYAQVAKKVSAKIDQLNEATSAINRKIDRINKIASAGKGVGAFSGARQSASPEPIYATIDFDEANQAGFPLRRSAAVNDLSKVRLSREQELNRRIGDLNQAVSEAK	ABD	DIRKELNEKLFGNSNNNNNGLKNEPIYAKVNKKKTGQAASPEEPIYAQVAKKVSAKIDQLNEATSAINRKIDRINKIASAGKGVGAFSGARQSASPEPIYATIDFDEANQAG
351	BAB87410	19910318	http://www.ncbi.nlm.nih.gov/entrez/viewer.fcgi?db=protein&val=19910318	cytotoxin associated protein CagA [Helicobacter pylori].	Korea12	GC	gastric cancer	Korea	Yamaoka,Y., Orito,E., Mizokami,M., Gutierrez,O., Saitou,N.,Kodama,T., Osato,M.S., Kim,J.G., Kashima,K., Ramirez,F.C.,Mahachai,V. and Graham,D.Y.	Helicobacter pylori in North and South America before Columbus	FEBS Lett. 517 (1-3), 180-184 (2002)	199	http://www.ncbi.nlm.nih.gov/entrez/viewer.fcgi?val=AB057043.1	ALPDLKSLSLNLGKNSDLQKSVKNGVNGTLVGNGLSTTEATTLTKNFSDIRKELNEKLFGNSNNNNNGLKNEPIYAQVNKKKTGQATSPEEPIYAQVAKKVSAKIDQLNEATSAINRKIDRINKIASAGKGVGGFSGAGRSANPEPIYATIDFDEANQAGFPLRRYAGFDDLSKVGLSREQELTRRIGDLNQAVSEAKA	ABD	DIRKELNEKLFGNSNNNNNGLKNEPIYAQVNKKKTGQATSPEEPIYAQVAKKVSAKIDQLNEATSAINRKIDRINKIASAGKGVGGFSGAGRSANPEPIYATIDFDEANQAG
352	BAB87422	19910342	http://www.ncbi.nlm.nih.gov/entrez/viewer.fcgi?db=protein&val=19910342	cytotoxin associated protein CagA [Helicobacter pylori].	Vietnam2692	G	gastritis	Viet Nam	Yamaoka,Y., Orito,E., Mizokami,M., Gutierrez,O., Saitou,N.,Kodama,T., Osato,M.S., Kim,J.G., Kashima,K., Ramirez,F.C.,Mahachai,V. and Graham,D.Y.	Helicobacter pylori in North and South America before Columbus	FEBS Lett. 517 (1-3), 180-184 (2002)	200	http://www.ncbi.nlm.nih.gov/entrez/viewer.fcgi?val=AB057055.1	ALAELKNLSLDLGKNSDLQKSVKNGVNGTLVGNGLSKTEATNLTKNFSDIRKELNEKLFGNSNNNNNGLKNNTEPIYAQVNKKKTGQVASPEEPIYAQVAKKVSAKIDQLNEATSAINRKIDRINKIASAGKGVGGFSGAGRSASPEPIYATIDFDEANQAGFPLRRSAGVNDLSKVGLSREQELTRRIGDLNQAVSEAK	ABD	RKELNEKLFGNSNNNNNGLKNNTEPIYAQVNKKKTGQVASPEEPIYAQVAKKVSAKIDQLNEATSAINRKIDRINKIASAGKGVGGFSGAGRSASPEPIYATIDFDEANQAG
353	BAB87412	19910322	http://www.ncbi.nlm.nih.gov/entrez/viewer.fcgi?db=protein&val=19910322	cytotoxin associated protein CagA [Helicobacter pylori].	Taiwan175	G	gastritis	China	Yamaoka,Y., Orito,E., Mizokami,M., Gutierrez,O., Saitou,N.,Kodama,T., Osato,M.S., Kim,J.G., Kashima,K., Ramirez,F.C.,Mahachai,V. and Graham,D.Y.	Helicobacter pylori in North and South America before Columbus	FEBS Lett. 517 (1-3), 180-184 (2002)	200	http://www.ncbi.nlm.nih.gov/entrez/viewer.fcgi?val=AB057045.1	ALAELKNLSLDLGKNSDLQSVKNSVNGTLVGNGLSKTEAANLTKNFSDIRKELSENFFGNSNNNNNGLKNNEEPIYAKVNKKKPGQAPSPEEPIYAQVAKKVSAKIDQLNEATSAINRKIDRINKIASAGKGVGGFSGAGRSASPEPIYATIDFDEANQAGFPLRRYAGVNDLSKVGLSREQELTRRISDLNQAVSEAKA	ABD	RKELSENFFGNSNNNNNGLKNNEEPIYAKVNKKKPGQAPSPEEPIYAQVAKKVSAKIDQLNEATSAINRKIDRINKIASAGKGVGGFSGAGRSASPEPIYATIDFDEANQAG
354	BAB87408	19910314	http://www.ncbi.nlm.nih.gov/entrez/viewer.fcgi?db=protein&val=19910314	cytotoxin associated protein CagA [Helicobacter pylori].	Korea7	GC	gastric cancer	Korea	Yamaoka,Y., Orito,E., Mizokami,M., Gutierrez,O., Saitou,N.,Kodama,T., Osato,M.S., Kim,J.G., Kashima,K., Ramirez,F.C.,Mahachai,V. and Graham,D.Y.	Helicobacter pylori in North and South America before Columbus	FEBS Lett. 517 (1-3), 180-184 (2002)	200	http://www.ncbi.nlm.nih.gov/entrez/viewer.fcgi?val=AB057041.1	ALADLKSLSLNLGKNSDLQKSFKYCVNGTLVGNGLFKTEATRFTKNFSDIRKELNEKLFGNPINSINGLKNNTEPIYAQVNKKKTGQVASPEEPIYAQVAKKVSAKIDQLNEATSAIIRKIDRINKIASAGKGVGGFSGAGQSASPEPIYATIDFDEANQAGFPLRRSAPVDDLSKVGLSRERELTRRIGDLNQAVSEAK	ABD	RKELNEKLFGNPINSINGLKNNTEPIYAQVNKKKTGQVASPEEPIYAQVAKKVSAKIDQLNEATSAIIRKIDRINKIASAGKGVGGFSGAGQSASPEPIYATIDFDEANQAG
355	BAB87415	19910328	http://www.ncbi.nlm.nih.gov/entrez/viewer.fcgi?db=protein&val=19910328	cytotoxin associated protein CagA [Helicobacter pylori].	Taiwan190	G	gastritis	China	Yamaoka,Y., Orito,E., Mizokami,M., Gutierrez,O., Saitou,N.,Kodama,T., Osato,M.S., Kim,J.G., Kashima,K., Ramirez,F.C.,Mahachai,V. and Graham,D.Y.	Helicobacter pylori in North and South America before Columbus	FEBS Lett. 517 (1-3), 180-184 (2002)	201	http://www.ncbi.nlm.nih.gov/entrez/viewer.fcgi?val=AB057048.1	ALAELKNLSLDLGKNSDLQKSVKNGVNGTLVSNGLSKTEATTLTKNFSDIRKELNEKLFGNSNNNNNGLKNNTEPIYAQVNKKKTGQATSPEEPIYAQVAKKVSAKIDQLNEATSAINRKIDRINKIASAGKGVGGFSGAGRSASPEPIYATIDFDEANQAGFPLRRSAAVNDLSKVGLSREQELTRRIGDLSQAVSEAKA	ABD	RKELNEKLFGNSNNNNNGLKNNTEPIYAQVNKKKTGQATSPEEPIYAQVAKKVSAKIDQLNEATSAINRKIDRINKIASAGKGVGGFSGAGRSASPEPIYATIDFDEANQAG
356	BAB87409	19910316	http://www.ncbi.nlm.nih.gov/entrez/viewer.fcgi?db=protein&val=19910316	cytotoxin associated protein CagA [Helicobacter pylori].	Korea9	GC	gastric cancer	Korea	Yamaoka,Y., Orito,E., Mizokami,M., Gutierrez,O., Saitou,N.,Kodama,T., Osato,M.S., Kim,J.G., Kashima,K., Ramirez,F.C.,Mahachai,V. and Graham,D.Y.	Helicobacter pylori in North and South America before Columbus	FEBS Lett. 517 (1-3), 180-184 (2002)	201	http://www.ncbi.nlm.nih.gov/entrez/viewer.fcgi?val=AB057042.1	ALPNFQSLSLNLGKNSNLQKSVKNCVIGTLVGNGLSKTGATTFTKNFSDFRKELNEKLFGNSINNINGLKNNTEPIYAQVNKKKAGQVASPEEPIYAQVAKKVSAKIDQLNEATSAINRKIDRINKITSAGKGVGGFSGAGRSASPEPIYATIDFDEANQAGFPLRRSAAVNDLSKVGLSREQELTRRIGDLNQAVSEAKT	ABD	RKELNEKLFGNSINNINGLKNNTEPIYAQVNKKKAGQVASPEEPIYAQVAKKVSAKIDQLNEATSAINRKIDRINKITSAGKGVGGFSGAGRSASPEPIYATIDFDEANQAG
357	BAB87407	19910312	http://www.ncbi.nlm.nih.gov/entrez/viewer.fcgi?db=protein&val=19910312	cytotoxin associated protein CagA [Helicobacter pylori].	Korea2-3	G	gastrits	Korea	Yamaoka,Y., Orito,E., Mizokami,M., Gutierrez,O., Saitou,N.,Kodama,T., Osato,M.S., Kim,J.G., Kashima,K., Ramirez,F.C.,Mahachai,V. and Graham,D.Y.	Helicobacter pylori in North and South America before Columbus	FEBS Lett. 517 (1-3), 180-184 (2002)	201	http://www.ncbi.nlm.nih.gov/entrez/viewer.fcgi?val=AB057040.1	ALPNFQSLSLNLGKNSDLQKSVKNGVNGTLVGNGLSKTEATTFTKNFSDIRKELNEKLFGNPNNNNNGLKNNTEPIYAQVNKKKTGQAASPEEPIYAQVAKKVSAKIDQLNEATSAINRKIDRINKIASAGKGVGNFSGAGRSASPEPIYATIDFDEANQAGFPLRRSAGVNDLSKVGLSREQELTRRIGDLNQAVSEAKT	ABD	RKELNEKLFGNPNNNNNGLKNNTEPIYAQVNKKKTGQAASPEEPIYAQVAKKVSAKIDQLNEATSAINRKIDRINKIASAGKGVGNFSGAGRSASPEPIYATIDFDEANQAG
358	BAB87429	19910356	http://www.ncbi.nlm.nih.gov/entrez/viewer.fcgi?db=protein&val=19910356	cytotoxin associated protein CagA [Helicobacter pylori].	Thailand13A	G	gastritis	Thailand	Yamaoka,Y., Orito,E., Mizokami,M., Gutierrez,O., Saitou,N.,Kodama,T., Osato,M.S., Kim,J.G., Kashima,K., Ramirez,F.C.,Mahachai,V. and Graham,D.Y.	Helicobacter pylori in North and South America before Columbus	FEBS Lett. 517 (1-3), 180-184 (2002)	204	http://www.ncbi.nlm.nih.gov/entrez/viewer.fcgi?val=AB057062.1	ALADLKNLSLDQKNESFNVGKNSDLQSARDSVRGTLVGNGLSKTEATKLSKNFSDIRKELSENFFGKSNSNGLKNNEEPIYAKVNKKKTGQAASPEEPIYAQVAKKVNARIDRLNKIASTINGKIDQLNRTASASKGVGDSSGAGRSASPEPIYATIDFDEANQAGFPLRRYAGFDDLSRVGLSREQELTRKIGDLNQAVSESR	ABD	DIRKELSENFFGKSNSNGLKNNEEPIYAKVNKKKTGQAASPEEPIYAQVAKKVNARIDRLNKIASTINGKIDQLNRTASASKGVGDSSGAGRSASPEPIYATIDFDEANQAG
359	BAB87419	19910336	http://www.ncbi.nlm.nih.gov/entrez/viewer.fcgi?db=protein&val=19910336	cytotoxin associated protein CagA [Helicobacter pylori].	HongKong222	G	gastritis	China	Yamaoka,Y., Orito,E., Mizokami,M., Gutierrez,O., Saitou,N.,Kodama,T., Osato,M.S., Kim,J.G., Kashima,K., Ramirez,F.C.,Mahachai,V. and Graham,D.Y.	Helicobacter pylori in North and South America before Columbus	FEBS Lett. 517 (1-3), 180-184 (2002)	204	http://www.ncbi.nlm.nih.gov/entrez/viewer.fcgi?val=AB057052.1	ALAELKSLSLDLGKISDLQKSVKNSVNGTLVGNGLSKTEATTLTKNFSDIRKELNEKLFGNSNNNNNGLKNEPIYAQVNKKKTGQVASPEEPIYAQVAKKVSAKIDQLNEATSAINRKIDRINKIASAGKGVGGFSGAGRSASPEPIYATIDFDEANQAGFPLRRYAGFDDLSKVGLSREQELTRRIGDLNQAVSEAKA	ABD	DIRKELNEKLFGNSNNNNNGLKNEPIYAQVNKKKTGQVASPEEPIYAQVAKKVSAKIDQLNEATSAINRKIDRINKIASAGKGVGGFSGAGRSASPEPIYATIDFDEANQAG
360	BAB87430	19910358	http://www.ncbi.nlm.nih.gov/entrez/viewer.fcgi?db=protein&val=19910358	cytotoxin associated protein CagA [Helicobacter pylori].	Thailand15A	G	gastritis	Thailand	Yamaoka,Y., Orito,E., Mizokami,M., Gutierrez,O., Saitou,N.,Kodama,T., Osato,M.S., Kim,J.G., Kashima,K., Ramirez,F.C.,Mahachai,V. and Graham,D.Y.	Helicobacter pylori in North and South America before Columbus	FEBS Lett. 517 (1-3), 180-184 (2002)	205	http://www.ncbi.nlm.nih.gov/entrez/viewer.fcgi?val=AB057063.1	ALADLKNLSLDQKNESFNAGKNSDLQSVRDSVRGTLVGNGLSKTEATKLSKNFSDIRKELSEKLFGKSNNNGLKNNEEPIYAQVNKKKAGQVASPEESIYAQVAKRVSAKIDQLNEASSAINRKIDRINKIASAGKGVGNFGGAGRSASPEEPIYATIDFDEANQAGFPLRRSTGFDDLSKVGLSREQELTRRIGDLNQAVSESR	ABD	DIRKELSEKLFGKSNNNGLKNNEEPIYAQVNKKKAGQVASPEESIYAQVAKRVSAKIDQLNEASSAINRKIDRINKIASAGKGVGNFGGAGRSASPEEPIYATIDFDEANQAG
361	BAB87416	19910330	http://www.ncbi.nlm.nih.gov/entrez/viewer.fcgi?db=protein&val=19910330	cytotoxin associated protein CagA [Helicobacter pylori].	Taiwan198	G	gastritis	China	Yamaoka,Y., Orito,E., Mizokami,M., Gutierrez,O., Saitou,N.,Kodama,T., Osato,M.S., Kim,J.G., Kashima,K., Ramirez,F.C.,Mahachai,V. and Graham,D.Y.	Helicobacter pylori in North and South America before Columbus	FEBS Lett. 517 (1-3), 180-184 (2002)	205	http://www.ncbi.nlm.nih.gov/entrez/viewer.fcgi?val=AB057049.1	ALADLKSLSLDQKNESFNVGKNSDLQSVRDSVRETLVGNGLSKTEATKLSKNFSDIRKELKENFFGKSNSNGLKTNEEPIYAQVNKKKAGQAPSPEEPIYAQVAKKVSAKIDQLNEATSAINRKIDRINKIASAGKGVGGFSGAGRSASPEPIYATIDFDEANQAGFPLRRSAAVNDLSKVGLSREQELTRRIGDLNQAVSEAKA	ABD	DIRKELKENFFGKSNSNGLKTNEEPIYAQVNKKKAGQAPSPEEPIYAQVAKKVSAKIDQLNEATSAINRKIDRINKIASAGKGVGGFSGAGRSASPEPIYATIDFDEANQAG
362	BAB87414	19910326	http://www.ncbi.nlm.nih.gov/entrez/viewer.fcgi?db=protein&val=19910326	cytotoxin associated protein CagA [Helicobacter pylori].	Taiwan188	G	gastritis	China	Yamaoka,Y., Orito,E., Mizokami,M., Gutierrez,O., Saitou,N.,Kodama,T., Osato,M.S., Kim,J.G., Kashima,K., Ramirez,F.C.,Mahachai,V. and Graham,D.Y.	Helicobacter pylori in North and South America before Columbus	FEBS Lett. 517 (1-3), 180-184 (2002)	205	http://www.ncbi.nlm.nih.gov/entrez/viewer.fcgi?val=AB057047.1	ALAELKNLSLDLGKNSDLQKSVKNSVNGTLVGNGLSKTEAANLTKNFSDIRKELSENFFGNSNNNNNGLKNNEEPIYAKVNKKKPGQAPSPEEPIYAQVAKKVSAKIDQLNEATSAINRKIDRINKIASAGKGVGAFSGAGQSASPEPIYATIDFDEANQAGFPLRRSAAVNDLSKVRLSREQELNRRIGDLNQAVSEAK	ABD	RKELSENFFGNSNNNNNGLKNNEEPIYAKVNKKKPGQAPSPEEPIYAQVAKKVSAKIDQLNEATSAINRKIDRINKIASAGKGVGAFSGAGQSASPEPIYATIDFDEANQAG
363	BAB87413	19910324	http://www.ncbi.nlm.nih.gov/entrez/viewer.fcgi?db=protein&val=19910324	cytotoxin associated protein CagA [Helicobacter pylori].	Taiwan179	G	gastritis	China	Yamaoka,Y., Orito,E., Mizokami,M., Gutierrez,O., Saitou,N.,Kodama,T., Osato,M.S., Kim,J.G., Kashima,K., Ramirez,F.C.,Mahachai,V. and Graham,D.Y.	Helicobacter pylori in North and South America before Columbus	FEBS Lett. 517 (1-3), 180-184 (2002)	205	http://www.ncbi.nlm.nih.gov/entrez/viewer.fcgi?val=AB057046.1	ALAELKSLSLDLGKNSDLQSVKNSVNGTLVGNGLSKTEAANLTKNFSDIRKELSENFFGNSNNNNNGLKNNEEPIYAKVNKKKPGQAPSPEEPIYAQVAKKVSAKIDQLNEATSAINRKIDRINKIASAGKGVGAFSGAGQSASPEPIYATIDFDEANQAGFPLRRYAGVGDLSKVGLSREQELTRRIGDLNQAVSEAKA	ABD	RKELSENFFGNSNNNNNGLKNNEEPIYAKVNKKKPGQAPSPEEPIYAQVAKKVSAKIDQLNEATSAINRKIDRINKIASAGKGVGAFSGAGQSASPEPIYATIDFDEANQAG
364	BAB87425	19910348	http://www.ncbi.nlm.nih.gov/entrez/viewer.fcgi?db=protein&val=19910348	cytotoxin associated protein CagA [Helicobacter pylori].	Vietnam2706	G	gastritis	Viet Nam	Yamaoka,Y., Orito,E., Mizokami,M., Gutierrez,O., Saitou,N.,Kodama,T., Osato,M.S., Kim,J.G., Kashima,K., Ramirez,F.C.,Mahachai,V. and Graham,D.Y.	Helicobacter pylori in North and South America before Columbus	FEBS Lett. 517 (1-3), 180-184 (2002)	207	http://www.ncbi.nlm.nih.gov/entrez/viewer.fcgi?val=AB057058.1	ALAELKSLSLDQKNESFNVGKNSDLQSVRDSVRGTLVGNGLSKTEATTLSKNFSDIRKELNEKLFGNSNNNNNGLKNNKEPIYAQVNKKKTGQAASPEEPIYAQVAKKVSAKIDQLNEATSAINRKIDRINKIASAGKGVGGFSGAGRSASPEPIYATIDFDEANQAGFPLKRYAGVNDLSKVGLSREQELTRRIGDLNQAVSEAKA	ABD	RKELNEKLFGNSNNNNNGLKNNKEPIYAQVNKKKTGQAASPEEPIYAQVAKKVSAKIDQLNEATSAINRKIDRINKIASAGKGVGGFSGAGRSASPEPIYATIDFDEANQAG
365	BAB87424	19910346	http://www.ncbi.nlm.nih.gov/entrez/viewer.fcgi?db=protein&val=19910346	cytotoxin associated protein CagA [Helicobacter pylori].	Vietnam2705	G	gastritis	Viet Nam	Yamaoka,Y., Orito,E., Mizokami,M., Gutierrez,O., Saitou,N.,Kodama,T., Osato,M.S., Kim,J.G., Kashima,K., Ramirez,F.C.,Mahachai,V. and Graham,D.Y.	Helicobacter pylori in North and South America before Columbus	FEBS Lett. 517 (1-3), 180-184 (2002)	207	http://www.ncbi.nlm.nih.gov/entrez/viewer.fcgi?val=AB057057.1	ALAELKSLSLDQKNESFNVGKNSDLQSVRDSVRGTLVGNGLSKTEATKLSKNFSDIRKELNEKLFGNSNNNNNGLKNNEEPIYAQVNKKKAGQAASPEEPIYAQVAKKVSAKIDQLNEATSAINRKVDRINKIASAGKGVGGFSGAGQAASPEPIYATIDFDEANQAGFPLRRYAGVNDLSKVGLSREQELTRRIGDLNQAVSEAKA	ABD	RKELNEKLFGNSNNNNNGLKNNEEPIYAQVNKKKAGQAASPEEPIYAQVAKKVSAKIDQLNEATSAINRKVDRINKIASAGKGVGGFSGAGQAASPEPIYATIDFDEANQAG
366	BAB87423	19910344	http://www.ncbi.nlm.nih.gov/entrez/viewer.fcgi?db=protein&val=19910344	cytotoxin associated protein CagA [Helicobacter pylori].	Vietnam2704	G	gastritis	Viet Nam	Yamaoka,Y., Orito,E., Mizokami,M., Gutierrez,O., Saitou,N.,Kodama,T., Osato,M.S., Kim,J.G., Kashima,K., Ramirez,F.C.,Mahachai,V. and Graham,D.Y.	Helicobacter pylori in North and South America before Columbus	FEBS Lett. 517 (1-3), 180-184 (2002)	207	http://www.ncbi.nlm.nih.gov/entrez/viewer.fcgi?val=AB057056.1	ALAELKSLSLDQKNESFNVGKNSDLQSVRDSVRGTLVGNGLSKTEATTLSKNFSDIRKELNEKLFGNSNNNNNGLKNNKEPIYAQVNKKKTGQAASPEEPIYAQVAKKVSAKIDQLNEATSAINRKIDRINKIASAGKGVGGFSGAGRSASPEPIYATIDFDEANQAGFPLKRYAGVNDLSKVGLSREQELTRRIGDLNQAVSEAKA	ABD	RKELNEKLFGNSNNNNNGLKNNKEPIYAQVNKKKTGQAASPEEPIYAQVAKKVSAKIDQLNEATSAINRKIDRINKIASAGKGVGGFSGAGRSASPEPIYATIDFDEANQAG
367	BAB87418	19910334	http://www.ncbi.nlm.nih.gov/entrez/viewer.fcgi?db=protein&val=19910334	cytotoxin associated protein CagA [Helicobacter pylori].	HongKong218	G	gastritis	China	Yamaoka,Y., Orito,E., Mizokami,M., Gutierrez,O., Saitou,N.,Kodama,T., Osato,M.S., Kim,J.G., Kashima,K., Ramirez,F.C.,Mahachai,V. and Graham,D.Y.	Helicobacter pylori in North and South America before Columbus	FEBS Lett. 517 (1-3), 180-184 (2002)	207	http://www.ncbi.nlm.nih.gov/entrez/viewer.fcgi?val=AB057051.1	ALAELKSLSLDQKNESFNVGKNSDLQSVRDSVRGTLVGNGLSKTEATKLSKNFSDIRKELNEKLFGNSNNNNNGLKNNEEPIYAKVNKKKAGQATSPEEPIYAQVAKKVSAKIDQLNEATSAINRKIDRINKIASAGKGVGNFGGAGQSASPEPIYATIDFDEANQAGFPLRRHAGVNDLSKVGLSREQELTRRIGDLSQAVSEAKA	ABD	RKELNEKLFGNSNNNNNGLKNNEEPIYAKVNKKKAGQATSPEEPIYAQVAKKVSAKIDQLNEATSAINRKIDRINKIASAGKGVGNFGGAGQSASPEPIYATIDFDEANQAG
368	BAB87426	19910350	http://www.ncbi.nlm.nih.gov/entrez/viewer.fcgi?db=protein&val=19910350	cytotoxin associated protein CagA [Helicobacter pylori].	Thailand4A	G	gastritis	Thailand	Yamaoka,Y., Orito,E., Mizokami,M., Gutierrez,O., Saitou,N.,Kodama,T., Osato,M.S., Kim,J.G., Kashima,K., Ramirez,F.C.,Mahachai,V. and Graham,D.Y.	Helicobacter pylori in North and South America before Columbus	FEBS Lett. 517 (1-3), 180-184 (2002)	208	http://www.ncbi.nlm.nih.gov/entrez/viewer.fcgi?val=AB057059.1	ALADLKNLSLDQKNESFNVGKNSDLQFVRDSVRGTLVGNGLSKTEATKLSKNFSDIRKELNEKLFGNSNNNNNGLKNNTEPIYAQVNKKKAGQAASPEEPIYAQVAKKVSAKIDQLNEATSAINRKIDRINKIASAGKGVGGFSGAGRSASPEEPIYATIDFDEANQAGFPLRRSTAVNDLSKVGLSREQELTRRIGDLNLAVSEAKA	ABD	RKELNEKLFGNSNNNNNGLKNNTEPIYAQVNKKKAGQAASPEEPIYAQVAKKVSAKIDQLNEATSAINRKIDRINKIASAGKGVGGFSGAGRSASPEEPIYATIDFDEANQAG
369	BAB87406	19910310	http://www.ncbi.nlm.nih.gov/entrez/viewer.fcgi?db=protein&val=19910310	cytotoxin associated protein CagA [Helicobacter pylori].	JapanO873	G	gastrits	Japan	Yamaoka,Y., Orito,E., Mizokami,M., Gutierrez,O., Saitou,N.,Kodama,T., Osato,M.S., Kim,J.G., Kashima,K., Ramirez,F.C.,Mahachai,V. and Graham,D.Y.	Helicobacter pylori in North and South America before Columbus	FEBS Lett. 517 (1-3), 180-184 (2002)	208	http://www.ncbi.nlm.nih.gov/entrez/viewer.fcgi?val=AB057039.1	ALADLKSLSLDQKNESFNVGKNSDLQKSVKNSVNGTLVGNGLPKTEATKLTKNFSDIRKELNEKLFGNSNNNNNGLKNNTEPIYAQVNKKKAGQATSPEEPIYAQVAKKVSAKIDQLNKATSAINRKIDRINKIASAGKGVGGFSGAGRSASPEPIYATIDFDEANQAGFPLRRYAAVDDLSKVGLSREQELTRRIDDLNQAVSEAKA	ABD	RKELNEKLFGNSNNNNNGLKNNTEPIYAQVNKKKAGQATSPEEPIYAQVAKKVSAKIDQLNKATSAINRKIDRINKIASAGKGVGGFSGAGRSASPEPIYATIDFDEANQAG
370	BAB87405	19910308	http://www.ncbi.nlm.nih.gov/entrez/viewer.fcgi?db=protein&val=19910308	cytotoxin associated protein CagA [Helicobacter pylori].	JapanO552	G	gastrits	Japan	Yamaoka,Y., Orito,E., Mizokami,M., Gutierrez,O., Saitou,N.,Kodama,T., Osato,M.S., Kim,J.G., Kashima,K., Ramirez,F.C.,Mahachai,V. and Graham,D.Y.	Helicobacter pylori in North and South America before Columbus	FEBS Lett. 517 (1-3), 180-184 (2002)	208	http://www.ncbi.nlm.nih.gov/entrez/viewer.fcgi?val=AB057038.1	ALADLKSLSLDQKNESFNVGKNSDLQKSVKNSVNGTLVGNGLPKTEATKLTKNFSDIRKELNEKLFGNSNNNNNGLKNNTEPIYAQVNKKKAGQATSPEEPIYAQVAKKVSAKIDQLNKATSAINRKIDRINKIASAGKGVGGFSGAGRSASPEPIYATIDFDEANQAGFPLRRYAAVDDLSKVGLSREQELTRRIDDLNQAVSEAKA	ABD	RKELNEKLFGNSNNNNNGLKNNTEPIYAQVNKKKAGQATSPEEPIYAQVAKKVSAKIDQLNKATSAINRKIDRINKIASAGKGVGGFSGAGRSASPEPIYATIDFDEANQAG
371	BAB87421	19910340	http://www.ncbi.nlm.nih.gov/entrez/viewer.fcgi?db=protein&val=19910340	cytotoxin associated protein CagA [Helicobacter pylori].	HongKong246	G	gastritis	China	Yamaoka,Y., Orito,E., Mizokami,M., Gutierrez,O., Saitou,N.,Kodama,T., Osato,M.S., Kim,J.G., Kashima,K., Ramirez,F.C.,Mahachai,V. and Graham,D.Y.	Helicobacter pylori in North and South America before Columbus	FEBS Lett. 517 (1-3), 180-184 (2002)	212	http://www.ncbi.nlm.nih.gov/entrez/viewer.fcgi?val=AB057054.1	ALAELKSLSLDQKNESFNVGKNSDLQSVRDSVNGTLVGNGLSKTEATKLSKNFSDIRKELNEKLFGNSNNNNNGLKNNEEPIYAKVNKKKAGQATSPEEPIYAQVAKKVSAKIDQLNEATSAINRKIDRINKIASAGKGVGGFSGAGRSASPEPIYATIDFDEANQAGFPLKRYAGVNDLSKVGLSREQELTRRIGDLSQAVSEAKA	ABD	RKELNEKLFGNSNNNNNGLKNNEEPIYAKVNKKKAGQATSPEEPIYAQVAKKVSAKIDQLNEATSAINRKIDRINKIASAGKGVGGFSGAGRSASPEPIYATIDFDEANQAG
372	BAB87420	19910338	http://www.ncbi.nlm.nih.gov/entrez/viewer.fcgi?db=protein&val=19910338	cytotoxin associated protein CagA [Helicobacter pylori].	HongKong230	G	gastritis	China	Yamaoka,Y., Orito,E., Mizokami,M., Gutierrez,O., Saitou,N.,Kodama,T., Osato,M.S., Kim,J.G., Kashima,K., Ramirez,F.C.,Mahachai,V. and Graham,D.Y.	Helicobacter pylori in North and South America before Columbus	FEBS Lett. 517 (1-3), 180-184 (2002)	212	http://www.ncbi.nlm.nih.gov/entrez/viewer.fcgi?val=AB057053.1	ALAELKSLSLDQKNESFNVGKNSDLQSVRDSVRGTLVGNGLSKTEATKLSKNFSDIRKELNEKLFGNSNNNNNGLKNNEEPIYAKVNKKKAGQATSPEEPIYAQVAKKVSAKIDQLNEAASAINRKIDRINKIASAGKGVGGFSGAGRSASPEPIYATIDFDEANQAGFPLRRYAGFDDLSKVGLSREQELTRRIGDLSQAVSEAKA	ABD	RKELNEKLFGNSNNNNNGLKNNEEPIYAKVNKKKAGQATSPEEPIYAQVAKKVSAKIDQLNEAASAINRKIDRINKIASAGKGVGGFSGAGRSASPEPIYATIDFDEANQAG
373	AAV66530	55826965	http://www.ncbi.nlm.nih.gov/entrez/viewer.fcgi?db=protein&val=55826965	CagA [Helicobacter pylori].	HP 167	X		Malaysia	Ramelah,M., Aminuddin,A., Alfizah,H., Isa,M.R., Jasmi,A.Y.,Tan,H.J., Rahman,A.J., Rizal,A.M. and Mazlam,M.Z.	cagA gene variants in Malaysian Helicobacter pylori strainsisolated from patients of different ethnic groups	FEMS Microbiol. Ecol. 44 (2), 239-242 (2005)	215	http://www.ncbi.nlm.nih.gov/entrez/viewer.fcgi?val=AY769770.1	TLVGNGLSKTEATKLSKNFSDIRKELSEKLFGKSNSNGLKNNEEPIYAQVNKKKTGQATSPEEPIYAQVAKKVSAKIDQLNEATSAINRKIDRINKIASAGKGVGGFSGAGRSASPEEPIYATIDFDEANQAGFPLRRSAGVNDLSKVGLSREQELTRRIGDLNQAVSEAKIGHFDKLEQKIDELKDSTKNNASKLWVESAKQVPTGLQAKLDNY	ABD	DIRKELSEKLFGKSNSNGLKNNEEPIYAQVNKKKTGQATSPEEPIYAQVAKKVSAKIDQLNEATSAINRKIDRINKIASAGKGVGGFSGAGRSASPEEPIYATIDFDEANQAG
374	AAC02082	2852365	http://www.ncbi.nlm.nih.gov/entrez/viewer.fcgi?db=protein&val=2852365	cytotoxicity associated antigen [Helicobacter pylori].	JK25	X		Japan	Yamaoka,Y., Kodama,T., Kashima,K., Graham,D.Y. and Sepulveda,A.R.	Variants of the 3' region of the cagA gene in Helicobacter pyloriisolates from patients with different H. pylori-associated diseases	J. Clin. Microbiol. 36 (8), 2258-2263 (1998)	217	http://www.ncbi.nlm.nih.gov/entrez/viewer.fcgi?val=AF043487.1	TLVGNGLFKPEATTLTKNFSDIRKELNEKLFGNSNNNNNGLKNNTEPIYAQVNKKKTGQATSPEEPIYAQVAKKVSAKIDQLNEATSAINRKIDRINKIASAGKGVGGFSGAGRSASPEPIYATIDFDEANQAGFPLRRSAAVNDLSKVGLSREQELTRRIGDLNQAVSEAKTGHFDNLEQKIDELKDSTKKNALKLWVESAKQVPTGLQAKLDNYA	ABD	RKELNEKLFGNSNNNNNGLKNNTEPIYAQVNKKKTGQATSPEEPIYAQVAKKVSAKIDQLNEATSAINRKIDRINKIASAGKGVGGFSGAGRSASPEPIYATIDFDEANQAG
375	BAB87401	19910300	http://www.ncbi.nlm.nih.gov/entrez/viewer.fcgi?db=protein&val=19910300	cytotoxin associated protein CagA [Helicobacter pylori].	JapanK217	G	gastritis	Japan	Yamaoka,Y., Orito,E., Mizokami,M., Gutierrez,O., Saitou,N.,Kodama,T., Osato,M.S., Kim,J.G., Kashima,K., Ramirez,F.C.,Mahachai,V. and Graham,D.Y.	Helicobacter pylori in North and South America before Columbus	FEBS Lett. 517 (1-3), 180-184 (2002)	243	http://www.ncbi.nlm.nih.gov/entrez/viewer.fcgi?val=AB057034.1	ALADLKSLSFDLGKISDLQKSVKNVVIGTLVGNGLSKPEPTTLTKNFSDIRKELNEKLFGNSNNNNNGLKNEPIYAQVNKKKTGQATSPEEPIYAQVAKKVSAKIDQLNEATSAINRKIDRINKIASAGKGVGGFSGAGRSASPEPIYATIDFDEANQAGFPLRRSAAVNDLSKVGLSREQELTRRIGDLNQAVSEAKTGHFDNLEQKIDELKDSTKKNALKLWVESAKQVPTSLQAKLDNYA	ABD	DIRKELNEKLFGNSNNNNNGLKNEPIYAQVNKKKTGQATSPEEPIYAQVAKKVSAKIDQLNEATSAINRKIDRINKIASAGKGVGGFSGAGRSASPEPIYATIDFDEANQAG
376	BAB87388	19910274	http://www.ncbi.nlm.nih.gov/entrez/viewer.fcgi?db=protein&val=19910274	cytotoxin associated protein CagA [Helicobacter pylori].	JapanK47	GU	gastric ulcer	Japan	Yamaoka,Y., Orito,E., Mizokami,M., Gutierrez,O., Saitou,N.,Kodama,T., Osato,M.S., Kim,J.G., Kashima,K., Ramirez,F.C.,Mahachai,V. and Graham,D.Y.	Helicobacter pylori in North and South America before Columbus	FEBS Lett. 517 (1-3), 180-184 (2002)	243	http://www.ncbi.nlm.nih.gov/entrez/viewer.fcgi?val=AB057021.1	ALADLKSLSFDLGKISNLQKSVKIGVIGTLVGNGLFKPEATTLTQNFSDIRKELNGKLFGNSNNNNNGLKNEPIYAQVNKKKAGQATSPEEPIYAQVAKKVSAKIDQLNEATSAINRKIDRINKIASAGKGVGGFSGAGRSASPEPIYATIDFDDANQAGFPLRRSAAVNDLSKVGLSREQELTRRIGDLNQAVSEAKTGRFDNLEQKIDELKDSTKKNALKLWVESAKQVPAGLQAKLDNYA	ABD	DIRKELNGKLFGNSNNNNNGLKNEPIYAQVNKKKAGQATSPEEPIYAQVAKKVSAKIDQLNEATSAINRKIDRINKIASAGKGVGGFSGAGRSASPEPIYATIDFDDANQAG
377	BAB87384	19910266	http://www.ncbi.nlm.nih.gov/entrez/viewer.fcgi?db=protein&val=19910266	cytotoxin associated protein CagA [Helicobacter pylori].	JapanK42	GC	gastric cancer	Japan	Yamaoka,Y., Orito,E., Mizokami,M., Gutierrez,O., Saitou,N.,Kodama,T., Osato,M.S., Kim,J.G., Kashima,K., Ramirez,F.C.,Mahachai,V. and Graham,D.Y.	Helicobacter pylori in North and South America before Columbus	FEBS Lett. 517 (1-3), 180-184 (2002)	243	http://www.ncbi.nlm.nih.gov/entrez/viewer.fcgi?val=AB057017.1	ALADLKSLSFDLEKISNLQKSVKIGLIGTLVGNGLSKPEPTTLTKNFSDIRKELNEKLFGNSNNNNNGLKNEPIYAQVNKKKAGQVASPEEPIYAQVAKKVSAKIDQLNEATSAINRKIDRINKIASAGKGVGGFSGAGQSASPEPIYATIDFDEANQAGFPLRRSAAVNDLSKVGLSREQELTRRIGDLNQAVSEAKTGHFDNLEQKIDELKDSTKKNALKLWVESAKQVPTSLQAKLDNYA	ABD	DIRKELNEKLFGNSNNNNNGLKNEPIYAQVNKKKAGQVASPEEPIYAQVAKKVSAKIDQLNEATSAINRKIDRINKIASAGKGVGGFSGAGQSASPEPIYATIDFDEANQAG
378	BAB87383	19910264	http://www.ncbi.nlm.nih.gov/entrez/viewer.fcgi?db=protein&val=19910264	cytotoxin associated protein CagA [Helicobacter pylori].	JapanK41	DU	duodenal ulcer	Japan	Yamaoka,Y., Orito,E., Mizokami,M., Gutierrez,O., Saitou,N.,Kodama,T., Osato,M.S., Kim,J.G., Kashima,K., Ramirez,F.C.,Mahachai,V. and Graham,D.Y.	Helicobacter pylori in North and South America before Columbus	FEBS Lett. 517 (1-3), 180-184 (2002)	243	http://www.ncbi.nlm.nih.gov/entrez/viewer.fcgi?val=AB057016.1	ALADLKSLSFDLGKISDLQKSVKNSFEGTLVGNGLFKPEATTLSQNFSDIRKELNEKLFGNSNNNNNGLKNEPIYAQVNKKKTGQATSPEEPIYAQVAKKVSAKIDQLNEATSAINRKIDRINKIASAGKGVGGFSGAGRSASPEPIYATIDFDEANQAGFPLRRSAAVNDLSKVGLSREQELTRRIGDLNQAVSEAKTGYFDNLEQKIDELKDSTKKNALKLWVESAKQVPTGLQAKLDNYA	ABD	DIRKELNEKLFGNSNNNNNGLKNEPIYAQVNKKKTGQATSPEEPIYAQVAKKVSAKIDQLNEATSAINRKIDRINKIASAGKGVGGFSGAGRSASPEPIYATIDFDEANQAG
379	BAB87391	19910280	http://www.ncbi.nlm.nih.gov/entrez/viewer.fcgi?db=protein&val=19910280	cytotoxin associated protein CagA [Helicobacter pylori].	JapanK61	G	gastritis	Japan	Yamaoka,Y., Orito,E., Mizokami,M., Gutierrez,O., Saitou,N.,Kodama,T., Osato,M.S., Kim,J.G., Kashima,K., Ramirez,F.C.,Mahachai,V. and Graham,D.Y.	Helicobacter pylori in North and South America before Columbus	FEBS Lett. 517 (1-3), 180-184 (2002)	244	http://www.ncbi.nlm.nih.gov/entrez/viewer.fcgi?val=AB057024.1	ALPDLKNLSLDLGKILNLQKSVKNVVIGTLVGNGLFKTEATTLTKNFSDFRKDLNEKLFGNPNNNNNGLKNNTEPIYAQVNKKKTGQATSPEEPIYAQVAKKVSAKIDQLNEATSAINRKIDRINKIASAGKGVGGFSGAGRSASPEPIYATIDFDEANQAGFPLRRSAAVNDLSKVGLSREQELTRRIGDLNQAVSEAKIGRFGNLEQKIDELKDSTKKNALKLWVESTKQVPTGLQAKLDNY	ABD	RKDLNEKLFGNPNNNNNGLKNNTEPIYAQVNKKKTGQATSPEEPIYAQVAKKVSAKIDQLNEATSAINRKIDRINKIASAGKGVGGFSGAGRSASPEPIYATIDFDEANQAG
380	BAB87378	19910254	http://www.ncbi.nlm.nih.gov/entrez/viewer.fcgi?db=protein&val=19910254	cytotoxin associated protein CagA [Helicobacter pylori].	JapanK30	DU	duodenal ulcer	Japan	Yamaoka,Y., Orito,E., Mizokami,M., Gutierrez,O., Saitou,N.,Kodama,T., Osato,M.S., Kim,J.G., Kashima,K., Ramirez,F.C.,Mahachai,V. and Graham,D.Y.	Helicobacter pylori in North and South America before Columbus	FEBS Lett. 517 (1-3), 180-184 (2002)	244	http://www.ncbi.nlm.nih.gov/entrez/viewer.fcgi?val=AB057011.1	ALADLKSLSFDLGKISNLQKSVKIGVIGTLVGNGLSKTEATTLTKNFSDFGKELNEKLFGNSNNNNNGLKNNTEPIYAQVNKKKAGQATSPEEPIYAQVAKKVSAKIDQLNEATSAINRKIDRINKIASAGKGVGGFSGAGQSASPEPIYATIDFDEANQAGFPLRRSAAVNDLSKVGLSREQELTRRIGDLNQAVSEAKTGHFGNLEQKIDELKDSTKKNALKLWVESAKQVPTGLQAKLDNY	ABD	GKELNEKLFGNSNNNNNGLKNNTEPIYAQVNKKKAGQATSPEEPIYAQVAKKVSAKIDQLNEATSAINRKIDRINKIASAGKGVGGFSGAGQSASPEPIYATIDFDEANQAG
381	BAB87403	19910304	http://www.ncbi.nlm.nih.gov/entrez/viewer.fcgi?db=protein&val=19910304	cytotoxin associated protein CagA [Helicobacter pylori].	JapanK260	GC	gastric cancer	Japan	Yamaoka,Y., Orito,E., Mizokami,M., Gutierrez,O., Saitou,N.,Kodama,T., Osato,M.S., Kim,J.G., Kashima,K., Ramirez,F.C.,Mahachai,V. and Graham,D.Y.	Helicobacter pylori in North and South America before Columbus	FEBS Lett. 517 (1-3), 180-184 (2002)	245	http://www.ncbi.nlm.nih.gov/entrez/viewer.fcgi?val=AB057036.1	ALADLKSLSFDLGKIFNLQKPVKIGLIGTLVGNGLSKPEPTTLTKNFSDIRKELNEKLFGNSNNNNKGLKNNTEPIYAQVNEKKAGQATSPEEPIYAQVAKKVSAKIDQLNEATSAINRKIDRINKIASAGKGVGGFSGAGQSASPEPIYATIDFDEANQAGFPLRRSAAVNDLSKVGLSREQELTRRIGDLNQAVSEAKTGYFDNLEQKIDELKDSTKKNALKLWTESAKQVPTSLQAKLDNYA	ABD	RKELNEKLFGNSNNNNKGLKNNTEPIYAQVNEKKAGQATSPEEPIYAQVAKKVSAKIDQLNEATSAINRKIDRINKIASAGKGVGGFSGAGQSASPEPIYATIDFDEANQAG
382	BAB87400	19910298	http://www.ncbi.nlm.nih.gov/entrez/viewer.fcgi?db=protein&val=19910298	cytotoxin associated protein CagA [Helicobacter pylori].	JapanK101	DU	duodenal ulcer	Japan	Yamaoka,Y., Orito,E., Mizokami,M., Gutierrez,O., Saitou,N.,Kodama,T., Osato,M.S., Kim,J.G., Kashima,K., Ramirez,F.C.,Mahachai,V. and Graham,D.Y.	Helicobacter pylori in North and South America before Columbus	FEBS Lett. 517 (1-3), 180-184 (2002)	245	http://www.ncbi.nlm.nih.gov/entrez/viewer.fcgi?val=AB057033.1	ALADLKSLSFDLGKIFDLQKSVRDSFEGTLVGNGLFKPEATTLSQNFSDIGKDLNEKLFGNSNNNNNGLKNNREPIYAQVIKKKTGQATSPEEPIYAQVAKKVSAKIDQLNEATSAINRKIDRINKIASAGKGVGGFSGAGRSASPEPIYATIDFDEANQAGFPLRRSAAVNDLSKVGLSREQELTRRIGDLNQAVSEAKTGHFGKLEQKIDELKDSTKKNALKLWVESAKQVPTGLQAKLDNYA	ABD	GKDLNEKLFGNSNNNNNGLKNNREPIYAQVIKKKTGQATSPEEPIYAQVAKKVSAKIDQLNEATSAINRKIDRINKIASAGKGVGGFSGAGRSASPEPIYATIDFDEANQAG
383	BAB87399	19910296	http://www.ncbi.nlm.nih.gov/entrez/viewer.fcgi?db=protein&val=19910296	cytotoxin associated protein CagA [Helicobacter pylori].	JapanK96	GC	gastric cancer	Japan	Yamaoka,Y., Orito,E., Mizokami,M., Gutierrez,O., Saitou,N.,Kodama,T., Osato,M.S., Kim,J.G., Kashima,K., Ramirez,F.C.,Mahachai,V. and Graham,D.Y.	Helicobacter pylori in North and South America before Columbus	FEBS Lett. 517 (1-3), 180-184 (2002)	245	http://www.ncbi.nlm.nih.gov/entrez/viewer.fcgi?val=AB057032.1	ALADLKSLSLDLGKIFNLQKSVKIGVIGTLVGNGLSKTEATTLTKNFSDIGKDLNENLFGNPNNNNNGLKNSTEPIYAQVIKKKTGQVASPEEPIYAQVAKKVSAKIDQLNEATSAINRKIDRINKIASAGKGVGGFSGAGRSASPEPIYATIDFDDANQAGFPLRRSAAVNDLSKVGLSREQELTRRIGDLNQAVSEAKTGHFGNLEQKIDELKDSTKKNALKLWVESAKQVPTSLQAKLDNYA	ABD	GKDLNENLFGNPNNNNNGLKNSTEPIYAQVIKKKTGQVASPEEPIYAQVAKKVSAKIDQLNEATSAINRKIDRINKIASAGKGVGGFSGAGRSASPEPIYATIDFDDANQAG
384	BAB87398	19910294	http://www.ncbi.nlm.nih.gov/entrez/viewer.fcgi?db=protein&val=19910294	cytotoxin associated protein CagA [Helicobacter pylori].	JapanK89	G	gastritis	Japan	Yamaoka,Y., Orito,E., Mizokami,M., Gutierrez,O., Saitou,N.,Kodama,T., Osato,M.S., Kim,J.G., Kashima,K., Ramirez,F.C.,Mahachai,V. and Graham,D.Y.	Helicobacter pylori in North and South America before Columbus	FEBS Lett. 517 (1-3), 180-184 (2002)	245	http://www.ncbi.nlm.nih.gov/entrez/viewer.fcgi?val=AB057031.1	ALADLKSLSFDLGKIFNLQKPVKIGLIGTLVGNGLFKPEATTLSQNFSDIGKDLNEKFFGNSNNNNNGLKNNTEPIYAQVIKKKAGQATSPEEPIYAQVAKKVSAKIDQLNEATSAINRKIDRINKIASAGKGVGGFSGAGRSASPEPIYATIDFDEANQAGFPLRRSAGVSDLSKVGLSREQELTRRIGDLNQAVSEAKAGRFGNLEQKIDELKDSTKKNALKLWVKSTKQVPTGLQAKLDNYA	ABD	GKDLNEKFFGNSNNNNNGLKNNTEPIYAQVIKKKAGQATSPEEPIYAQVAKKVSAKIDQLNEATSAINRKIDRINKIASAGKGVGGFSGAGRSASPEPIYATIDFDEANQAG
385	BAB87397	19910292	http://www.ncbi.nlm.nih.gov/entrez/viewer.fcgi?db=protein&val=19910292	cytotoxin associated protein CagA [Helicobacter pylori].	JapanK85	GU	gastric ulcer	Japan	Yamaoka,Y., Orito,E., Mizokami,M., Gutierrez,O., Saitou,N.,Kodama,T., Osato,M.S., Kim,J.G., Kashima,K., Ramirez,F.C.,Mahachai,V. and Graham,D.Y.	Helicobacter pylori in North and South America before Columbus	FEBS Lett. 517 (1-3), 180-184 (2002)	245	http://www.ncbi.nlm.nih.gov/entrez/viewer.fcgi?val=AB057030.1	ALADLKSLSFDLGKNSDLQKSVKNGVNGTLVGNGLSKTEATTLTKNFSDIRKELNEKLFGNSNNNNNGLKNNTEPIYAQVNKKKTGQAASPEEPIYAQVAKKVSAKIDQLNEATSAINRKIDRINKIASAGKGVGGFSGAGQSASPEPIYATIDFDEANQAGFPLRRSAGVNDLSKVGLSREQELTPRIGDLNQAVSEAKTSHFDNLEQKIDELKDSTKKNALNQGVESAKQVPTGLQAKLDNYA	ABD	RKELNEKLFGNSNNNNNGLKNNTEPIYAQVNKKKTGQAASPEEPIYAQVAKKVSAKIDQLNEATSAINRKIDRINKIASAGKGVGGFSGAGQSASPEPIYATIDFDEANQAG
386	BAB87395	19910288	http://www.ncbi.nlm.nih.gov/entrez/viewer.fcgi?db=protein&val=19910288	cytotoxin associated protein CagA [Helicobacter pylori].	JapanK80	G	gastritis	Japan	Yamaoka,Y., Orito,E., Mizokami,M., Gutierrez,O., Saitou,N.,Kodama,T., Osato,M.S., Kim,J.G., Kashima,K., Ramirez,F.C.,Mahachai,V. and Graham,D.Y.	Helicobacter pylori in North and South America before Columbus	FEBS Lett. 517 (1-3), 180-184 (2002)	245	http://www.ncbi.nlm.nih.gov/entrez/viewer.fcgi?val=AB057028.1	AFPDLKRLSLDLGKISDLQKSVKNVVNGTLVGNGLFKPEATTLTKNFSDIRKELNEKLFGNPNNNNNGLKNSAEPIYAQVIKKKAGQATSPEEPIYAQVAKKVSAKIDQLNEATSAINRKIDRINKIASAGKGVGGFSGAERSASPEPIYATIDFDEANQAGFPLRRSAGVGDLSKVGLSREQELTRRIGDLNQAVSEAKISHFGNLEQKIDELKDSTKKNALKLWVESAKQVPTSLQAKLDNYA	ABD	RKELNEKLFGNPNNNNNGLKNSAEPIYAQVIKKKAGQATSPEEPIYAQVAKKVSAKIDQLNEATSAINRKIDRINKIASAGKGVGGFSGAERSASPEPIYATIDFDEANQAG
387	BAB87393	19910284	http://www.ncbi.nlm.nih.gov/entrez/viewer.fcgi?db=protein&val=19910284	cytotoxin associated protein CagA [Helicobacter pylori].	JapanK69	GC	gastric cancer	Japan	Yamaoka,Y., Orito,E., Mizokami,M., Gutierrez,O., Saitou,N.,Kodama,T., Osato,M.S., Kim,J.G., Kashima,K., Ramirez,F.C.,Mahachai,V. and Graham,D.Y.	Helicobacter pylori in North and South America before Columbus	FEBS Lett. 517 (1-3), 180-184 (2002)	245	http://www.ncbi.nlm.nih.gov/entrez/viewer.fcgi?val=AB057026.1	AFPDLKSLSFDLGKISDLQKSVKNVVIGTLVGNGLFKPEPTTLTKNFSDIRKDLNEKLFGNSNNNNNGLKNSTEPIYAKVNKKKTGQVVSPEEPIYAQVAKKVSAKIDQLNEATSAINRKIDRINKIASAGKGVGGFSGAGRSASPEPIYATIDFDEANQAGFPLRRSAAVNDLSKVGLSREQELTHRIGDLNQAVSEAKTGHFDNLEQKIDALKDSTKKNALKLWVESAKQVPTGLSAKLDNYA	ABD	RKDLNEKLFGNSNNNNNGLKNSTEPIYAKVNKKKTGQVVSPEEPIYAQVAKKVSAKIDQLNEATSAINRKIDRINKIASAGKGVGGFSGAGRSASPEPIYATIDFDEANQAG
388	BAB87389	19910276	http://www.ncbi.nlm.nih.gov/entrez/viewer.fcgi?db=protein&val=19910276	cytotoxin associated protein CagA [Helicobacter pylori].	JapanK48	DU	duodenal ulcer	Japan	Yamaoka,Y., Orito,E., Mizokami,M., Gutierrez,O., Saitou,N.,Kodama,T., Osato,M.S., Kim,J.G., Kashima,K., Ramirez,F.C.,Mahachai,V. and Graham,D.Y.	Helicobacter pylori in North and South America before Columbus	FEBS Lett. 517 (1-3), 180-184 (2002)	245	http://www.ncbi.nlm.nih.gov/entrez/viewer.fcgi?val=AB057022.1	ALADLKSLSFDLGKISNLQKSVKNGLEGTLVGNGLFKPEATTLTQNFSDIRKELNEKLFGNSNNNNNGLKNNTEPIYAQVNKKKTGQVASPEEPIYAQVAKKVSAKIDQLNEATSAINRKIDRINKIASAGKGVGGFSGAGRSASPEPIYATIDFDEANQAGFPLRRSAAVNDLSKVGLSREQELTRRIGDLNQAVSEAKTGHFDNLEQKIDELKDSTKKNALKLWVESAKQVPTGLQAKLDNYA	ABD	RKELNEKLFGNSNNNNNGLKNNTEPIYAQVNKKKTGQVASPEEPIYAQVAKKVSAKIDQLNEATSAINRKIDRINKIASAGKGVGGFSGAGRSASPEPIYATIDFDEANQAG
389	BAB87387	19910272	http://www.ncbi.nlm.nih.gov/entrez/viewer.fcgi?db=protein&val=19910272	cytotoxin associated protein CagA [Helicobacter pylori].	JapanK46	G	gastritis	Japan	Yamaoka,Y., Orito,E., Mizokami,M., Gutierrez,O., Saitou,N.,Kodama,T., Osato,M.S., Kim,J.G., Kashima,K., Ramirez,F.C.,Mahachai,V. and Graham,D.Y.	Helicobacter pylori in North and South America before Columbus	FEBS Lett. 517 (1-3), 180-184 (2002)	245	http://www.ncbi.nlm.nih.gov/entrez/viewer.fcgi?val=AB057020.1	ALADLKNLSLDFGKIFNLQKSVKNGLIGTLVGNGLFKPEATTLTKNFSDIRKELNEKLFGNSNNNNNGVKNNTEPIYAQVNKKKAGQAASPEEPIYAQVAKKVSAKIDQLNEATSAINRKIDRINKIASAGKGVGGLSGAGRSASPEPIYATIDFDEANQAGFPLRRYAPVDDLSKVGLSREQELTRRIGDLNQAVSEAKTGHFGNLEQKIDELKDSTKKNALKLWVESAKQVPTGLQAKLDNYA	ABD	RKELNEKLFGNSNNNNNGVKNNTEPIYAQVNKKKAGQAASPEEPIYAQVAKKVSAKIDQLNEATSAINRKIDRINKIASAGKGVGGLSGAGRSASPEPIYATIDFDEANQAG
390	BAB87386	19910270	http://www.ncbi.nlm.nih.gov/entrez/viewer.fcgi?db=protein&val=19910270	cytotoxin associated protein CagA [Helicobacter pylori].	JapanK44	G	gastritis	Japan	Yamaoka,Y., Orito,E., Mizokami,M., Gutierrez,O., Saitou,N.,Kodama,T., Osato,M.S., Kim,J.G., Kashima,K., Ramirez,F.C.,Mahachai,V. and Graham,D.Y.	Helicobacter pylori in North and South America before Columbus	FEBS Lett. 517 (1-3), 180-184 (2002)	245	http://www.ncbi.nlm.nih.gov/entrez/viewer.fcgi?val=AB057019.1	AFPDLKSLSFDLGKISDLQKSVKNVVIGTLVGNGLFKPEATTLTKNFSDIRKELNEKLFGNSNNNNNGLKNNTEPIYAQVNKKKTGQATSPEEPIYAQVAKKVSAKIDQLNEATSAINRKIDRINKIASAGKGVGGFSGAGRSANPEPIYATIDFDEANQAGFPLRRSAAVNDLSKVGLSREQELTRRIGDLNQAVSEAKTGHFGNLEQKIDELKDSTKKNALKLWVESAKQVPTGLQAKLDNYA	ABD	RKELNEKLFGNSNNNNNGLKNNTEPIYAQVNKKKTGQATSPEEPIYAQVAKKVSAKIDQLNEATSAINRKIDRINKIASAGKGVGGFSGAGRSANPEPIYATIDFDEANQAG
391	BAB87385	19910268	http://www.ncbi.nlm.nih.gov/entrez/viewer.fcgi?db=protein&val=19910268	cytotoxin associated protein CagA [Helicobacter pylori].	JapanK43	G	gastritis	Japan	Yamaoka,Y., Orito,E., Mizokami,M., Gutierrez,O., Saitou,N.,Kodama,T., Osato,M.S., Kim,J.G., Kashima,K., Ramirez,F.C.,Mahachai,V. and Graham,D.Y.	Helicobacter pylori in North and South America before Columbus	FEBS Lett. 517 (1-3), 180-184 (2002)	245	http://www.ncbi.nlm.nih.gov/entrez/viewer.fcgi?val=AB057018.1	ALADLKSLSFDLGKNSDLQKSVKNGVNGTLVGNGLFKPEATTLTKNFSDIRKELNEKLFGNSNNNNNGLKNNTEPIYAQVNKKKTGQVASPEEPIYAQVAKKVSAKIDQLNEATSAINRKIDRINKIASAGKGVGGFSGAGRSASPEPIYATIDFDEANQAGFPLRRSAAVNDLSKVGLSREQELTRRIGDLSQAVSEAKTGHFDNLEQKIDELKDSTKKNALKLWVESAKQVPTGLQAKLDNYA	ABD	RKELNEKLFGNSNNNNNGLKNNTEPIYAQVNKKKTGQVASPEEPIYAQVAKKVSAKIDQLNEATSAINRKIDRINKIASAGKGVGGFSGAGRSASPEPIYATIDFDEANQAG
392	BAB87382	19910262	http://www.ncbi.nlm.nih.gov/entrez/viewer.fcgi?db=protein&val=19910262	cytotoxin associated protein CagA [Helicobacter pylori].	JapanK35	DU	duodenal ulcer	Japan	Yamaoka,Y., Orito,E., Mizokami,M., Gutierrez,O., Saitou,N.,Kodama,T., Osato,M.S., Kim,J.G., Kashima,K., Ramirez,F.C.,Mahachai,V. and Graham,D.Y.	Helicobacter pylori in North and South America before Columbus	FEBS Lett. 517 (1-3), 180-184 (2002)	245	http://www.ncbi.nlm.nih.gov/entrez/viewer.fcgi?val=AB057015.1	ALADLKSLSFDLGKISNLQKSVRDSLEGTLVGNGLFKPEATTLSQNFSDIRKELNEKLFGNSNNNNNGLKNSTEPIYAKVNKKKTGQAASPEEPIYAQVAKKVSAKIDQLNEATSAINRKIDRINKIASAGKGVGGFSGAGRSASPEPIYATIDFDEANQAGFPLRRSAAVNDLSKVGLSREQELTRRIGDLNQAVSEAKTGHFDNLEQKIDELKDSTKKNALKLWVESAKQVPTVLQAKLDNYA	ABD	RKELNEKLFGNSNNNNNGLKNSTEPIYAKVNKKKTGQAASPEEPIYAQVAKKVSAKIDQLNEATSAINRKIDRINKIASAGKGVGGFSGAGRSASPEPIYATIDFDEANQAG
393	BAB87381	19910260	http://www.ncbi.nlm.nih.gov/entrez/viewer.fcgi?db=protein&val=19910260	cytotoxin associated protein CagA [Helicobacter pylori].	JapanK34	GC	gastric cancer	Japan	Yamaoka,Y., Orito,E., Mizokami,M., Gutierrez,O., Saitou,N.,Kodama,T., Osato,M.S., Kim,J.G., Kashima,K., Ramirez,F.C.,Mahachai,V. and Graham,D.Y.	Helicobacter pylori in North and South America before Columbus	FEBS Lett. 517 (1-3), 180-184 (2002)	245	http://www.ncbi.nlm.nih.gov/entrez/viewer.fcgi?val=AB057014.1	ALADLKSLSFDLEKISNLQKSVKIGVIGTLVGNGLSKPEATTLTKNFSDIRKELNEKLFGNSNNNNNGLKNNTEPIYAQVNKKKTGQAASPEEPIYAQVAKKVSAKIDQLNEATSAINRKIDRINKIASAGKGVGGFSGAGRSANPEPIYATIDFDEANQAGFPLRRSAKVNDLSKVGLSREQELTRRIGDLNQAVSEAKTGYFGNLEQKIDELKDFTKKNALKLLAESAKQVPTSLQAKLDNYA	ABD	RKELNEKLFGNSNNNNNGLKNNTEPIYAQVNKKKTGQAASPEEPIYAQVAKKVSAKIDQLNEATSAINRKIDRINKIASAGKGVGGFSGAGRSANPEPIYATIDFDEANQAG
394	BAB87379	19910256	http://www.ncbi.nlm.nih.gov/entrez/viewer.fcgi?db=protein&val=19910256	cytotoxin associated protein CagA [Helicobacter pylori].	JapanK31	G	gastritis	Japan	Yamaoka,Y., Orito,E., Mizokami,M., Gutierrez,O., Saitou,N.,Kodama,T., Osato,M.S., Kim,J.G., Kashima,K., Ramirez,F.C.,Mahachai,V. and Graham,D.Y.	Helicobacter pylori in North and South America before Columbus	FEBS Lett. 517 (1-3), 180-184 (2002)	245	http://www.ncbi.nlm.nih.gov/entrez/viewer.fcgi?val=AB057012.1	ALADLKSLSFDLGKNSDLQKSVKNGVNGTLVGNGLFKPEATTLTKNFSDIRKELNEKLFGNSNNNNNGLKNSTEPIYAKVNKKKTGQATSPEEPIYAQVAKKVSAKIDQLNEATSAINRKIDRINKIASAGKGVGGFSGAGRSASPEPIYATIDFDEANQAGFPLRRYAPVDDLSKVGLSREQELTRRIGDLNQAVSEAKTGHFDKLEQKIDELKDSTKKNALKLWVESAKQVPTGLQAKLDNYA	ABD	RKELNEKLFGNSNNNNNGLKNSTEPIYAKVNKKKTGQATSPEEPIYAQVAKKVSAKIDQLNEATSAINRKIDRINKIASAGKGVGGFSGAGRSASPEPIYATIDFDEANQAG
395	BAB87377	19910252	http://www.ncbi.nlm.nih.gov/entrez/viewer.fcgi?db=protein&val=19910252	cytotoxin associated protein CagA [Helicobacter pylori].	JapanK26	GU	gastric ulcer	Japan	Yamaoka,Y., Orito,E., Mizokami,M., Gutierrez,O., Saitou,N.,Kodama,T., Osato,M.S., Kim,J.G., Kashima,K., Ramirez,F.C.,Mahachai,V. and Graham,D.Y.	Helicobacter pylori in North and South America before Columbus	FEBS Lett. 517 (1-3), 180-184 (2002)	245	http://www.ncbi.nlm.nih.gov/entrez/viewer.fcgi?val=AB057010.1	ALADLKSLSFDLGKIFNLQKPVKIGLIGTLVGNGLFKPEATTLTKNFSDIRKELNEKLFGNSNNNNNGLKNNTEPIYAKVNKKKTGQVASPEEPIYAQVAKKVSAKIDQLNEATSAINRKIDRINKIASAGKGVGGFSGAGRSASPEPIYATIDFDDANQAGFPLRRSAGVGDLSKVGLSREQELTHRIGDLNQAVSEAKTGHFGNLEQKIDELKDSTKKNALKLWVESAKQVPTGLQAKLDNYA	ABD	RKELNEKLFGNSNNNNNGLKNNTEPIYAKVNKKKTGQVASPEEPIYAQVAKKVSAKIDQLNEATSAINRKIDRINKIASAGKGVGGFSGAGRSASPEPIYATIDFDDANQAG
396	BAB87376	19910250	http://www.ncbi.nlm.nih.gov/entrez/viewer.fcgi?db=protein&val=19910250	cytotoxin associated protein CagA [Helicobacter pylori].	JapanK25	DU	duodenal ulcer	Japan	Yamaoka,Y., Orito,E., Mizokami,M., Gutierrez,O., Saitou,N.,Kodama,T., Osato,M.S., Kim,J.G., Kashima,K., Ramirez,F.C.,Mahachai,V. and Graham,D.Y.	Helicobacter pylori in North and South America before Columbus	FEBS Lett. 517 (1-3), 180-184 (2002)	245	http://www.ncbi.nlm.nih.gov/entrez/viewer.fcgi?val=AB057009.1	ALADLKSLSFDLGKISNLQKPVKIGVIGTLVGNGLFKPEATTLTKNFSDIRKELNEKLFGNSNNNNNGLKNNTEPIYAQVNKKKTGQATSPEEPIYAQVAKKVSAKIDQLNEATSAINRKIDRINKIASAGKGVGGFSGAGRSASPEPIYATIDFDEANQAGFPLRRSAAVNDLSKVGLSREQELTRRIGDLNQAVSEAKTGHFDNLEQKIDELKDSTKKNALKLWVESAKQVPTGLQAKLDNYA	ABD	RKELNEKLFGNSNNNNNGLKNNTEPIYAQVNKKKTGQATSPEEPIYAQVAKKVSAKIDQLNEATSAINRKIDRINKIASAGKGVGGFSGAGRSASPEPIYATIDFDEANQAG
397	BAB87375	19910248	http://www.ncbi.nlm.nih.gov/entrez/viewer.fcgi?db=protein&val=19910248	cytotoxin associated protein CagA [Helicobacter pylori].	JapanK18	G	gastritis	Japan	Yamaoka,Y., Orito,E., Mizokami,M., Gutierrez,O., Saitou,N.,Kodama,T., Osato,M.S., Kim,J.G., Kashima,K., Ramirez,F.C.,Mahachai,V. and Graham,D.Y.	Helicobacter pylori in North and South America before Columbus	FEBS Lett. 517 (1-3), 180-184 (2002)	245	http://www.ncbi.nlm.nih.gov/entrez/viewer.fcgi?val=AB057008.1	ALADLKSLSLDLGKISNLQKSVKNVVIGTLVGNGLFKPEATTLTKNFSDIRKELNEKLFGNSNNNNNGLKNSAEPIYAQVNKKKAGQATSPEEPIYAQVAKKVSAKIDQLNEATSAINRKIDRINKIASAGKGVGGFSGAERSASPEPIYATIDFDEANQAGFPLRRSAGVGDLSKVGLSREQELTRRIGDLNQAVSEAKIGHFGNLEQKIDELKDSTKKNALKLWVESAKQVPTGLQAKLDNYA	ABD	RKELNEKLFGNSNNNNNGLKNSAEPIYAQVNKKKAGQATSPEEPIYAQVAKKVSAKIDQLNEATSAINRKIDRINKIASAGKGVGGFSGAERSASPEPIYATIDFDEANQAG
398	BAB87373	19910244	http://www.ncbi.nlm.nih.gov/entrez/viewer.fcgi?db=protein&val=19910244	cytotoxin associated protein CagA [Helicobacter pylori].	JapanK12	G	gastritis	Japan	Yamaoka,Y., Orito,E., Mizokami,M., Gutierrez,O., Saitou,N.,Kodama,T., Osato,M.S., Kim,J.G., Kashima,K., Ramirez,F.C.,Mahachai,V. and Graham,D.Y.	Helicobacter pylori in North and South America before Columbus	FEBS Lett. 517 (1-3), 180-184 (2002)	245	http://www.ncbi.nlm.nih.gov/entrez/viewer.fcgi?val=AB057006.1	ALADLKSLSFDLGKIFNLQKPVKIGLIGTLVGNGLFKPEATTLTKNFSDIRKELNEKLFGNSNNNNNGLKNNTEPIYAQVNKKKAGQAASPEEPIYAQVAKKVSAKIDQLNEATSAINRKIDRINKIASAGKGVGGFSGAGRSANPEPIYATIDFDEANQAGFPLRRSAAVNDLSKVGLSREQELTRRIGDLNQAVSEAKTGHFDNLEQKIDELKDSTKKNALKLWVESAKQVPTGLQAKLDNYA	ABD	RKELNEKLFGNSNNNNNGLKNNTEPIYAQVNKKKAGQAASPEEPIYAQVAKKVSAKIDQLNEATSAINRKIDRINKIASAGKGVGGFSGAGRSANPEPIYATIDFDEANQAG
399	BAB87372	19910242	http://www.ncbi.nlm.nih.gov/entrez/viewer.fcgi?db=protein&val=19910242	cytotoxin associated protein CagA [Helicobacter pylori].	JapanK9	GU	gastric ulcer	Japan	Yamaoka,Y., Orito,E., Mizokami,M., Gutierrez,O., Saitou,N.,Kodama,T., Osato,M.S., Kim,J.G., Kashima,K., Ramirez,F.C.,Mahachai,V. and Graham,D.Y.	Helicobacter pylori in North and South America before Columbus	FEBS Lett. 517 (1-3), 180-184 (2002)	245	http://www.ncbi.nlm.nih.gov/entrez/viewer.fcgi?val=AB057005.1	ALADLKSLSFDLGKIFNLQKPVKIGLIGTLVGNGLFKPEATTLTKNFSDFRKELNEKLFGNSNNNNNGLKNNTEPIYAQVNKKKTGQATSPEEPIYAQVAKKVSAKIDQLNEATSAINRKIDRINKIASAGKGVGGFSGAGRSASPEPIYATIDFDEANQAGFPLRRSAGVGDLSKVGLSREQELTRRIGDLNQAVSEAKTGHFGNLEQKIDELKDSTKKNALKLLVESAKQVPTGLQAKLDNYA	ABD	RKELNEKLFGNSNNNNNGLKNNTEPIYAQVNKKKTGQATSPEEPIYAQVAKKVSAKIDQLNEATSAINRKIDRINKIASAGKGVGGFSGAGRSASPEPIYATIDFDEANQAG
400	BAB87371	19910240	http://www.ncbi.nlm.nih.gov/entrez/viewer.fcgi?db=protein&val=19910240	cytotoxin associated protein CagA [Helicobacter pylori].	JapanK1	GU	gastric ulcer	Japan	Yamaoka,Y., Orito,E., Mizokami,M., Gutierrez,O., Saitou,N.,Kodama,T., Osato,M.S., Kim,J.G., Kashima,K., Ramirez,F.C.,Mahachai,V. and Graham,D.Y.	Helicobacter pylori in North and South America before Columbus	FEBS Lett. 517 (1-3), 180-184 (2002)	245	http://www.ncbi.nlm.nih.gov/entrez/viewer.fcgi?val=AB057004.1	ALADLKSLSFDLGKIFNLQKPVKIGLIGTLVGNGLFKPEATTLTKNFSDIRKELNEKLFGNSNNNNNGLKNNTEPIYAQVNKKKTGQATSPEEPIYAQVAKKVSAKIDQLNEATSAINRKIERINKIASAGKGVGGFSGAGRSASPEPIYATIDFDDANQAGFPLRRSAAVNDLSKVGLSREQELTRRIGDLNQAVSEAKAGHFDNLEQKIDELKDSTKKNALKLWVESAKQVPTGLQAKLDNYA	ABD	RKELNEKLFGNSNNNNNGLKNNTEPIYAQVNKKKTGQATSPEEPIYAQVAKKVSAKIDQLNEATSAINRKIERINKIASAGKGVGGFSGAGRSASPEPIYATIDFDDANQAG
401	BAB87396	19910290	http://www.ncbi.nlm.nih.gov/entrez/viewer.fcgi?db=protein&val=19910290	cytotoxin associated protein CagA [Helicobacter pylori].	JapanK83	GC	gastric cancer	Japan	Yamaoka,Y., Orito,E., Mizokami,M., Gutierrez,O., Saitou,N.,Kodama,T., Osato,M.S., Kim,J.G., Kashima,K., Ramirez,F.C.,Mahachai,V. and Graham,D.Y.	Helicobacter pylori in North and South America before Columbus	FEBS Lett. 517 (1-3), 180-184 (2002)	246	http://www.ncbi.nlm.nih.gov/entrez/viewer.fcgi?val=AB057029.1	ALADLKNLSLDFGKIFNLQKSVKNGLIGTLVGNGLSKTEPTTLTPKNFSEFRKDLNEKLFGNPNNNNNGLKNNTEPIYAQVNKKKTGQATSPEEPIYAQVAKKVSAKIDQLNEATSAINRKIDRINKIASAGKGVGGFSGAERSASPEPIYATIDFDEANQAGFPLRRSAAVNDLSKVGLSREQELTRRIGDLNQAVSKAKTGYFDNLEQKIDELKDSTKKNALKLWVESAKQVPAGLQAKLDNYA	ABD	RKDLNEKLFGNPNNNNNGLKNNTEPIYAQVNKKKTGQATSPEEPIYAQVAKKVSAKIDQLNEATSAINRKIDRINKIASAGKGVGGFSGAERSASPEPIYATIDFDEANQAG
402	BAB87390	19910278	http://www.ncbi.nlm.nih.gov/entrez/viewer.fcgi?db=protein&val=19910278	cytotoxin associated protein CagA [Helicobacter pylori].	JapanK55	GC	gastric cancer	Japan	Yamaoka,Y., Orito,E., Mizokami,M., Gutierrez,O., Saitou,N.,Kodama,T., Osato,M.S., Kim,J.G., Kashima,K., Ramirez,F.C.,Mahachai,V. and Graham,D.Y.	Helicobacter pylori in North and South America before Columbus	FEBS Lett. 517 (1-3), 180-184 (2002)	246	http://www.ncbi.nlm.nih.gov/entrez/viewer.fcgi?val=AB057023.1	ALADLKSLSFDLEKISNLQKSVKIGVIGTLVGNGLSKPEPTTFTKIFSDFGKELNEKLFGNPNNNNNGLKNNEEPIYAQVNKKKAGQATSPEEPIYAQVAKKVSAKIDQLNEATSAINRKIDRINKIASAGKGVGGFSGAGRSASPEEPIYATIDFDEANQAGFPLRRSAAVNDLSKVGLSREQELTRRIGDLNQAVSEAKTGHFDKLEQKIDELKDSTKKNALKLWVESAKQLPTSLQAKLDNYA	ABD	GKELNEKLFGNPNNNNNGLKNNEEPIYAQVNKKKAGQATSPEEPIYAQVAKKVSAKIDQLNEATSAINRKIDRINKIASAGKGVGGFSGAGRSASPEEPIYATIDFDEANQAG
403	BAB87380	19910258	http://www.ncbi.nlm.nih.gov/entrez/viewer.fcgi?db=protein&val=19910258	cytotoxin associated protein CagA [Helicobacter pylori].	JapanK32	GU	gastric ulcer	Japan	Yamaoka,Y., Orito,E., Mizokami,M., Gutierrez,O., Saitou,N.,Kodama,T., Osato,M.S., Kim,J.G., Kashima,K., Ramirez,F.C.,Mahachai,V. and Graham,D.Y.	Helicobacter pylori in North and South America before Columbus	FEBS Lett. 517 (1-3), 180-184 (2002)	246	http://www.ncbi.nlm.nih.gov/entrez/viewer.fcgi?val=AB057013.1	ALADLKSLSFDLGKIFNLQKPVKIGLIGTLVGNGLFKPEATTLTKNFSDIRKELNEKLFGKFNNNNNNGVKNNTEPIYAQVNKKKAGQAASPEEPIYAQVAKKVSAKIDQLNEAASAINRKIDRINKIASAGKGVGGFSGAGRSASPEPIYATIDFDEANQAGFPLRRSAAVNDLSKVGLSREQELTRRIGDLNQAVSEAKTGHFDNLEQKIDELKDSTKKNALNLWVESAKQVPTGLQAKLDNYA	ABD	KELNEKLFGKFNNNNNNGVKNNTEPIYAQVNKKKAGQAASPEEPIYAQVAKKVSAKIDQLNEAASAINRKIDRINKIASAGKGVGGFSGAGRSASPEPIYATIDFDEANQAG
404	ABM97495	124263236	http://www.ncbi.nlm.nih.gov/entrez/viewer.fcgi?db=protein&val=124263236	CagA [Helicobacter pylori].	JS0603	DU	duodenal ulcer	China	Xu,S.F., Zhang,G.X., Shi,R.H., Hao,B. and Zhao,Q.Q.	Analysis of cagA genes of Helicobacter pylori	Unpublished	298	http://www.ncbi.nlm.nih.gov/entrez/viewer.fcgi?val=EF202845.1	TFDELKNGKNKDFSKEEETLKALKDSVKDLGINPEWISKIENLNAALNDFKNGKNKDFSKVTQAKSDLENSIKDVIINQKITDKVDNLNQAVSETKLTGDFSKVEQALAELKNLSLDLGKNSDLQKSVKNGVNGTLVGNGLSKAEATTLTKNFSDIRKELNEKLFGNSNNNNNGLKNNTEPIYAQVNKKKTGQVASLEEPIYAQVAKKVSAKIDQLNEATSAINRKIDRINKIASAGKGVGGFSGAGRSASPEPIYATIDFDETNQARFSVEKSAAVNDLSKVGLSREQELTRKIGDL	ABD	RKELNEKLFGNSNNNNNGLKNNTEPIYAQVNKKKTGQVASLEEPIYAQVAKKVSAKIDQLNEATSAINRKIDRINKIASAGKGVGGFSGAGRSASPEPIYATIDFDETNQAR
405	BAC81806	34014679	http://www.ncbi.nlm.nih.gov/entrez/viewer.fcgi?db=protein&val=34014679	CagA [Helicobacter pylori].	THP465(GP1)	G	gastric hyperplastic polyp	Japan	Hirata,Y., Yanai,A., Shibata,W., Mitsuno,Y., Maeda,S., Ogura,K.,Yoshida,H., Kawabe,T. and Omata,M.	Functional variability of cagA gene in Japanese isolates ofHelicobacter pylori	Gene 343 (1), 165-172 (2004)	302	http://www.ncbi.nlm.nih.gov/entrez/viewer.fcgi?val=AB116752.1	KLFRNSNNNNNGLKNEPIYAQVNKKKTGQATSPEESIYAQVAKKVSAKIDQLNEATSAINRKIDRINKIASAGKGVGGFSGAGRSASPEPIYATIDFDEANQAGFPLRRSAAVNDLSKVGLSREQELTRRIGDLDQAVSEAKTGHFDNLEQKIDELKDSTKKDALKLWVESAKQVPTSLQAKLDNYATNSHTRINSNVQHGAINEKATGMLTQKNPEWLKLVNDKIVAHNVGSTPLSEYDKIGFNQKNMKDYSDSFKFSTKLNNAVKDIKSSFVQFLTNTFSTGSYNLMKANVEHGVKNTTK	ABD	XXXXXXXXKLFRNSNNNNNGLKNEPIYAQVNKKKTGQATSPEESIYAQVAKKVSAKIDQLNEATSAINRKIDRINKIASAGKGVGGFSGAGRSASPEPIYATIDFDEANQAG
406	BAC81821	34014709	http://www.ncbi.nlm.nih.gov/entrez/viewer.fcgi?db=protein&val=34014709	CagA [Helicobacter pylori].	THP464(DU5)	DU	duodenal ulcer	Japan	Hirata,Y., Yanai,A., Shibata,W., Mitsuno,Y., Maeda,S., Ogura,K.,Yoshida,H., Kawabe,T. and Omata,M.	Functional variability of cagA gene in Japanese isolates ofHelicobacter pylori	Gene 343 (1), 165-172 (2004)	304	http://www.ncbi.nlm.nih.gov/entrez/viewer.fcgi?val=AB116767.1	KLFGNSNNNNNGLKNSTEPIYAKVNKKKAGQAASPEEPIYAQVAKKVSTKIDQLNEATSAINRKIDRINKIASAGKGVGGFSGAGRSASPEPIYATIDFDETNQAGFPLRRSAAVNDLSKVGLSREQELTRRIGDLNQAVSEAKTGHFDNLEQKIDELKDSTKKNALKLWVESAKQVPIGLQAKLDNYATNSHTRINSNVQTGTINEKATGMLTQKNPEWLKLVNDKIVAHNVGSAPLSEYDKIGFNQKNMKDYSDSFKFSTKLNNAVKDIKSSFVQFLTNTFSTGAYSLMKANAEHGVKNTTK	ABD	XXXXXXKLFGNSNNNNNGLKNSTEPIYAKVNKKKAGQAASPEEPIYAQVAKKVSTKIDQLNEATSAINRKIDRINKIASAGKGVGGFSGAGRSASPEPIYATIDFDETNQAG
407	BAC81819	34014705	http://www.ncbi.nlm.nih.gov/entrez/viewer.fcgi?db=protein&val=34014705	CagA [Helicobacter pylori].	THP585(DU3)	DU	duodenal ulcer	Japan	Hirata,Y., Yanai,A., Shibata,W., Mitsuno,Y., Maeda,S., Ogura,K.,Yoshida,H., Kawabe,T. and Omata,M.	Functional variability of cagA gene in Japanese isolates ofHelicobacter pylori	Gene 343 (1), 165-172 (2004)	304	http://www.ncbi.nlm.nih.gov/entrez/viewer.fcgi?val=AB116765.1	KLFGNSNNNNNGLKNNTEPIYAQVNKKKAGQATSPEESIYAQVAKKVSAKIDQLNEATSAINRKIDRINKIASAGKGVGGFSGAERSASPEPIYATIDFDETNQAGFPLRRSAGVGDLSKVGLSREQELARRIGDLNQAVSEAKTGHFGNLEQKIDELKDSTKKNALKLWVESAKQVPTSLQAKLDNYATNSHTRINSNVHNGTINEKATGVLTQKNPEWLKLVNDKIVAHNVGSTPLSEYDKIGFNQKNMKDYSDSFKFSTKLNNAVKDIKSSSVQFLTNTFSTGSYSLVKANVEHGVKNTTK	ABD	XXXXXXKLFGNSNNNNNGLKNNTEPIYAQVNKKKAGQATSPEESIYAQVAKKVSAKIDQLNEATSAINRKIDRINKIASAGKGVGGFSGAERSASPEPIYATIDFDETNQAG
408	BAC81816	34014699	http://www.ncbi.nlm.nih.gov/entrez/viewer.fcgi?db=protein&val=34014699	CagA [Helicobacter pylori].	THP428(GU6)	GU	gastric ulcer	Japan	Hirata,Y., Yanai,A., Shibata,W., Mitsuno,Y., Maeda,S., Ogura,K.,Yoshida,H., Kawabe,T. and Omata,M.	Functional variability of cagA gene in Japanese isolates ofHelicobacter pylori	Gene 343 (1), 165-172 (2004)	304	http://www.ncbi.nlm.nih.gov/entrez/viewer.fcgi?val=AB116762.1	KLFGNSNNNNNGLKNNTEPIYAQVNKKKTGQVASPEEPIYAQVAKKVSAKIDQLNEATLAINRKIDRINKIASAGKGVGGFSGAGRSASPEPIYATIDFDEANQAGFPLRRSAAVNDLSKVGLSREQELTRRIGDLNQAVSEAKIGHFGNLEQKIDELKDSTKKNALKLWVESTKQVPTSLQAKLDNYATNSHTRINSNIRNGAINEKATGVLTQKNPEWLKLVNDKIVAHNVGSTPLSEYDKIGFNQKNMKDYSDSFKFSTKLNNAVKDIKSSFVQFLTNTFSTGSYSLVKANVEHGVKNTTK	ABD	XXXXXXKLFGNSNNNNNGLKNNTEPIYAQVNKKKTGQVASPEEPIYAQVAKKVSAKIDQLNEATLAINRKIDRINKIASAGKGVGGFSGAGRSASPEPIYATIDFDEANQAG
409	BAC81814	34014695	http://www.ncbi.nlm.nih.gov/entrez/viewer.fcgi?db=protein&val=34014695	CagA [Helicobacter pylori].	THP385(GU4)	GU	gastric ulcer	Japan	Hirata,Y., Yanai,A., Shibata,W., Mitsuno,Y., Maeda,S., Ogura,K.,Yoshida,H., Kawabe,T. and Omata,M.	Functional variability of cagA gene in Japanese isolates ofHelicobacter pylori	Gene 343 (1), 165-172 (2004)	304	http://www.ncbi.nlm.nih.gov/entrez/viewer.fcgi?val=AB116760.1	KLFGNSNNNNNGLKNNTEPIYAQVNKKKTGQATSPEEPIYAQVAKKVSAKIDQLNEATSAINRKIDRINKIASVGKGVGGFSGVGRSASPEPIYATIDFDEANQADFPLRRSAAVNDLSKVGLSREQELTRRIGDLNQAVSEAKIGRFDNLEQKIDELKDSTKKNALKLWVESAKQVPTGLQAKLDHYATNSHTRINSNVQSGTINEKATGMLTQKNPEWLKLVNDKIVAHNVGSAHLSEYDKIGFNQKNMKDYSDSFKFSTKLNNAVKDIKSSFVQFLTNTFSTGSYSLMKANVEHGVKNTTK	ABD	XXXXXXKLFGNSNNNNNGLKNNTEPIYAQVNKKKTGQATSPEEPIYAQVAKKVSAKIDQLNEATSAINRKIDRINKIASVGKGVGGFSGVGRSASPEPIYATIDFDEANQAD
410	BAC81809	34014685	http://www.ncbi.nlm.nih.gov/entrez/viewer.fcgi?db=protein&val=34014685	CagA [Helicobacter pylori].	THP1771(GP4)	X		Japan	Hirata,Y., Yanai,A., Shibata,W., Mitsuno,Y., Maeda,S., Ogura,K.,Yoshida,H., Kawabe,T. and Omata,M.	Functional variability of cagA gene in Japanese isolates ofHelicobacter pylori	Gene 343 (1), 165-172 (2004)	304	http://www.ncbi.nlm.nih.gov/entrez/viewer.fcgi?val=AB116755.1	KLFGNSNNNNNALKNSAEPIYAQVNKKKTGQAASPEEPIYAQVAKKVSAKIDQLNEATSAINRKIDRINKIASAGKGVGGFSGAGRSTSPEPIYATIDFDEANQAGFPLRKNAAVNDLSKVGLSREQELTRRIGDLNQAVSEAKAGHFDNLEQKIDELKDSTKKNALKLWVESAKQVPTSLQAKLDNYATNSHTRINSNVQDGTINEKATGMLTQKNPEWLKLVNDKIVAHNVGSAHLSEYDKIGFNQKNMKDYSDSFKFSTKLNNAVKDIKSSFVQFLTNTFSTGSYSLMKANVEHGVKNTTK	ABD	XXXXXXKLFGNSNNNNNALKNSAEPIYAQVNKKKTGQAASPEEPIYAQVAKKVSAKIDQLNEATSAINRKIDRINKIASAGKGVGGFSGAGRSTSPEPIYATIDFDEANQAG
411	BAC81808	34014683	http://www.ncbi.nlm.nih.gov/entrez/viewer.fcgi?db=protein&val=34014683	CagA [Helicobacter pylori].	THP356(GP3)	X		Japan	Hirata,Y., Yanai,A., Shibata,W., Mitsuno,Y., Maeda,S., Ogura,K.,Yoshida,H., Kawabe,T. and Omata,M.	Functional variability of cagA gene in Japanese isolates ofHelicobacter pylori	Gene 343 (1), 165-172 (2004)	304	http://www.ncbi.nlm.nih.gov/entrez/viewer.fcgi?val=AB116754.1	KLFGNSNNNNNGLKNNTEPIYAQVNKRKTGQAASPEEPIYAQVAKKVSAKIDQLNEATSAINRKIDRINKIASAGKGVGGFSGAGRSANPEPIYATIDFDEANQAGFPLRRSAAVNDLSKVGLSREQELTCRIGDLNQAVSEAKTGHFGNLEQKIDELKDSTKKNALKLWVESAKQVPTGLQAKLDNYATNSHTRINSNVQTGTINEKATGMLTQRNPEWLKLVNDKIVAHNVGSAHLSEYDKIGFNQKNMKDYSDSFKFSTKLNNAVKDIKSSFVQFLTNTFSTGAYNLMKANVEHGVKNTTK	ABD	XXXXXXKLFGNSNNNNNGLKNNTEPIYAQVNKRKTGQAASPEEPIYAQVAKKVSAKIDQLNEATSAINRKIDRINKIASAGKGVGGFSGAGRSANPEPIYATIDFDEANQAG
412	BAC81804	34014675	http://www.ncbi.nlm.nih.gov/entrez/viewer.fcgi?db=protein&val=34014675	CagA [Helicobacter pylori].	THP437(CG5)	G	chronic atrophic gastritis	Japan	Hirata,Y., Yanai,A., Shibata,W., Mitsuno,Y., Maeda,S., Ogura,K.,Yoshida,H., Kawabe,T. and Omata,M.	Functional variability of cagA gene in Japanese isolates ofHelicobacter pylori	Gene 343 (1), 165-172 (2004)	304	http://www.ncbi.nlm.nih.gov/entrez/viewer.fcgi?val=AB116750.1	KLFGNSNNNNNGLKNNTEPIYAQVNKKKTGQVASPEEPIYAQVAKKVSAKIDQLNEAASAINRKIDRINKIASAGKGVGGFSGVGRSASPEPIYATIDFDEANQAGFPLRRSAAVNDLSKVGLSREQELARRIGDLNQAVSEAKTGHFGNLEQKIDELKDSTKKNALKLWVESAKQVPTGLQAKLDNYATNSHTRINSNVQNGTLNEKATGMLTQKNPEWLKLVNDKIVAHNVGSAHLSEYDKIGFNQKNMKDYSDSFKFSTKLNNAVKDIKSSFVQFLTNTFSTGSYSLMKANVEHGVKNTTK	ABD	XXXXXXKLFGNSNNNNNGLKNNTEPIYAQVNKKKTGQVASPEEPIYAQVAKKVSAKIDQLNEAASAINRKIDRINKIASAGKGVGGFSGVGRSASPEPIYATIDFDEANQAG
413	BAC81801	34014669	http://www.ncbi.nlm.nih.gov/entrez/viewer.fcgi?db=protein&val=34014669	CagA [Helicobacter pylori].	THP445(CG2)	G	chronic atrophic gastritis	Japan	Hirata,Y., Yanai,A., Shibata,W., Mitsuno,Y., Maeda,S., Ogura,K.,Yoshida,H., Kawabe,T. and Omata,M.	Functional variability of cagA gene in Japanese isolates ofHelicobacter pylori	Gene 343 (1), 165-172 (2004)	304	http://www.ncbi.nlm.nih.gov/entrez/viewer.fcgi?val=AB116747.1	KLFGNSNNNNNGLKNNTEPIYAQVNKKKTGQATSPEEPIYAQVAKKVSAKIDQLNEATSAINRKIDRINKIASAGKGVGGFSGAGRSASPEPIYATIDFDEANQAGFPLRRYAASNDLSKVGLSREQELTRRIGDLNQAVSEAKTGHFGNLEQKIDELKDSTKKNALKLWVESAKQVPTSLSAKLDNYATNSHTRINSNVQSGAINEKATGMLTQKNPEWLKLVNDKIVAHNVGSAPLSEYDKIGFNQKNMKDYSDSFKFSTKLNNAVKDIKSSFVQFLTNTFSTGSYSLMKANVEHGVKNTTK	ABD	XXXXXXKLFGNSNNNNNGLKNNTEPIYAQVNKKKTGQATSPEEPIYAQVAKKVSAKIDQLNEATSAINRKIDRINKIASAGKGVGGFSGAGRSASPEPIYATIDFDEANQAG
414	BAC81798	34014663	http://www.ncbi.nlm.nih.gov/entrez/viewer.fcgi?db=protein&val=34014663	CagA [Helicobacter pylori].	THP1477(ML5)	MALT	MALT lymphoma	Japan	Hirata,Y., Yanai,A., Shibata,W., Mitsuno,Y., Maeda,S., Ogura,K.,Yoshida,H., Kawabe,T. and Omata,M.	Functional variability of cagA gene in Japanese isolates ofHelicobacter pylori	Gene 343 (1), 165-172 (2004)	304	http://www.ncbi.nlm.nih.gov/entrez/viewer.fcgi?val=AB116744.1	KLFGNSNNNNNGLKNSTEPIYAKVNKKKTGQVASPEEPIYAQVAKKVSAKIDQLNEATSAINRKIDRINKIASAGKGVGGFSGAGRSASPEPIYATIDFDETNQAGFPLRRSAAVNDLSKVGLSREQELTRRIGDLNQAVSEAKTGHFGNLEQKIDELKDSTKKNALKLWVESAKQVPTSLQAKLDNYATNSHTRINSNVKDGTINEKATGMLTQKNPEWLKLVNDKIVAHNVGSTSLSEYDKIGFNQKNMKDYSDSFKFSTKLNNAVKDIKSSFVQFLTNTFSTGSYSLMKANVEHGVKNTTK	ABD	XXXXXXKLFGNSNNNNNGLKNSTEPIYAKVNKKKTGQVASPEEPIYAQVAKKVSAKIDQLNEATSAINRKIDRINKIASAGKGVGGFSGAGRSASPEPIYATIDFDETNQAG
415	BAC81793	34014653	http://www.ncbi.nlm.nih.gov/entrez/viewer.fcgi?db=protein&val=34014653	CagA [Helicobacter pylori].	THP1659(GC6)	GC	gastric cancer	Japan	Hirata,Y., Yanai,A., Shibata,W., Mitsuno,Y., Maeda,S., Ogura,K.,Yoshida,H., Kawabe,T. and Omata,M.	Functional variability of cagA gene in Japanese isolates ofHelicobacter pylori	Gene 343 (1), 165-172 (2004)	304	http://www.ncbi.nlm.nih.gov/entrez/viewer.fcgi?val=AB116739.1	KLFGNSNNNNNGLKNNTEPIYAQVNKKKTGQVASPEEPIYAQVAKKVSAKIDQLNEATSAINRKIDRINKIASAGKGVGGFSGAGRSASPEPIYATIDFDEANQAGFPLRRSAAVNDLSKVGLSREQELTRRIGDLNQAVSEAKTGHFDNLEQKIDELKDSTKKNALKLWVESAKQVPTGLQAKLDNYTTNSHTRINSNVKDGTINEKATGMLTQKNPEWLKLVNDKIVAHNVGSTHLSEYDKIGFNQKNMKDYSDSFKFSTKLNNAVKDIKSSFVQFLTNTFSTGAYSLMKANVEHGVKNTTK	ABD	XXXXXXKLFGNSNNNNNGLKNNTEPIYAQVNKKKTGQVASPEEPIYAQVAKKVSAKIDQLNEATSAINRKIDRINKIASAGKGVGGFSGAGRSASPEPIYATIDFDEANQAG
416	BAC81792	34014651	http://www.ncbi.nlm.nih.gov/entrez/viewer.fcgi?db=protein&val=34014651	CagA [Helicobacter pylori].	THP1632(GC5)	GC	gastric cancer	Japan	Hirata,Y., Yanai,A., Shibata,W., Mitsuno,Y., Maeda,S., Ogura,K.,Yoshida,H., Kawabe,T. and Omata,M.	Functional variability of cagA gene in Japanese isolates ofHelicobacter pylori	Gene 343 (1), 165-172 (2004)	304	http://www.ncbi.nlm.nih.gov/entrez/viewer.fcgi?val=AB116738.1	KLFGNSNNNNNGLKNNTEPIYAQVNKKKAGQATSPEEPIYAQVAKKVSAKIDQLNEATSAINRKIDRINKIASAGKGVGGFSGAGRSANPEPIYATIDFDEANQAGFPLRKIAGFDDLSKVGLSREQELTRRIGDLNQAVSEAKAGRFGNLEQKIDELKDSTKKNALKLWVESAKQVPTGLQAKLDNYATNSHTRINSNVQSGTINEKATGMLTQKNPEWLKLVNDKIVAHNVGSAHLSEYDKIGFNQKNMKDYSDSFKFSTKLNNAVKDIKSSFVQFLTNTFSTGSYNLMKANVEHGVKNTTK	ABD	XXXXXXKLFGNSNNNNNGLKNNTEPIYAQVNKKKAGQATSPEEPIYAQVAKKVSAKIDQLNEATSAINRKIDRINKIASAGKGVGGFSGAGRSANPEPIYATIDFDEANQAG
417	BAC81791	34014649	http://www.ncbi.nlm.nih.gov/entrez/viewer.fcgi?db=protein&val=34014649	CagA [Helicobacter pylori].	THP1730(GC4)	GC	gastric cancer	Japan	Hirata,Y., Yanai,A., Shibata,W., Mitsuno,Y., Maeda,S., Ogura,K.,Yoshida,H., Kawabe,T. and Omata,M.	Functional variability of cagA gene in Japanese isolates ofHelicobacter pylori	Gene 343 (1), 165-172 (2004)	304	http://www.ncbi.nlm.nih.gov/entrez/viewer.fcgi?val=AB116737.1	KLFGNSNNNNNGLKNNTEPIYAQVNKKKTGQAASPEEPIYAQVAKKVSAKIDQLNEATSAINRKIDRINKIASAGKGVGGFSGAGQSASPEPIYATIDFDEANQAGFPLRRSAAVNDLSKVGLSREQELTRRIGDLNQAVSEAKTGHFGNLEQKIDELKDSTKKNALKLWVESAKQVPTSLQAKLDNYATNSHTRINSNVQSGAINEKATGVLTQKNPEWLKLVNDKIVAHNVGSAHLSEYDKIGFNQKNMKDYSDSFKFSTKLNNAVKDIKSSFVQFLTNTFSTGSYSLMKANVEHGVKNTTK	ABD	XXXXXXKLFGNSNNNNNGLKNNTEPIYAQVNKKKTGQAASPEEPIYAQVAKKVSAKIDQLNEATSAINRKIDRINKIASAGKGVGGFSGAGQSASPEPIYATIDFDEANQAG
418	BAC81790	34014647	http://www.ncbi.nlm.nih.gov/entrez/viewer.fcgi?db=protein&val=34014647	CagA [Helicobacter pylori].	THP455(GC3)	GC	gastric cancer	Japan	Hirata,Y., Yanai,A., Shibata,W., Mitsuno,Y., Maeda,S., Ogura,K.,Yoshida,H., Kawabe,T. and Omata,M.	Functional variability of cagA gene in Japanese isolates ofHelicobacter pylori	Gene 343 (1), 165-172 (2004)	304	http://www.ncbi.nlm.nih.gov/entrez/viewer.fcgi?val=AB116736.1	KLFGNSNNNNNGLKNNTEPIYAQVNKKKTGQVASPEEPIYAQVAKKVSAKIDQLNEATSAINRKIDRINKIASAGKGVGGFSGAGRSASPEPIYATIDFDEANQAGFPLRRYAGFDDLSKVGLSREQELTCRIGDLNQAVSEAKIGHFGNLEQKIDELKDSTKKNALKLWVESAKQVPTSLQAKLDNYATNSHTRINSNVQSGTINEKATGMLTQKNPEWLKLVNDKIVAHNVGSAHLSEYDKIGFNQKNMKDYSDSFKFSTKLNNAVKDIKSSFVQFLTNTFSTGSYSLMKANVEHGVKNTTK	ABD	XXXXXXKLFGNSNNNNNGLKNNTEPIYAQVNKKKTGQVASPEEPIYAQVAKKVSAKIDQLNEATSAINRKIDRINKIASAGKGVGGFSGAGRSASPEPIYATIDFDEANQAG
419	BAC81789	34014645	http://www.ncbi.nlm.nih.gov/entrez/viewer.fcgi?db=protein&val=34014645	CagA [Helicobacter pylori].	THP463(GC2)	GC	gastric cancer	Japan	Hirata,Y., Yanai,A., Shibata,W., Mitsuno,Y., Maeda,S., Ogura,K.,Yoshida,H., Kawabe,T. and Omata,M.	Functional variability of cagA gene in Japanese isolates ofHelicobacter pylori	Gene 343 (1), 165-172 (2004)	304	http://www.ncbi.nlm.nih.gov/entrez/viewer.fcgi?val=AB116735.1	KLFGNSNNNNNGLKNNTEPIYAQVNKKKAGQATSPEEPIYAQIAKKVSAKIDQLNEATSAINRKIDRINKIASAGKGVGGFSGAGRSASPEPIYATIDFDEANQAGFPLRRSAAVNDLSKVGLSREQELTRRIGDLSQAVSEAKTGHFDNLEQKIDELKDSTKKNALKLWVESAKQVPTGLQAKLDNYATNSHTRINSNVQHGAINEKATGMLTQKNPEWLKLVNDKIVAHNVGSAHLSEYDKIGFNQKNMKDYSDSFKFSTKLNNAVKDIKSSFVQFLTNTFSTGSYSLMKANVEHGVKNTTK	ABD	XXXXXXKLFGNSNNNNNGLKNNTEPIYAQVNKKKAGQATSPEEPIYAQIAKKVSAKIDQLNEATSAINRKIDRINKIASAGKGVGGFSGAGRSASPEPIYATIDFDEANQAG
420	BAC81787	34014641	http://www.ncbi.nlm.nih.gov/entrez/viewer.fcgi?db=protein&val=34014641	CagA [Helicobacter pylori].	TN2(GU1)	GU	gastric ulcer	Japan	Hirata,Y., Yanai,A., Shibata,W., Mitsuno,Y., Maeda,S., Ogura,K.,Yoshida,H., Kawabe,T. and Omata,M.	Functional variability of cagA gene in Japanese isolates ofHelicobacter pylori	Gene 343 (1), 165-172 (2004)	304	http://www.ncbi.nlm.nih.gov/entrez/viewer.fcgi?val=AB116733.1	KLFGNSNNNNNGLKNNTEPIYAQVNKKKAGQATSPEEPIYAQVAKKVSAKIDQLNEATSAINRKIDRINKIASAGKGVGGFSGAGRSASPEPIYATIDFDEANQAGFPLRRHAAVNDLSKVGLSREQELTRRIGDLNQAVSEAKTGHFGNLEQKIDELKDSTKKNALKLWVESAKQVPTGLQAKLDNYATNSHTRINSNVQDGTINEKATGVLTQKNPEWLKLVNDKIVAHNVGSAHLSEYDKIGFNQKNMKDYSDSFKFSTKLNNVVKDIKSSFVQFLTNTFSTGSYSLMKANVEHGVKNTTK	ABD	XXXXXXKLFGNSNNNNNGLKNNTEPIYAQVNKKKAGQATSPEEPIYAQVAKKVSAKIDQLNEATSAINRKIDRINKIASAGKGVGGFSGAGRSASPEPIYATIDFDEANQAG
421	BAC81822	34014711	http://www.ncbi.nlm.nih.gov/entrez/viewer.fcgi?db=protein&val=34014711	CagA [Helicobacter pylori].	THP432(DU6)	DU	duodenal ulcer	Japan	Hirata,Y., Yanai,A., Shibata,W., Mitsuno,Y., Maeda,S., Ogura,K.,Yoshida,H., Kawabe,T. and Omata,M.	Functional variability of cagA gene in Japanese isolates ofHelicobacter pylori	Gene 343 (1), 165-172 (2004)	305	http://www.ncbi.nlm.nih.gov/entrez/viewer.fcgi?val=AB116768.1	KLFGNSNNNNNGLKNNTEPIYAQVNKKKTGQATNPEEPIYAQVAKKVSAKIDQLNEATSAINRRIDRINKIASAGKGVGGFSGAGRSASPEPIYATIDFDEANQAGFPLRRSAAVSDLSKVGLSREQELTRRIGDLNQAVSEAKIGHFDNLEQKIDELKDSTKKNALKLWVESTKQVPAGLQAKLDNYATNSHTRINSNVQSGTINEKATGMLTQKNPEWLKLVNDKIVAHNVGSAHLSEYDKIGFNQKNMKDYSDSFKFSTKLNNAVKDIKSSFVQFLTNTFSTGSYSLMKANAEHGVKNTNTK	ABD	XXXXXXKLFGNSNNNNNGLKNNTEPIYAQVNKKKTGQATNPEEPIYAQVAKKVSAKIDQLNEATSAINRRIDRINKIASAGKGVGGFSGAGRSASPEPIYATIDFDEANQAG
422	BAC81815	34014697	http://www.ncbi.nlm.nih.gov/entrez/viewer.fcgi?db=protein&val=34014697	CagA [Helicobacter pylori].	THP418(GU5)	GU	gastric ulcer	Japan	Hirata,Y., Yanai,A., Shibata,W., Mitsuno,Y., Maeda,S., Ogura,K.,Yoshida,H., Kawabe,T. and Omata,M.	Functional variability of cagA gene in Japanese isolates ofHelicobacter pylori	Gene 343 (1), 165-172 (2004)	305	http://www.ncbi.nlm.nih.gov/entrez/viewer.fcgi?val=AB116761.1	KLFGNSNNNNNGLKNNTEPIYAQVNKKKTGQVASPEEPIYAQVAKKVSAKIDQLNEATSAINRKIDRINKIASAGKGVGGFSGAGRSASPEPIYATIDFDEANQAGFPLRRSAAVNDLSKVGLSREQELTRRIGDLNQAVSEAKTGHFGNLEQKIDELKDSTKENALKLWVESAKQVPTSLQAKLDNYATNSHTRINSNVQTGTINEKATGMLTQKNPEWLKLVNDKIVAHNVGSAHLSEYDKIGFNQKNMKDYSDSFKFSTKLNNAVKDIKSSFVQFLTNTFSTGSYSLMKANAEHGVKNTNTK	ABD	XXXXXXKLFGNSNNNNNGLKNNTEPIYAQVNKKKTGQVASPEEPIYAQVAKKVSAKIDQLNEATSAINRKIDRINKIASAGKGVGGFSGAGRSASPEPIYATIDFDEANQAG
423	BAC81811	34014689	http://www.ncbi.nlm.nih.gov/entrez/viewer.fcgi?db=protein&val=34014689	CagA [Helicobacter pylori].	THP1756(GP6)	X		Japan	Hirata,Y., Yanai,A., Shibata,W., Mitsuno,Y., Maeda,S., Ogura,K.,Yoshida,H., Kawabe,T. and Omata,M.	Functional variability of cagA gene in Japanese isolates ofHelicobacter pylori	Gene 343 (1), 165-172 (2004)	305	http://www.ncbi.nlm.nih.gov/entrez/viewer.fcgi?val=AB116757.1	KLFGNSNNNNNGLKNSAEPIYAQVNKKKTGQATSPEEPIYAQVAKKVSAKIDQLNEATSAINRKIDRINKIASAGKGVGGFSGAGRSANPEPIYATIDFDEANQAGFPLRRSAAVNDLSKVGLSREQELTRRIGDLNQAVSEAKTGHFDNLEQKIGELKDSTKKNALKLWVESAKQVPTGLQAKLDNYATNSHTRINSNVQSGAINEKATGMLTQKSPEWLKLVNDKIVAHNVGSAPLSEYDKIGFNQKNMKDYSDSFKFSTKLNNAVKDIKSSFVQFLTNTFSTGFYSLMKANAEHGVKNTNTK	ABD	XXXXXXKLFGNSNNNNNGLKNSAEPIYAQVNKKKTGQATSPEEPIYAQVAKKVSAKIDQLNEATSAINRKIDRINKIASAGKGVGGFSGAGRSANPEPIYATIDFDEANQAG
424	BAC81810	34014687	http://www.ncbi.nlm.nih.gov/entrez/viewer.fcgi?db=protein&val=34014687	CagA [Helicobacter pylori].	THP1779(GP5)	X		Japan	Hirata,Y., Yanai,A., Shibata,W., Mitsuno,Y., Maeda,S., Ogura,K.,Yoshida,H., Kawabe,T. and Omata,M.	Functional variability of cagA gene in Japanese isolates ofHelicobacter pylori	Gene 343 (1), 165-172 (2004)	305	http://www.ncbi.nlm.nih.gov/entrez/viewer.fcgi?val=AB116756.1	KLFGNSNNNNNRLKNNTEPIYAQVNKKKTGQVASPEEPIYAQVAKKVSAKIDQLNEATSAINRKIDRINKIASAGKGVGGFSGAGRSASPEPIYATIDFDEANQAGFPLRRSAAVNDLSKVGLSREQELTRRIGDLNQAVSEAKTGYFDNLEQKIDELKDSTKKNALKLWVESAKQVPTGLQAKLDNYATNSHTRINSNVQTGTINEKATGMLTQKNPEWLKLVNDKIVAHNVGSAPLSEYDKIGFNQKNMKDYSDSFKFSTKLNNAVKDIKSSFVQFLTNTFSTGSYSLMKANVEHGVKNTNTK	ABD	XXXXXXKLFGNSNNNNNRLKNNTEPIYAQVNKKKTGQVASPEEPIYAQVAKKVSAKIDQLNEATSAINRKIDRINKIASAGKGVGGFSGAGRSASPEPIYATIDFDEANQAG
425	BAC81805	34014677	http://www.ncbi.nlm.nih.gov/entrez/viewer.fcgi?db=protein&val=34014677	CagA [Helicobacter pylori].	THP444(CG6)	G	chronic atrophic gastritis	Japan	Hirata,Y., Yanai,A., Shibata,W., Mitsuno,Y., Maeda,S., Ogura,K.,Yoshida,H., Kawabe,T. and Omata,M.	Functional variability of cagA gene in Japanese isolates ofHelicobacter pylori	Gene 343 (1), 165-172 (2004)	305	http://www.ncbi.nlm.nih.gov/entrez/viewer.fcgi?val=AB116751.1	KLFGNSNNNNNGLKNNTEPIYAQVNKKKAGQATSPEEPIYAQVAKKVSAKIDQLNEATSAINRKIDRINKIASAGKGVGGFSGAGQSASSEPIYATIDFDEANQAGFPLRRSAAVNDLSKVGLSREQELTRRIGDLNQAVSEAKTGHFGNLEQKIDELKDSTKKNALKLWIESAKQVPTGLQAKLDNYATNSHTRINSNVQSGAINEKATGMLTQKNPEWLKLVNDKIVAHNVGSAHLSEYDKIGFNQKNMKDYSDSFKFSTKLNNAVKDIKSSFVQFLTNTFSTGSYSLMKANVEHGVKNTNTK	ABD	XXXXXXKLFGNSNNNNNGLKNNTEPIYAQVNKKKAGQATSPEEPIYAQVAKKVSAKIDQLNEATSAINRKIDRINKIASAGKGVGGFSGAGQSASSEPIYATIDFDEANQAG
426	BAC81800	34014667	http://www.ncbi.nlm.nih.gov/entrez/viewer.fcgi?db=protein&val=34014667	CagA [Helicobacter pylori].	THP405(CG1)	G	chronic atrophic gastritis	Japan	Hirata,Y., Yanai,A., Shibata,W., Mitsuno,Y., Maeda,S., Ogura,K.,Yoshida,H., Kawabe,T. and Omata,M.	Functional variability of cagA gene in Japanese isolates ofHelicobacter pylori	Gene 343 (1), 165-172 (2004)	305	http://www.ncbi.nlm.nih.gov/entrez/viewer.fcgi?val=AB116746.1	KLFGNSNNNNNGLKNNTEPIYAQVNKKKTGQATSPEEPIYAQVAKKVSAKIDQLNEATLAINRKIDRINKIASAGKGVGGFSGARQSASPEPIYATIDFDEANQAGFPLRKYAGVNDLSKVGLSREQELTRRIGDLNQAVSEAKTGHFGNLEQKIDELKDSTKKNALKLWVESAKQVPTGLQAKLDNYATNSHTRINSNVQTGTINEKATGMLTQKNPEWLKLMNDKIVAHNVGSAPLSEYDKIGFNQKNMKDYSDSFKFSTKLNNAVKDIKSSFVQFLTNTFSTGSYSLMKANAEHGVKNTNTK	ABD	XXXXXXKLFGNSNNNNNGLKNNTEPIYAQVNKKKTGQATSPEEPIYAQVAKKVSAKIDQLNEATLAINRKIDRINKIASAGKGVGGFSGARQSASPEPIYATIDFDEANQAG
427	BAC81797	34014661	http://www.ncbi.nlm.nih.gov/entrez/viewer.fcgi?db=protein&val=34014661	CagA [Helicobacter pylori].	THP1475(ML4)	MALT	MALT lymphoma	Japan	Hirata,Y., Yanai,A., Shibata,W., Mitsuno,Y., Maeda,S., Ogura,K.,Yoshida,H., Kawabe,T. and Omata,M.	Functional variability of cagA gene in Japanese isolates ofHelicobacter pylori	Gene 343 (1), 165-172 (2004)	305	http://www.ncbi.nlm.nih.gov/entrez/viewer.fcgi?val=AB116743.1	KLFGNSNNNNNGLKNNTEPIYAQVNKKKAGQVASPEEPIYAQVAKKVSAKIDQLNEATSAINRKIDRINKIASAGKGVGGFSGAGRSASPEPIYATIDFDEANQAGFPLRRYAGFDDLSKVGLSREQELTRRIGDLNQAVSEAKTGRFDNLEQKIDELKDSTKKNALKLWVESAKQVPTSLQAKLDNYATNSHTRINSNVQTGTINEKATGMLTQRNPEWLKLVNNKIVAHNVGSAHLSEYDKIGFNQKNMKDYSDSFKFSTKLNNAVKDIKSSFVQFLTNTFSTGAYNLMKANAEHGVKNTNTK	ABD	XXXXXXKLFGNSNNNNNGLKNNTEPIYAQVNKKKAGQVASPEEPIYAQVAKKVSAKIDQLNEATSAINRKIDRINKIASAGKGVGGFSGAGRSASPEPIYATIDFDEANQAG
428	BAC81796	34014659	http://www.ncbi.nlm.nih.gov/entrez/viewer.fcgi?db=protein&val=34014659	CagA [Helicobacter pylori].	THP1260(ML3)	MALT	MALT lymphoma	Japan	Hirata,Y., Yanai,A., Shibata,W., Mitsuno,Y., Maeda,S., Ogura,K.,Yoshida,H., Kawabe,T. and Omata,M.	Functional variability of cagA gene in Japanese isolates ofHelicobacter pylori	Gene 343 (1), 165-172 (2004)	305	http://www.ncbi.nlm.nih.gov/entrez/viewer.fcgi?val=AB116742.1	KLFGNSNNNNNGLKNNTEPIYAQVNKKKTGQAASPEEPIYAQVAKKVSAKIDQLNEATSAINRKIDRINKIASAGKGVGGFSGAGRSASPEPIYATIDFDEANQAGFPLRRSAAVNDLSKVGLSREQELTRRIGDLNQAVSEAKTGHFGNLEQKIDELKDSTKKNALKLWIESAKQVPTGLQAKLDNYATNSHTRINSNVQTGTINEKATGMLTQKNPEWLKLVNDKIVAHNVGSASLSEYDKIGFNQKNMKDYSDSFKFSTKLNNAVKDIKSSFVQFLTNTFSTGSYSLMKANAEHGVKNTNTK	ABD	XXXXXXKLFGNSNNNNNGLKNNTEPIYAQVNKKKTGQAASPEEPIYAQVAKKVSAKIDQLNEATSAINRKIDRINKIASAGKGVGGFSGAGRSASPEPIYATIDFDEANQAG
429	BAC81795	34014657	http://www.ncbi.nlm.nih.gov/entrez/viewer.fcgi?db=protein&val=34014657	CagA [Helicobacter pylori].	THP221(ML2)	MALT	MALT lymphoma	Japan	Hirata,Y., Yanai,A., Shibata,W., Mitsuno,Y., Maeda,S., Ogura,K.,Yoshida,H., Kawabe,T. and Omata,M.	Functional variability of cagA gene in Japanese isolates ofHelicobacter pylori	Gene 343 (1), 165-172 (2004)	305	http://www.ncbi.nlm.nih.gov/entrez/viewer.fcgi?val=AB116741.1	KLFGNSNNNNNGLKNNTEPIYAQVNKKKTGQAASPEEPIYAQVAKKVSAKIDKLNEATSAINRKIDRINKIASAGKGVGGFSGAGRSVSPEPIYATIDFDEANQAGFPLRRSAAVNDLSKVGLSREQELTRRIGDLNQAVSEAKTGYFGNLEQKIDELKDSTKKNALKLWVESAKQVPTGLQAKLDNYATNSHTRINSNVQTGTINEKATGMLTQKNPEWLKLVNDKIVAHNVGSAPLSEYDKIGFNQKNMKDYSDSFKFSTKLNNAVKDIKSSFVQFLTNTFSTGSYSLMKANAEHGVKNTNTK	ABD	XXXXXXKLFGNSNNNNNGLKNNTEPIYAQVNKKKTGQAASPEEPIYAQVAKKVSAKIDKLNEATSAINRKIDRINKIASAGKGVGGFSGAGRSVSPEPIYATIDFDEANQAG
430	BAC81794	34014655	http://www.ncbi.nlm.nih.gov/entrez/viewer.fcgi?db=protein&val=34014655	CagA [Helicobacter pylori].	M3(ML1)	X		Japan	Hirata,Y., Yanai,A., Shibata,W., Mitsuno,Y., Maeda,S., Ogura,K.,Yoshida,H., Kawabe,T. and Omata,M.	Functional variability of cagA gene in Japanese isolates ofHelicobacter pylori	Gene 343 (1), 165-172 (2004)	305	http://www.ncbi.nlm.nih.gov/entrez/viewer.fcgi?val=AB116740.1	KLFGNSNNNNNGLKNNTEPIYAQVNKKKAGQATSPEEPIYAQVAKKVSAKIDQLNEATSAINRKIDRINKIASAGKGVGGFSGAGRSASPEPIYATIDFDEANQAGFPLRRSAAVNDLSKVGLSREQELTRRIGDLNQAVSEAKTGHFDNLEQKIDELKDSTKKNALKLWVESAKQVPTSLQAKLDNYATNSHTRINSNVQNGTLNEKATGMLTQKNPEWLKLVNDKIVAHNVGSVPLSEYDKIGFNQKNMKDYSDSFKFSTKLNNAVKDIKSSFVQFLTNTFSTGSYSLMKANAEHGVKNTNTK	ABD	XXXXXXKLFGNSNNNNNGLKNNTEPIYAQVNKKKAGQATSPEEPIYAQVAKKVSAKIDQLNEATSAINRKIDRINKIASAGKGVGGFSGAGRSASPEPIYATIDFDEANQAG
431	BAC81788	34014643	http://www.ncbi.nlm.nih.gov/entrez/viewer.fcgi?db=protein&val=34014643	CagA [Helicobacter pylori].	THP349(GC1)	GC	gastric cancer	Japan	Hirata,Y., Yanai,A., Shibata,W., Mitsuno,Y., Maeda,S., Ogura,K.,Yoshida,H., Kawabe,T. and Omata,M.	Functional variability of cagA gene in Japanese isolates ofHelicobacter pylori	Gene 343 (1), 165-172 (2004)	305	http://www.ncbi.nlm.nih.gov/entrez/viewer.fcgi?val=AB116734.1	KLFGNSNNNNNGLKNSAEPIYAQVNKKKTGQATSPEEPIYAQVAKKVSAKIDQLNEATSAINRKIDRINKIASAGKGVGGFSGAGRSASPEPIYATIDFDEANQAGFPLRRSAAVNDLSKVGLSREQELTRRIGDLNQAVSEAKTGHFDNLEQKIDELKDSTKKNALKLWVESAKQVPTGLQAKLDNYATNSHTRINSNVQSGAINEKATGMLTQKNPEWLKLVNDKIVAHNVGSAHLSEYDKIGFNQKNMKDYSDSFKFSTKLNNAVKDIKSSFVQFLTNTFSTGSYSLMKANAEHGVKNTNTK	ABD	XXXXXXKLFGNSNNNNNGLKNSAEPIYAQVNKKKTGQATSPEEPIYAQVAKKVSAKIDQLNEATSAINRKIDRINKIASAGKGVGGFSGAGRSASPEPIYATIDFDEANQAG
432	ABM97494	124263234	http://www.ncbi.nlm.nih.gov/entrez/viewer.fcgi?db=protein&val=124263234	CagA [Helicobacter pylori].	JS0602	DU	duodenal ulcer	China	Xu,S.F., Zhang,G.X., Shi,R.H., Hao,B. and Zhao,Q.Q.	Analysis of cagA genes of Helicobacter pylori	Unpublished	309	http://www.ncbi.nlm.nih.gov/entrez/viewer.fcgi?val=EF202844.1	TFDDFKNGKNNDFSKAEETLKALKDSVKDLGINPEWISKIENLNAALNDFKNGKNKDFSKVTQAKSDLENSIKDVIINQKITDKVDNLNQAVSETKLTGDFSKVEQALAELKNLSLDLGKNSDLQSVKNSVNGTLVGNGLSKTEATTLTKNFSDIRKELSEKLFGKSNNNSNGLKNNEEPIYAQVNKKKTGQVASPEEPIYAQVAKKVSAKIDQLNEATSAINRKIDRINKIASAGKGVGGFSGAGQSASPEPIYATIDFDEANQAGFPLRRSAPVNDLSKVGLSREQELTRRIGDLNHAVSEAKTGHF	ABD	RKELSEKLFGKSNNNSNGLKNNEEPIYAQVNKKKTGQVASPEEPIYAQVAKKVSAKIDQLNEATSAINRKIDRINKIASAGKGVGGFSGAGQSASPEPIYATIDFDEANQAG
433	BAC81799	34014665	http://www.ncbi.nlm.nih.gov/entrez/viewer.fcgi?db=protein&val=34014665	CagA [Helicobacter pylori].	M2(ML6)	X		Japan	Hirata,Y., Yanai,A., Shibata,W., Mitsuno,Y., Maeda,S., Ogura,K.,Yoshida,H., Kawabe,T. and Omata,M.	Functional variability of cagA gene in Japanese isolates ofHelicobacter pylori	Gene 343 (1), 165-172 (2004)	310	http://www.ncbi.nlm.nih.gov/entrez/viewer.fcgi?val=AB116745.1	KLFGNSNNNNNGLKNSAEPIYAQVNKKKAGQATSPEETIYAQVAKKVSTKIDQLNEATLAINRKIDRINKIASAGKGVGGFSGAGRSDSPEPIYATIDFDEANQAGFPLRRSAAVGNLSKVGLSREQELTRRIGDLNQAVSEAKTGHFGNLEQKIDELKDSTKKNALKLWVESAKQVPTSLQAKLDNYATNSHTRINSNVQTGTINEKATGMLTQKNPEWLKLVNDRIVAHNVGSAHLSEYDKIGFNQRIGFNQKNMKDYSDSFKFSTKLNNAVKDIKSSFVQFLTNTFSTGSYQLMKANVEHGVKNTTK	ABD	XXXXXXKLFGNSNNNNNGLKNSAEPIYAQVNKKKAGQATSPEETIYAQVAKKVSTKIDQLNEATLAINRKIDRINKIASAGKGVGGFSGAGRSDSPEPIYATIDFDEANQAG
434	ABM90639	124108022	http://www.ncbi.nlm.nih.gov/entrez/viewer.fcgi?db=protein&val=124108022	cytotoxin associated protein A [Helicobacter pylori].	JS0601	GU	gastric ulcer	China	Xu,S.F., Zhang,G.X., Shi,R.H., Hao,B. and Zhao,Q.Q.	Analysis of cagA genes of Helicobacter pylori	Unpublished	317	http://www.ncbi.nlm.nih.gov/entrez/viewer.fcgi?val=EF199548.1	SFDELKNGKSNDFSKAEETLKALKDSVKDLGINPEWISKIENLNAALNDFKNGKNKDFSKVTQAKSDLENSIKDVIINQKITDKVDTLNQAVSETKLTGDFSKVEQALAELKSLSLDQKNESFNVGKNSDLQSVRDSVRGTLVGNGLSKTEATTLSKNFSEIRKELNEKLFGNSNNNNNGLKNNTEPIYAQVNKKKTGQAVTPEEPIYAQVAKKVSAKIDQLNEATSAINRKIDRINKIASAGKGVGGFSGAGRSASPEPIYATIDFDEANQAGFPLRRSAAVNDLSKVGLSRQQELTRRIGDLNQAVSEAKTGHFD	ABD	RKELNEKLFGNSNNNNNGLKNNTEPIYAQVNKKKTGQAVTPEEPIYAQVAKKVSAKIDQLNEATSAINRKIDRINKIASAGKGVGGFSGAGRSASPEPIYATIDFDEANQAG
435	BAC10446	22335830	http://www.ncbi.nlm.nih.gov/entrez/viewer.fcgi?db=protein&val=22335830	CagA [Helicobacter pylori].	F47	X		Japan	Higashi,H., Tsutsumi,R., Fujita,A., Yamazaki,S., Asaka,M., Azuma,T.and Hatakeyama,M.	Biological activity of the Helicobacter pylori virulence factorCagA is determined by variation in the tyrosine phosphorylationsites	Proc. Natl. Acad. Sci. U.S.A. 99 (22), 14428-14433 (2002)	337	http://www.ncbi.nlm.nih.gov/entrez/viewer.fcgi?val=AB090100.1	KNGKNNDFSKAEETLKALKDLVKDLGINPEWISKIENLNAALNDFKNGKNKDFSKVTQAKSDLENSIKDVIINQKITDKVDNLNQAVSETKLTGDFSKVEQALAELKNLSLDLGKNSDLQKSVKNGVNGTLVGNGLSKTEATTLTKNFSDIRKELNEKLFGNSNNNNNGLKNNTEPIYAQVNKKKTGQAASPEEPIYAQVAKKVSAKIDQLNEATSAINRKIDRINKIASAGKGVGGFSGAGRSASPEPIYATIDFDEANQAGFPLRRSAAVNDLSKVGLSREQELTRRIGDLNQAVSEAKTGHFDKLEQKIDELKDSTKKNALKLWVESAKQVPTG	ABD	RKELNEKLFGNSNNNNNGLKNNTEPIYAQVNKKKTGQAASPEEPIYAQVAKKVSAKIDQLNEATSAINRKIDRINKIASAGKGVGGFSGAGRSASPEPIYATIDFDEANQAG
436	BAC10484	22335968	http://www.ncbi.nlm.nih.gov/entrez/viewer.fcgi?db=protein&val=22335968	CagA [Helicobacter pylori].	OK100	X		Japan	Higashi,H., Tsutsumi,R., Fujita,A., Yamazaki,S., Asaka,M., Azuma,T.and Hatakeyama,M.	Biological activity of the Helicobacter pylori virulence factorCagA is determined by variation in the tyrosine phosphorylationsites	Proc. Natl. Acad. Sci. U.S.A. 99 (22), 14428-14433 (2002)	339	http://www.ncbi.nlm.nih.gov/entrez/viewer.fcgi?val=AB090138.1	SFDELKNGKNNDFSKAEETLKALKDSVKDLGINPEWISKIENLNAALNDFKNGKNKDFSKVTQAKSDLENSIKDVIINQKITDKVDNLNQAVSETKLTGDFSKVEQALAELKSLSLDLGKNSDLQKSVKNGVNGTLVGNGLSKTEATTLTKNFSDIRKELNEKLFGNSNNNNNGLKNNTEPIYAQVNKKKAGQAASPEEPIYAQVAKKVSAKIDQLNEATSAINRKIDRINKIASAGKGVGGFSGAGRSASPEPIYATIDFDDANQAGFPLGRSTAVNDLSKVGLSREQELTCRIGDLNQAVSEAKTGHFDNLEQKIDELKDSTKKNALKLWVESAKQV	ABD	RKELNEKLFGNSNNNNNGLKNNTEPIYAQVNKKKAGQAASPEEPIYAQVAKKVSAKIDQLNEATSAINRKIDRINKIASAGKGVGGFSGAGRSASPEPIYATIDFDDANQAG
437	BAC10466	22335903	http://www.ncbi.nlm.nih.gov/entrez/viewer.fcgi?db=protein&val=22335903	CagA [Helicobacter pylori].	MK F-06	X		Japan	Higashi,H., Tsutsumi,R., Fujita,A., Yamazaki,S., Asaka,M., Azuma,T.and Hatakeyama,M.	Biological activity of the Helicobacter pylori virulence factorCagA is determined by variation in the tyrosine phosphorylationsites	Proc. Natl. Acad. Sci. U.S.A. 99 (22), 14428-14433 (2002)	341	http://www.ncbi.nlm.nih.gov/entrez/viewer.fcgi?val=AB090120.1	KSFDDFKNGKNNDFSKAEETLKALKDSVKDLCINPEWISKIENLNAALNDFKNGKNKDFSKVTQAKSDLENSIKDVIINQKITDKVDNLNQAVSETKLTGDFSKVEQALAELKSLSLDFGKNSDLQKSVKNGVNGTLVGNGLSKTEATNLTKNFSDIRKELNEKLFGNSNNNNNGLKNNTEPIYAQVNKKKTGQATSPEEPIYAQVAKKVSAKIDQLNEATSAINRKIDRINKIASAGKGVGGFSGAGRSASPEPIYATIDFDEANQAGFPLRRSAGVGDLSKVGLSREQELTRRIGDLNQAVSEAKTGHFGNLEQKIDELKDSTKKNALKLWVESAKQVP	ABD	RKELNEKLFGNSNNNNNGLKNNTEPIYAQVNKKKTGQATSPEEPIYAQVAKKVSAKIDQLNEATSAINRKIDRINKIASAGKGVGGFSGAGRSASPEPIYATIDFDEANQAG
438	BAC10490	22335989	http://www.ncbi.nlm.nih.gov/entrez/viewer.fcgi?db=protein&val=22335989	CagA [Helicobacter pylori].	OK131	X		Japan	Higashi,H., Tsutsumi,R., Fujita,A., Yamazaki,S., Asaka,M., Azuma,T.and Hatakeyama,M.	Biological activity of the Helicobacter pylori virulence factorCagA is determined by variation in the tyrosine phosphorylationsites	Proc. Natl. Acad. Sci. U.S.A. 99 (22), 14428-14433 (2002)	342	http://www.ncbi.nlm.nih.gov/entrez/viewer.fcgi?val=AB090144.1	FGKSFDELKNGKNNDFSKVEETLKALKDSVKDLGINPEWISKIENLNAALNDFKNGKNKDFSKVIQAKSDLENSIKDVIINQKITDKVDNLNQAVSETKLTGDFSKVEQALAELKSLSLDLGKNSDLQKSVKNGVNGTLVGNGLSKTEATTLTKNFSDIRKELNEKLFGNSNNNNNGLKNNTEPIYAQVNKKKAGQATSPEESIYAQVAKKVSAKIDQLNEATSAINRKIDRINKIASAGKGVGGFSGVGQATSPEPIYATIDFDEANQAGFPLRRYAPVNDLSKVGLSREQELTRRIGDLNQAVSEAKTGHFGNLEQKIDELKDSTKKNALKLWVENAKQV	ABD	RKELNEKLFGNSNNNNNGLKNNTEPIYAQVNKKKAGQATSPEESIYAQVAKKVSAKIDQLNEATSAINRKIDRINKIASAGKGVGGFSGVGQATSPEPIYATIDFDEANQAG
439	BAC10463	22335893	http://www.ncbi.nlm.nih.gov/entrez/viewer.fcgi?db=protein&val=22335893	CagA [Helicobacter pylori].	MK F-03	X		Japan	Higashi,H., Tsutsumi,R., Fujita,A., Yamazaki,S., Asaka,M., Azuma,T.and Hatakeyama,M.	Biological activity of the Helicobacter pylori virulence factorCagA is determined by variation in the tyrosine phosphorylationsites	Proc. Natl. Acad. Sci. U.S.A. 99 (22), 14428-14433 (2002)	342	http://www.ncbi.nlm.nih.gov/entrez/viewer.fcgi?val=AB090117.1	SFDELKNGKNNDSSKAEETLKALKDSVKDLGINPEWISKIENLNAALNDFKNGKNKDSSKVTQVKSDLENSIKDVIINQKITDKVDNLNQAVSETKLTGDFSKVEQALAELKNLSLDLGKNSDLQKSVEIKSGVNGTLVGNGLSKTEATNLTKNFSDIRKELNEKLFGNSNNNNNGLKNNTEPIYAQVNKKKAGQATSPEEPIYAQVAKKVSAKIDQLNEATSAINRKIDRINKIASAGKGVGGFSGAGRSASPEPIYATIDFDEANQAGFPLRRSAAVNDLSKVGLSREQELTRRIGDLNQAVSEAKTGHFGNLEQKIDELKDSTKKNALKLWVESAKQVP	ABD	RKELNEKLFGNSNNNNNGLKNNTEPIYAQVNKKKAGQATSPEEPIYAQVAKKVSAKIDQLNEATSAINRKIDRINKIASAGKGVGGFSGAGRSASPEPIYATIDFDEANQAG
440	BAC10494	22336004	http://www.ncbi.nlm.nih.gov/entrez/viewer.fcgi?db=protein&val=22336004	CagA [Helicobacter pylori].	OK146	X		Japan	Higashi,H., Tsutsumi,R., Fujita,A., Yamazaki,S., Asaka,M., Azuma,T.and Hatakeyama,M.	Biological activity of the Helicobacter pylori virulence factorCagA is determined by variation in the tyrosine phosphorylationsites	Proc. Natl. Acad. Sci. U.S.A. 99 (22), 14428-14433 (2002)	343	http://www.ncbi.nlm.nih.gov/entrez/viewer.fcgi?val=AB090148.1	SFDELKNGKNNDFSKVEETLKALKDSVKDLGINPEWISKIENLNAALNDFKNGKNKDFSKVTQAKSDLENSIKDVIINQKITDKVDNLNQAVSETKLTGDFSKVEQALAELKSLSLDLGKNSDLQKSVKNGVNGTLVGNGLSKTEATTLTKNFSDIRKELNEKLFGNSNNNNNGLKNNTEPIYAQVNKKKVGQATSPEEPIYAQVAKKVSAKIDQLNEATSAINRKIDRINKIASAGKGVGGFSGAGRSASPEPIYATIDFDETNQAGFPLRRSAAVNDLSKVGLSREQELTRRIGDLNQAVSEAKTGHFDNLEQKIDELKDSTKKNALKLWVESAKQVPTGL	ABD	RKELNEKLFGNSNNNNNGLKNNTEPIYAQVNKKKVGQATSPEEPIYAQVAKKVSAKIDQLNEATSAINRKIDRINKIASAGKGVGGFSGAGRSASPEPIYATIDFDETNQAG
441	BAC10465	22335899	http://www.ncbi.nlm.nih.gov/entrez/viewer.fcgi?db=protein&val=22335899	CagA [Helicobacter pylori].	MK F-05	X		Japan	Higashi,H., Tsutsumi,R., Fujita,A., Yamazaki,S., Asaka,M., Azuma,T.and Hatakeyama,M.	Biological activity of the Helicobacter pylori virulence factorCagA is determined by variation in the tyrosine phosphorylationsites	Proc. Natl. Acad. Sci. U.S.A. 99 (22), 14428-14433 (2002)	343	http://www.ncbi.nlm.nih.gov/entrez/viewer.fcgi?val=AB090119.1	DFGKSFDELKNGKNNDFSKAEETLKALKDSVKDLGINPEWISKIENLNAALNDFKNGKNKDFSKVTQAKSDLENSIKDVIINQKITDKVDNLNQAVSETKLTGDFSKVEQALAELKNLSLDLGKNSDLQKSVKNGVNGTLVGNGLSKIEATTLTKNFSDIRQELNEKLFRNSNNNNNGLKNEPIYAQVNKKKTGQAASPEEPIYAQVAKKVSAKIDQLNEATSAINRKIDRINKIASAGKGVGGFSGAGRSASPEPIYATIDFDEANQAGFPLRRSAAVNDLSKVGLSREQELTCRIGDLNQAVSEAKTGHFDNLEQKIDELKDSTKKNALKLWVESAKQVPT	ABD	DIRQELNEKLFRNSNNNNNGLKNEPIYAQVNKKKTGQAASPEEPIYAQVAKKVSAKIDQLNEATSAINRKIDRINKIASAGKGVGGFSGAGRSASPEPIYATIDFDEANQAG
442	BAC10470	22335918	http://www.ncbi.nlm.nih.gov/entrez/viewer.fcgi?db=protein&val=22335918	CagA [Helicobacter pylori].	MK F-10	X		Japan	Higashi,H., Tsutsumi,R., Fujita,A., Yamazaki,S., Asaka,M., Azuma,T.and Hatakeyama,M.	Biological activity of the Helicobacter pylori virulence factorCagA is determined by variation in the tyrosine phosphorylationsites	Proc. Natl. Acad. Sci. U.S.A. 99 (22), 14428-14433 (2002)	344	http://www.ncbi.nlm.nih.gov/entrez/viewer.fcgi?val=AB090124.1	DFGKSFDELKNGKNNDFSKAEETLKALKDSVKDLAINPEWISKIENLNAALNDFKNGKNKDFSKVTQAKSDLENSIKDVIINQKITDKVDNLNQAVSETKLTGDFSKVEQALAEFKSLSLDLGKNSDLQKSVKNGVNGTLVGNGLSKTEATTLTKNFSDIRKELNEKLFGNSNNNNNGLKNNTEPIYAKVNKKKTGQVASPEEPIYAQVAKKVSAKIDQLNEATLAINRKIDRINKIASAGKGVGGFSGAGRSASPEPIYATIDFDEANQAGFPLRRYAGFDDLSKVGLSREQELTRRIGDLSQAVSEAKTGHFGNLEQKIDELKDSTKKNVVKLWVESAKQVP	ABD	RKELNEKLFGNSNNNNNGLKNNTEPIYAKVNKKKTGQVASPEEPIYAQVAKKVSAKIDQLNEATLAINRKIDRINKIASAGKGVGGFSGAGRSASPEPIYATIDFDEANQAG
443	BAC10471	22335922	http://www.ncbi.nlm.nih.gov/entrez/viewer.fcgi?db=protein&val=22335922	CagA [Helicobacter pylori].	MK F-11	X		Japan	Higashi,H., Tsutsumi,R., Fujita,A., Yamazaki,S., Asaka,M., Azuma,T.and Hatakeyama,M.	Biological activity of the Helicobacter pylori virulence factorCagA is determined by variation in the tyrosine phosphorylationsites	Proc. Natl. Acad. Sci. U.S.A. 99 (22), 14428-14433 (2002)	346	http://www.ncbi.nlm.nih.gov/entrez/viewer.fcgi?val=AB090125.1	LKDFGKSLDELKNGKNNDFSKAEETLKTLKDSVKDLGINPEWISKIENLNAALNDFKNGKNKDFSKVTQAKSDLENSIKDVIINQKITDKVDNLNQAVSETKLTGDFSKVEQALAELKSLSLDFGKNSDLQKSVKNGVNGTLVGNGLSKTEATTLTKNFSDIRKELNEKLFGNSNNNNNGLKNNTEPIYAKVNKKKTGQVASPEEPIYAQVAKKVSAKIDQLNEATSAINRKIDRINKIASAGKGVGGFSGAGRSASPEPIYATIDFDEANQAGFPLRRSAAVNDLSKVGLSREQELTRRIGDLNQAVSEAKTGHFGNLEQKIDELKDSTKKNALKLWVESAKQVP	ABD	RKELNEKLFGNSNNNNNGLKNNTEPIYAKVNKKKTGQVASPEEPIYAQVAKKVSAKIDQLNEATSAINRKIDRINKIASAGKGVGGFSGAGRSASPEPIYATIDFDEANQAG
444	BAC10467	22335907	http://www.ncbi.nlm.nih.gov/entrez/viewer.fcgi?db=protein&val=22335907	CagA [Helicobacter pylori].	MK F-07	X		Japan	Higashi,H., Tsutsumi,R., Fujita,A., Yamazaki,S., Asaka,M., Azuma,T.and Hatakeyama,M.	Biological activity of the Helicobacter pylori virulence factorCagA is determined by variation in the tyrosine phosphorylationsites	Proc. Natl. Acad. Sci. U.S.A. 99 (22), 14428-14433 (2002)	346	http://www.ncbi.nlm.nih.gov/entrez/viewer.fcgi?val=AB090121.1	AFGKSFDELKNGKNNDSSKAEETLKALKDSVKDLGINPEWISKIENLNAALNDFKNGKNKDFSKVTQVKSDLENSIKDVIINQKITDRVDNLNQAVSETKLTGDFSKVEQALAELKSLSLDLGKNSDLQKSVKNGVNGTLVGNGLSKTEATNLTKNFSDIRKELNEKLFGNSNNNNNGLKNNTEPIYAQVNKKKTGQVASPEEPIYAQVAKKVSAKIDQLNEATSAINRKIDRINKIASAGKGVGGFSGARQSASPEPIYATIDFDEANQAGFPLRRYAGFDDLSKVGLSREQELTRRIGDLNQAVSEAKTGHFDNLEQKIDELKDSTKKNVVKLWVESAKQVPTG	ABD	RKELNEKLFGNSNNNNNGLKNNTEPIYAQVNKKKTGQVASPEEPIYAQVAKKVSAKIDQLNEATSAINRKIDRINKIASAGKGVGGFSGARQSASPEPIYATIDFDEANQAG
445	BAC10459	22335879	http://www.ncbi.nlm.nih.gov/entrez/viewer.fcgi?db=protein&val=22335879	CagA [Helicobacter pylori].	FGC141-1	X		Japan	Higashi,H., Tsutsumi,R., Fujita,A., Yamazaki,S., Asaka,M., Azuma,T.and Hatakeyama,M.	Biological activity of the Helicobacter pylori virulence factorCagA is determined by variation in the tyrosine phosphorylationsites	Proc. Natl. Acad. Sci. U.S.A. 99 (22), 14428-14433 (2002)	346	http://www.ncbi.nlm.nih.gov/entrez/viewer.fcgi?val=AB090113.1	SFDELKNGKNNDFSKAEETLKALKDSVKDLGINPEWISKIENLNAALNDFKNGKNKDFSKVTQAKSDLENSIKDVIINQKITDKVDNLNQAVSETKLTGDFSKVEQALAELKSLSLDLGKNSDLQKSVKNGVNGTLVGNGLSKTEATTLTKNFSDIRKELNEKLFGNSNNNNNGLKNNTEPIYAQVNKKKTGQAASPEEPIYAQVAKKVSAKIDQLNEATSAINRKIDRINKIASAGKGVGGFSGAGRSANSEPIYATIDFDEANQAGFPLRRSAKVNDLSKVGLSREQELTRRIGDLNQAVSEAKTGHFGNLEQKIDELKDSTKKNALKLWVESAKQVPTGLSAK	ABD	RKELNEKLFGNSNNNNNGLKNNTEPIYAQVNKKKTGQAASPEEPIYAQVAKKVSAKIDQLNEATSAINRKIDRINKIASAGKGVGGFSGAGRSANSEPIYATIDFDEANQAG
446	BAC10439	22335804	http://www.ncbi.nlm.nih.gov/entrez/viewer.fcgi?db=protein&val=22335804	CagA [Helicobacter pylori].	F30	X		Japan	Higashi,H., Tsutsumi,R., Fujita,A., Yamazaki,S., Asaka,M., Azuma,T.and Hatakeyama,M.	Biological activity of the Helicobacter pylori virulence factorCagA is determined by variation in the tyrosine phosphorylationsites	Proc. Natl. Acad. Sci. U.S.A. 99 (22), 14428-14433 (2002)	346	http://www.ncbi.nlm.nih.gov/entrez/viewer.fcgi?val=AB090093.1	LKDFGKSVDELKNGKNNDFSKAEETLKALKDSVKDLGINPEWISKIENLNAALNDFKNGKNKDFSKVTQAKSDLENSIKDVIINQKITDKVDNLNQAVSETKLTGDFSKVEQALAELKSLSLDLGKNSDLQKSVKNGVNGTLVGNGLSKTEATTLTKNFSDIRKELNEKLFGNSNNNNNGLKNEPIYAQVNKKKAGQVASPEEPIYAQVAKKVSAKIDQLNEATSAINRKIDRINKIASAGKGVGGFSGAGQSASPEPIYATIDFDDANQAGFPLRRSAAVNDLSKVGLSREQELTRRIGDLNQAVSEAKTGRFDNLEQKIDELKDSTKKNALKLWVESAKQVPIG	ABD	DIRKELNEKLFGNSNNNNNGLKNEPIYAQVNKKKAGQVASPEEPIYAQVAKKVSAKIDQLNEATSAINRKIDRINKIASAGKGVGGFSGAGQSASPEPIYATIDFDDANQAG
447	BAC10458	22335875	http://www.ncbi.nlm.nih.gov/entrez/viewer.fcgi?db=protein&val=22335875	CagA [Helicobacter pylori].	FGC118-1	X		Japan	Higashi,H., Tsutsumi,R., Fujita,A., Yamazaki,S., Asaka,M., Azuma,T.and Hatakeyama,M.	Biological activity of the Helicobacter pylori virulence factorCagA is determined by variation in the tyrosine phosphorylationsites	Proc. Natl. Acad. Sci. U.S.A. 99 (22), 14428-14433 (2002)	346	http://www.ncbi.nlm.nih.gov/entrez/viewer.fcgi?val=AB090112.1	SFDELKNGKNNDFSKAEETLKALKDSVKDLGINPEWISKIENLNAALNDFKNGKNKDFSKVTQAKSDLENSIKDVIINQKITDKVENLNQAVSETKLTGDFSKVEQALAELKSLSLDLGKNSDLQKSVKNGINGTLVGNGLSKTEVITLTKNFSDIRKELNEKLFGNSNNNNNGLKNNTEPIYAQVNKKKAGQATSPEEPIYAQVAKKVSAKIDQLNEATSAINRKIDRINKIASAGKGVGGFSGAGRSASPEPIYATIDFDEANQAGFPLRRSAAVNDLSKVGLSREQELTCRIGDLNQAVSEAKTGRFGNLEQKIDELKDSTKKNALKLWVESAKQVPIGLQAK	ABD	RKELNEKLFGNSNNNNNGLKNNTEPIYAQVNKKKAGQATSPEEPIYAQVAKKVSAKIDQLNEATSAINRKIDRINKIASAGKGVGGFSGAGRSASPEPIYATIDFDEANQAG
448	BAC10438	22335800	http://www.ncbi.nlm.nih.gov/entrez/viewer.fcgi?db=protein&val=22335800	CagA [Helicobacter pylori].	F25	X		Japan	Higashi,H., Tsutsumi,R., Fujita,A., Yamazaki,S., Asaka,M., Azuma,T.and Hatakeyama,M.	Biological activity of the Helicobacter pylori virulence factorCagA is determined by variation in the tyrosine phosphorylationsites	Proc. Natl. Acad. Sci. U.S.A. 99 (22), 14428-14433 (2002)	346	http://www.ncbi.nlm.nih.gov/entrez/viewer.fcgi?val=AB090092.1	LKDFGKSFDELKNGKNNDSSKAEETLKALKDSVKDLGINPEWISKIENLNAALNDFKNGKNKDFSKVTQAKSDLENSIKDVIINQKITDKVENLNQAVSETKLTGDFSKVEQALAELKSLSLDLGKNSDLQKSVKNGVNGTLVGNGLSKTEATTLTKNFSDIRKELNEKLFGNSNNNNNGLKNEPIYAQVNKKKAGQVASPEEPIYAQVAKKVSAKIDQLNEATSAINRKIDRINKIASAGKGVGGFSGAGRSASPEPIYATIDFDEANQAGFPLRRSAAVNDLSKVGLSREQELTHRIGDLNQAVSEAKTGHFDNLEQKIDELKDSTKKNALKLWIESAKQVPTG	ABD	DIRKELNEKLFGNSNNNNNGLKNEPIYAQVNKKKAGQVASPEEPIYAQVAKKVSAKIDQLNEATSAINRKIDRINKIASAGKGVGGFSGAGRSASPEPIYATIDFDEANQAG
449	BAC10472	22335925	http://www.ncbi.nlm.nih.gov/entrez/viewer.fcgi?db=protein&val=22335925	CagA [Helicobacter pylori].	MK M-01	X		Japan	Higashi,H., Tsutsumi,R., Fujita,A., Yamazaki,S., Asaka,M., Azuma,T.and Hatakeyama,M.	Biological activity of the Helicobacter pylori virulence factorCagA is determined by variation in the tyrosine phosphorylationsites	Proc. Natl. Acad. Sci. U.S.A. 99 (22), 14428-14433 (2002)	347	http://www.ncbi.nlm.nih.gov/entrez/viewer.fcgi?val=AB090126.1	DFGKSFDELKNGKNNDFSKAEETLKALKDSVKDLGINPEWISKIENLNAALNDFKNGKNKDFSKVTQAKSDLENSIKDVIINQKITDKVDNLNQAVSETKLTGDFSKVEQALAELKSLSLDLGKNSDLQKSVKNGVNGTLVGNGLSKTEATTLTKNFSDIRKELNEKLFGNSNNNNNGLKNNTEPIYAQVNKKKTGQAASPEEPIYAQVAKKVSAKIDQLNEATSAINRKIDRINKIASAGKGVGGFSGAGRSANSEPIYATIDFDEANQAGFPLRRSAKVNDLSKVGLSREQELTRRIGDLNQAVSEAKTGHFGNLEQKIDELKDSTKKNALKLWVESAKQVPTGL	ABD	RKELNEKLFGNSNNNNNGLKNNTEPIYAQVNKKKTGQAASPEEPIYAQVAKKVSAKIDQLNEATSAINRKIDRINKIASAGKGVGGFSGAGRSANSEPIYATIDFDEANQAG
450	BAC10456	22335867	http://www.ncbi.nlm.nih.gov/entrez/viewer.fcgi?db=protein&val=22335867	CagA [Helicobacter pylori].	FGC057-1	X		Japan	Higashi,H., Tsutsumi,R., Fujita,A., Yamazaki,S., Asaka,M., Azuma,T.and Hatakeyama,M.	Biological activity of the Helicobacter pylori virulence factorCagA is determined by variation in the tyrosine phosphorylationsites	Proc. Natl. Acad. Sci. U.S.A. 99 (22), 14428-14433 (2002)	348	http://www.ncbi.nlm.nih.gov/entrez/viewer.fcgi?val=AB090110.1	LKDFGKSFDELKNGKNNDSSKAEETLKALKDSVKDLGINPEWISKIENLNAALNDFKNGKNKDFSKVTQVKSDLENSIKDVIINQKITDRVDNLNQAVSETKLTGDFSKVEQALAELKSLSLDLGKNSDLQKSVKNGVNGTLVGNGLSKTEATNLTKNFSDIRKELNEKLFGNSNNNNNGLKNNTEPIYAQVNKKKTGQVASPEEPIYAQVAKKVSAKIDQLNEATSAINRKIDRINKIASAGKGVGGFSGARQSASPEPIYATIDFDEANQAGFPLRRYAGFDDLSKVGLSREQELTRRIGDLNQAVSEAKTGHFDNLEQKIDELKDSTKKNVVKLWVESAKQVPTG	ABD	RKELNEKLFGNSNNNNNGLKNNTEPIYAQVNKKKTGQVASPEEPIYAQVAKKVSAKIDQLNEATSAINRKIDRINKIASAGKGVGGFSGARQSASPEPIYATIDFDEANQAG
451	BAC10454	22335859	http://www.ncbi.nlm.nih.gov/entrez/viewer.fcgi?db=protein&val=22335859	CagA [Helicobacter pylori].	F87	X		Japan	Higashi,H., Tsutsumi,R., Fujita,A., Yamazaki,S., Asaka,M., Azuma,T.and Hatakeyama,M.	Biological activity of the Helicobacter pylori virulence factorCagA is determined by variation in the tyrosine phosphorylationsites	Proc. Natl. Acad. Sci. U.S.A. 99 (22), 14428-14433 (2002)	348	http://www.ncbi.nlm.nih.gov/entrez/viewer.fcgi?val=AB090108.1	LKDFGKSFDELKNGKNNDFSKAEETLKALKDSVKDLAINPEWISKIENLNAALNDFKNGKNKDFSKVTQAKSDLENSIKDVIINQKITDKVDNLNQAVSESKLTGNFSKVEQALAELKNLSLDLGKNSDLQKSVKNNVNGTLVGNGLSKTEATTLTKNFSDIRKELNEKLFGNSNNNNNGLKNSAEPIYAQVNKKKTGQVASPEEPIYAQVAKKVSAKIDQLNEATSAINRKIDRINKIASAGKGVGGFSGAGRSANPEPIYATIDFDEANQAGFPLRRSAKVNDLSKVGLSREQELTRRIGDLNQAVSEAKTGHFGNLEQKIDELKDSTKKNALKLWVESAKQVPTG	ABD	RKELNEKLFGNSNNNNNGLKNSAEPIYAQVNKKKTGQVASPEEPIYAQVAKKVSAKIDQLNEATSAINRKIDRINKIASAGKGVGGFSGAGRSANPEPIYATIDFDEANQAG
452	BAC10451	22335849	http://www.ncbi.nlm.nih.gov/entrez/viewer.fcgi?db=protein&val=22335849	CagA [Helicobacter pylori].	F73	X		Japan	Higashi,H., Tsutsumi,R., Fujita,A., Yamazaki,S., Asaka,M., Azuma,T.and Hatakeyama,M.	Biological activity of the Helicobacter pylori virulence factorCagA is determined by variation in the tyrosine phosphorylationsites	Proc. Natl. Acad. Sci. U.S.A. 99 (22), 14428-14433 (2002)	348	http://www.ncbi.nlm.nih.gov/entrez/viewer.fcgi?val=AB090105.1	LKDFGKSFDELKNGKNNDFSKTEETLKALKDSVKDLGINPEWISKIENLNAALNDFKNGKNKDFSKVTQAKSDLENSVKDVIINQKITDKVDNLNQAVSETKLTGDFSKVEQALAELKSLSLDLGKNSDLQKSVKNGVNGTLVGNGLSKTEATTLTKNFSDIRKELNEKLFGNSNNNNNGLKNNTEPIYAQVNKKKAGQAASPEEPIYAQVAKKVSAKIDQLNEATSAINRKIDRINKIASAGKGVGGFSGAGRSASPEPIYATIDFDEANQAGFPLRRYAPVDDLSKVGLSREQELTRRIGDLNQAVSEAKTGHFDNLEQKIDELKDSTKKNALKLWVESAKQVPTG	ABD	RKELNEKLFGNSNNNNNGLKNNTEPIYAQVNKKKAGQAASPEEPIYAQVAKKVSAKIDQLNEATSAINRKIDRINKIASAGKGVGGFSGAGRSASPEPIYATIDFDEANQAG
453	BAC10447	22335833	http://www.ncbi.nlm.nih.gov/entrez/viewer.fcgi?db=protein&val=22335833	CagA [Helicobacter pylori].	F51	X		Japan	Higashi,H., Tsutsumi,R., Fujita,A., Yamazaki,S., Asaka,M., Azuma,T.and Hatakeyama,M.	Biological activity of the Helicobacter pylori virulence factorCagA is determined by variation in the tyrosine phosphorylationsites	Proc. Natl. Acad. Sci. U.S.A. 99 (22), 14428-14433 (2002)	348	http://www.ncbi.nlm.nih.gov/entrez/viewer.fcgi?val=AB090101.1	LKDFGKSFDELKNGKNNDFSKAEETLKALKDSVKDLGINPEWISKIENLNAALNDFKNGKNKDFSKVTQAKSDLENSIKDVIINQKITDKVDNLNQAVSETKLTGDFSKVEQALAELKNLSLDLGKNSDLQKSVKNGVNGTLVGNGLSKTEATTLTKNFSDIRKELNEKLFGNSNNNNNGLKNSAEPIYAQVNKKKAGQVASPEEPIYAQVAKKVSAKIDQLNEATSAINRKIDRINKIASAGKGVGGFSGAGRSASPEPIYATIDFDEANQAGFPLRKYAGVNDLSKVGLSREQELTRRIGDLNQAVSEAKTGHFGNLEQKIDELKDSTKKNALKLWVESAKQVPTG	ABD	RKELNEKLFGNSNNNNNGLKNSAEPIYAQVNKKKAGQVASPEEPIYAQVAKKVSAKIDQLNEATSAINRKIDRINKIASAGKGVGGFSGAGRSASPEPIYATIDFDEANQAG
454	BAC10443	22335818	http://www.ncbi.nlm.nih.gov/entrez/viewer.fcgi?db=protein&val=22335818	CagA [Helicobacter pylori].	F43	X		Japan	Higashi,H., Tsutsumi,R., Fujita,A., Yamazaki,S., Asaka,M., Azuma,T.and Hatakeyama,M.	Biological activity of the Helicobacter pylori virulence factorCagA is determined by variation in the tyrosine phosphorylationsites	Proc. Natl. Acad. Sci. U.S.A. 99 (22), 14428-14433 (2002)	348	http://www.ncbi.nlm.nih.gov/entrez/viewer.fcgi?val=AB090097.1	TLANSFDELKNGKNNDSSKAEETLKALKDSVKDLGINPEWISKIENLNAALNDSKNGKNKDFSKVTQAKSDLENSIKDVIINQKITDKVDNLNQAVSETKLTGDFSKVEQALAELKSLSFDLGKNSDLQKSVENGVNGTLVGNGLSKTEATTLTKNFSDIRKELNEKLFGNSNNNNNGLKNNTEPIYAQVNKKKAGQATSPEEPIYAQVAKKVSAKIDQLNEATSAINRKIDRINKIASAGKGVGGFSGAGRSASPEPIYATIDFDEANQAGFPLRKYAGVNDLSKVGLSREQELTRRIGDLNQAVSEAKTGHFGNLEQKIDELKDSTKKNALKLWVESAKQVPYWFA	ABD	RKELNEKLFGNSNNNNNGLKNNTEPIYAQVNKKKAGQATSPEEPIYAQVAKKVSAKIDQLNEATSAINRKIDRINKIASAGKGVGGFSGAGRSASPEPIYATIDFDEANQAG
455	BAC10442	22335814	http://www.ncbi.nlm.nih.gov/entrez/viewer.fcgi?db=protein&val=22335814	CagA [Helicobacter pylori].	F41	X		Japan	Higashi,H., Tsutsumi,R., Fujita,A., Yamazaki,S., Asaka,M., Azuma,T.and Hatakeyama,M.	Biological activity of the Helicobacter pylori virulence factorCagA is determined by variation in the tyrosine phosphorylationsites	Proc. Natl. Acad. Sci. U.S.A. 99 (22), 14428-14433 (2002)	348	http://www.ncbi.nlm.nih.gov/entrez/viewer.fcgi?val=AB090096.1	LKDFGKSFDELKNGKNNDFNKAEETLKALKDSVKDLGINPEWISKIENLNAALNDFKNGKNKDFSKVTQAKSDLENSIKDVIINQKITDKVDNLNQAVSETKLTGDFSKVEQALAELKSLSLDLGKNSDLQKSVKNGVNGTLVGNGLSKTEATTLTKNFSDIRKELNEKLFGNSNNNNNGLKNNTEPIYAQVNKKKTGQAASPEEPIYAQVAKKVSAKIDQLNEATSAINRKIDRINKIASAGKGVGGFSGAGRSASPEPIYATIDFDEANQAGFPLRRSAAVNDLSKVGLSREQELTCRIGDLNQAVSEAKTGHFGNLEQKIDELKDSTKKNALKLWVESAKQVPTS	ABD	RKELNEKLFGNSNNNNNGLKNNTEPIYAQVNKKKTGQAASPEEPIYAQVAKKVSAKIDQLNEATSAINRKIDRINKIASAGKGVGGFSGAGRSASPEPIYATIDFDEANQAG
456	BAC10441	22335810	http://www.ncbi.nlm.nih.gov/entrez/viewer.fcgi?db=protein&val=22335810	CagA [Helicobacter pylori].	F35	X		Japan	Higashi,H., Tsutsumi,R., Fujita,A., Yamazaki,S., Asaka,M., Azuma,T.and Hatakeyama,M.	Biological activity of the Helicobacter pylori virulence factorCagA is determined by variation in the tyrosine phosphorylationsites	Proc. Natl. Acad. Sci. U.S.A. 99 (22), 14428-14433 (2002)	348	http://www.ncbi.nlm.nih.gov/entrez/viewer.fcgi?val=AB090095.1	LKNFGKSFDELKSGKNNDFSKAEETLKALKDSVKDLGINPEWISKIENLNAALNDFKNGKNKDFSKVTQAKSDLENSIKDVIINQKITDRVDNLNQAVSETKLTGDFSKVEQALAELKNLSLDLGKNSDLQKSVKNGVNGTLVGNGLSKTEATTLTKNFSDIRKELNEKLFGNSNNNNNGLKNNTEPIYAQVNKKKTGQATSPEEPIYAQVAKKVSAKIDQLNEATSAINRKIDRINKIASAGKGVGGFSGAGRSASPEPIYATIDFDEANQAGFPLRRSAAVNDLSKVGLSREQELTRRIGDLNQAVSEAKTGHFDNLEQKIDELKDSTKKNALKLWVESAKQVPTS	ABD	RKELNEKLFGNSNNNNNGLKNNTEPIYAQVNKKKTGQATSPEEPIYAQVAKKVSAKIDQLNEATSAINRKIDRINKIASAGKGVGGFSGAGRSASPEPIYATIDFDEANQAG
[truncated: 104 more rows]
